# Supplementary material for: Statistical Analysis of Hurst Exponents of Essential/Nonessential Genes in 33 Bacterial Genomes
Source: PLoS One. 2015 Jun 12;10(6):e0129716. doi: 10.1371/journal.pone.0129716 (PMC4466317; doi:10.1371/journal.pone.0129716)
Supplement: S1 Dataset — (XLSX) [file pone.0129716.s001.xlsx]

## Sheet: degannotation-p
#DEG_AC	#Gene_Name	#Gene_Ref	#COG	#Class	#Function	#Organism	#Refseq	#Condition		Hurst exponent (hurstSpec method, smoothed mode)
DEG10010001	dnaA	16077069	COG0593L	DNA replication	initiation of chromosome replication	Bacillus subtilis 168	NC_000964	Rich medium		0.532482
DEG10010002	dnaN	16077070	COG0592L	DNA replication	DNA polymerase III (beta subunit)	Bacillus subtilis 168	NC_000964	Rich medium		0.336114
DEG10010003	gyrB	16077074	COG0187L	DNA packaging	DNA gyrase (subunit B)	Bacillus subtilis 168	NC_000964	Rich medium		0.491716
DEG10010004	gyrA	16077075	COG0188L	DNA packaging	DNA gyrase (subunit A)	Bacillus subtilis 168	NC_000964	Rich medium		0.589015
DEG10010005	guaB	16077077	COG0516F,COG0517R	purine biosynthesis	inosine-monophosphate dehydrogenase	Bacillus subtilis 168	NC_000964	Rich medium		0.485009
DEG10010006	serS	16077081	COG0172J	tRNA synthetase	seryl-tRNA synthetase	Bacillus subtilis 168	NC_000964	Rich medium		0.555451
DEG10010007	dnaX	255767015	COG2812L	DNA replication	DNA polymerase III (gamma and tau subunits)	Bacillus subtilis 168	NC_000964	Rich medium		0.513366
DEG10010008	tmk/tdk	255767017	COG0125F	pyrimidine biosynthesis	thymidylate kinase	Bacillus subtilis 168	NC_000964	Rich medium		0.51478
DEG10010009	holB	16077099	COG0470L	DNA replication	DNA polymerase III (delta' subunit)	Bacillus subtilis 168	NC_000964	Rich medium		0.390168
DEG10010010	metS/metG	16077106	COG0073R,COG0143J	tRNA synthetase	methionyl-tRNA synthetase	Bacillus subtilis 168	NC_000964	Rich medium		0.563775
DEG10010011	ispE	16077114	COG1947I	isoprenoid biosynthesis	4-diphosphocytidyl-2-C-methyl-D-erythritol kinase	Bacillus subtilis 168	NC_000964	Rich medium		0.293883
DEG10010012	gcaD	16077118	COG1207M	aminosugar metabolism	UDP-N-acetylglucosamine pyrophosphorylase	Bacillus subtilis 168	NC_000964	Rich medium		0.526377
DEG10010013	prs	16077119	COG0462FE	glycolysis	phosphoribosylpyrophosphate synthetase	Bacillus subtilis 168	NC_000964	Rich medium		0.396494
DEG10010014	spoVC	16077121	-	RNA modification	peptidyl-tRNA hydrolase	Bacillus subtilis 168	NC_000964	Rich medium		0.537723
DEG10010015	divIC	16077130	COG2919D	cell division	cell-division initiation protein (septum formation)	Bacillus subtilis 168	NC_000964	Rich medium		0.609135
DEG10010016	yacA	16077135	COG0037D	unknown	conserved protein	Bacillus subtilis 168	NC_000964	Rich medium		0.53666
DEG10010017	hprT	16077136	COG0634F	purine biosynthesis	hypoxanthine-guanine phosphoribosyltransferase	Bacillus subtilis 168	NC_000964	Rich medium		0.589698
DEG10010018	lysS	16077150	COG1190J	tRNA synthetase	lysyl-tRNA synthetase	Bacillus subtilis 168	NC_000964	Rich medium		0.580703
DEG10010019	yacM/ispD	16077158	COG1211I	isoprenoid biosynthesis	2-C-methyl-D-erythritol 4-phosphate cytidylyltransferase	Bacillus subtilis 168	NC_000964	Rich medium		0.564838
DEG10010020	yacN/ispF	16077159	-	isoprenoid biosynthesis	2-C-methyl-D-erythritol 2,4-cyclodiphosphate synthase	Bacillus subtilis 168	NC_000964	Rich medium		0.496033
DEG10010021	gltX	16077160	COG0008J	tRNA synthetase	glutamyl-tRNA synthetase	Bacillus subtilis 168	NC_000964	Rich medium		0.494855
DEG10010022	cysS	16077162	COG0215J	tRNA synthetase	cysteinyl-tRNA synthetase	Bacillus subtilis 168	NC_000964	Rich medium		0.555091
DEG10010023	rpmGB/rpmG	16077167	COG0267J	ribosomal protein	ribosomal protein L33	Bacillus subtilis 168	NC_000964	Rich medium		0.664794
DEG10010024	secE	16077168	COG0690U	secretion	preprotein translocase subunit	Bacillus subtilis 168	NC_000964	Rich medium		0.747447
DEG10010025	rplA	255767020	-	ribosomal protein	ribosomal protein L1 (BL1)	Bacillus subtilis 168	NC_000964	Rich medium		0.278163
DEG10010026	rplJ	255767021	COG0244J	ribosomal protein	ribosomal protein L10 (BL5)	Bacillus subtilis 168	NC_000964	Rich medium		0.536518
DEG10010027	rplL	16077173	COG0222J	ribosomal protein	ribosomal protein L12 (BL9)	Bacillus subtilis 168	NC_000964	Rich medium		0.435142
DEG10010028	rpoB	255767022	COG0085K	transcription	RNA polymerase (beta subunit)	Bacillus subtilis 168	NC_000964	Rich medium		0.527422
DEG10010029	rpoC	255767023	COG0086K	transcription	RNA polymerase (beta' subunit)	Bacillus subtilis 168	NC_000964	Rich medium		0.509133
DEG10010030	rpsL	255767024	-	ribosomal protein	ribosomal protein S12 (BS12)	Bacillus subtilis 168	NC_000964	Rich medium		0.511292
DEG10010031	rpsG	255767025	COG0049J	ribosomal protein	ribosomal protein S7 (BS7)	Bacillus subtilis 168	NC_000964	Rich medium		0.451009
DEG10010032	fusA	255767026	COG0480J	translation	elongation factor G	Bacillus subtilis 168	NC_000964	Rich medium		0.536054
DEG10010033	tufA/tuf	16077181	COG0050J	translation	elongation factor Tu	Bacillus subtilis 168	NC_000964	Rich medium		0.301775
DEG10010034	rpsJ	16077183	COG0051J	ribosomal protein	ribosomal protein S10 (BS13)	Bacillus subtilis 168	NC_000964	Rich medium		0.337748
DEG10010035	rplC	16077184	-	ribosomal protein	ribosomal protein L3 (BL3)	Bacillus subtilis 168	NC_000964	Rich medium		0.499321
DEG10010036	rplD	16077185	-	ribosomal protein	ribosomal protein L4	Bacillus subtilis 168	NC_000964	Rich medium		0.386028
DEG10010037	rplW	255767028	COG0089J	ribosomal protein	ribosomal protein L23	Bacillus subtilis 168	NC_000964	Rich medium		0.599061
DEG10010038	rplB	255767029	COG0090J	ribosomal protein	ribosomal protein L2 (BL2)	Bacillus subtilis 168	NC_000964	Rich medium		0.540698
DEG10010039	rpsS	16077188	COG0185J	ribosomal protein	ribosomal protein S19 (BS19)	Bacillus subtilis 168	NC_000964	Rich medium		0.76633
DEG10010040	rplV	16077189	-	ribosomal protein	ribosomal protein L22 (BL17)	Bacillus subtilis 168	NC_000964	Rich medium		0.546708
DEG10010041	rpsC	255767030	COG0092J	ribosomal protein	ribosomal protein S3 (BS3)	Bacillus subtilis 168	NC_000964	Rich medium		0.514076
DEG10010042	rplP	16077191	COG0197J	ribosomal protein	ribosomal protein L16	Bacillus subtilis 168	NC_000964	Rich medium		0.46132
DEG10010043	rpmC	16077192	-	ribosomal protein	ribosomal protein L29	Bacillus subtilis 168	NC_000964	Rich medium		0.328475
DEG10010044	rpsQ	16077193	COG0186J	ribosomal protein	ribosomal protein S17 (BS16)	Bacillus subtilis 168	NC_000964	Rich medium		0.558624
DEG10010045	rplN	16077194	-	ribosomal protein	ribosomal protein L14	Bacillus subtilis 168	NC_000964	Rich medium		0.516685
DEG10010046	rplX	16077195	COG0198J	ribosomal protein	ribosomal protein L24 (BL23) (histone-like protein HPB12)	Bacillus subtilis 168	NC_000964	Rich medium		0.569014
DEG10010047	rplE	16077196	COG0094J	ribosomal protein	ribosomal protein L5 (BL6)	Bacillus subtilis 168	NC_000964	Rich medium		0.551443
DEG10010048	rpsN	16077197	COG0199J	ribosomal protein	ribosomal protein S14	Bacillus subtilis 168	NC_000964	Rich medium		0.622078
DEG10010049	rpsH	255767031	-	ribosomal protein	ribosomal protein S8 (BS8)	Bacillus subtilis 168	NC_000964	Rich medium		0.439135
DEG10010050	rplF	16077199	COG0097J	ribosomal protein	ribosomal protein L6 (BL8)	Bacillus subtilis 168	NC_000964	Rich medium		0.537861
DEG10010051	rplR	255767032	COG0256J	ribosomal protein	ribosomal protein L18	Bacillus subtilis 168	NC_000964	Rich medium		0.380457
DEG10010052	rpsE	16077201	COG0098J	ribosomal protein	ribosomal protein S5	Bacillus subtilis 168	NC_000964	Rich medium		0.596715
DEG10010053	rpmD	16077202	COG1841J	ribosomal protein	ribosomal protein L30 (BL27)	Bacillus subtilis 168	NC_000964	Rich medium		0.500707
DEG10010054	rplO	16077203	COG0200J	ribosomal protein	ribosomal protein L15	Bacillus subtilis 168	NC_000964	Rich medium		0.446467
DEG10010055	secY	16077204	COG0201U	secretion	preprotein translocase subunit	Bacillus subtilis 168	NC_000964	Rich medium		0.539388
DEG10010056	adk	16077205	COG0563F	purine biosynthesis	adenylate kinase	Bacillus subtilis 168	NC_000964	Rich medium		0.3844
DEG10010057	map	16077206	COG0024J	protein modification	methionine aminopeptidase	Bacillus subtilis 168	NC_000964	Rich medium		0.458089
DEG10010058	infA	16077207	COG0361J	translation	initiation factor IF-1	Bacillus subtilis 168	NC_000964	Rich medium		0.527522
DEG10010059	rpmJ	16077208	COG0257J	ribosomal protein	ribosomal protein L36 (ribosomal protein B)	Bacillus subtilis 168	NC_000964	Rich medium		0.608882
DEG10010060	rpsM	255767034	COG0099J	ribosomal protein	ribosomal protein S13	Bacillus subtilis 168	NC_000964	Rich medium		0.517739
DEG10010061	rpsK	16077210	COG0100J	ribosomal protein	ribosomal protein S11 (BS11)	Bacillus subtilis 168	NC_000964	Rich medium		0.445889
DEG10010062	rpoA	16077211	COG0202K	transcription	RNA polymerase (alpha subunit)	Bacillus subtilis 168	NC_000964	Rich medium		0.653809
DEG10010063	rplQ	16077212	COG0203J	ribosomal protein	ribosomal protein L17 (BL15)	Bacillus subtilis 168	NC_000964	Rich medium		0.547786
DEG10010064	rplM	255767038	-	ribosomal protein	ribosomal protein L13	Bacillus subtilis 168	NC_000964	Rich medium		0.429451
DEG10010065	rpsI	16077218	-	ribosomal protein	ribosomal protein S9	Bacillus subtilis 168	NC_000964	Rich medium		0.26499
DEG10010066	ybbT	16077245	COG1109G	aminosugar metabolism	phosphoglucomutase (gluconeogenesis)	Bacillus subtilis 168	NC_000964	Rich medium		0.546836
DEG10010067	glmS	16077246	COG0449M	aminosugar metabolism	L-glutamine-D-fructose-6-phosphate amidotransferase	Bacillus subtilis 168	NC_000964	Rich medium		0.524078
DEG10010068	nadE	16077382	COG0171H	NAD biosynthesis	NH3-dependent NAD+ synthetase	Bacillus subtilis 168	NC_000964	Rich medium		0.514717
DEG10010069	ddl	16077523	COG1181M	peptidoglycan biosynthesis	D-alanyl-D-alanine ligase A	Bacillus subtilis 168	NC_000964	Rich medium		0.425107
DEG10010070	murF	16077524	COG0770M	peptidoglycan biosynthesis	UDP-N-acetylmuramoylalanyl-D-glutamyl-2,6-diaminopimelate-D-alanyl-D-alanine ligase	Bacillus subtilis 168	NC_000964	Rich medium		0.516927
DEG10010071	acpS	16077529	COG0736I	fatty acid biosynthesis	holo-acyl carrier protein synthase	Bacillus subtilis 168	NC_000964	Rich medium		0.469067
DEG10010072	alr	16077531	COG0787M	peptidoglycan biosynthesis	D-alanine racemase	Bacillus subtilis 168	NC_000964	Rich medium		0.478143
DEG10010073	ydiB	16077658	COG0802R	unknown	conserved protein	Bacillus subtilis 168	NC_000964	Rich medium		0.547949
DEG10010074	ydiC	16077659	COG1214O	unknown	probable protease	Bacillus subtilis 168	NC_000964	Rich medium		0.496049
DEG10010075	gcp	16077661	COG0533O	unknown	probable O-sialoglycoprotein endopeptidase	Bacillus subtilis 168	NC_000964	Rich medium		0.4625
DEG10010076	groES	50812190	COG0234O	protein folding	class I heat-shock protein (chaperonin)	Bacillus subtilis 168	NC_000964	Rich medium		0.511222
DEG10010077	groEL	16077670	COG0459O	protein folding	class I heat-shock protein (chaperonin)	Bacillus subtilis 168	NC_000964	Rich medium		0.440671
DEG10010078	ydiO	16077673	COG0270L	DNA methylation	DNA-methyltransferase (cytosine-specific)	Bacillus subtilis 168	NC_000964	Rich medium		0.346383
DEG10010079	ydiP	16077674	COG0270L	DNA methylation	DNA-methyltransferase (cytosine-specific)	Bacillus subtilis 168	NC_000964	Rich medium		0.54873
DEG10010080	pcrA	16077729	COG0210L	DNA replication	ATP-dependent DNA helicase	Bacillus subtilis 168	NC_000964	Rich medium		0.46828
DEG10010081	ligA	16077730	COG0272L	DNA replication	DNA ligase (NAD-dependent)	Bacillus subtilis 168	NC_000964	Rich medium		0.616603
DEG10010082	gatC	16077735	COG0721J	tRNA synthetase	glutamyl-tRNA(Gln) amidotransferase (subunit C)	Bacillus subtilis 168	NC_000964	Rich medium		0.389795
DEG10010083	gatA	16077736	-	tRNA synthetase	glutamyl-tRNA(Gln) amidotransferase (subunit A)	Bacillus subtilis 168	NC_000964	Rich medium		0.510542
DEG10010084	gatB	50812194	COG0064J	tRNA synthetase	glutamyl-tRNA(Gln) amidotransferase (subunit B)	Bacillus subtilis 168	NC_000964	Rich medium		0.336107
DEG10010085	yerQ	16077740	COG1597IR	phospholipids biosynthesis	putative kinase related to diacylglycerol kinase	Bacillus subtilis 168	NC_000964	Rich medium		0.489205
DEG10010086	cspR	255767208	COG0219J	RNA modification	pobable rRNA methylase	Bacillus subtilis 168	NC_000964	Rich medium		0.333872
DEG10010087	yhdL	16078016	-	transcription	possible anti-SigM protein	Bacillus subtilis 168	NC_000964	Rich medium		0.581154
DEG10010088	yhdO	16078019	COG0204I	phospholipids biosynthesis	1-acylglycerol-3-phosphate O-acyltransferase	Bacillus subtilis 168	NC_000964	Rich medium		0.485815
DEG10010089	prsA	16078059	COG0760O	secretion	protein secretion (posttranslocation molecular chaperone)	Bacillus subtilis 168	NC_000964	Rich medium		0.492141
DEG10010090	fabF	16078199	COG0304IQ	fatty acid biosynthesis	beta-ketoacyl-acyl carrier protein synthase II	Bacillus subtilis 168	NC_000964	Rich medium		0.498843
DEG10010091	trpS	16078207	COG0180J	tRNA synthetase	tryptophanyl-tRNA synthetase	Bacillus subtilis 168	NC_000964	Rich medium		0.539605
DEG10010092	ppnK(yjbN)	16078226	COG0061G	NAD biosynthesis	inorganic polyphosphate/ATP-NAD kinase	Bacillus subtilis 168	NC_000964	Rich medium		0.414612
DEG10010093	ykuQ	255767332	COG2171E	diaminopimelate biosynthesis	tetrahydrodipicolinate succinylase	Bacillus subtilis 168	NC_000964	Rich medium		0.669029
DEG10010094	ykuR	16078483	COG1473R	diaminopimelate biosynthesis	similar to deacetylases	Bacillus subtilis 168	NC_000964	Rich medium		0.609405
DEG10010095	ykqC	16078517	COG0595R	unknown	conserved protein with metallo-beta-lactamase motif	Bacillus subtilis 168	NC_000964	Rich medium		0.40615
DEG10010096	pdhA	16078522	COG1071C	unknown	pyruvate dehydrogenase E1 component, alpha subunit	Bacillus subtilis 168	NC_000964	Rich medium		0.526187
DEG10010097	ylaN	16078548	-	unknown	conserved protein	Bacillus subtilis 168	NC_000964	Rich medium		0.449518
DEG10010098	ftsW	16078549	-	cell division	cell-division protein	Bacillus subtilis 168	NC_000964	Rich medium		0.632264
DEG10010099	rpmF	16078572	COG0333J	ribosomal protein	ribosomal protein L32	Bacillus subtilis 168	NC_000964	Rich medium		0.548272
DEG10010100	ftsL	16078579	-	cell division	cell-division protein (septum formation)	Bacillus subtilis 168	NC_000964	Rich medium		0.656641
DEG10010101	pbpB	255767346	COG0768M	cell division	penicillin-binding protein 2B (cell-division septum)	Bacillus subtilis 168	NC_000964	Rich medium		0.523838
DEG10010102	murE	16078582	COG0769M	peptidoglycan biosynthesis	UDP-N-acetylmuramoylalanyl-D-glutamate-2,6-diaminopimelate ligase	Bacillus subtilis 168	NC_000964	Rich medium		0.551759
DEG10010103	mraY	255767348	COG0472M	peptidoglycan biosynthesis	phospho-N-acetylmuramoyl-pentapeptide transferase	Bacillus subtilis 168	NC_000964	Rich medium		0.684622
DEG10010104	murD	16078584	COG0771M	peptidoglycan biosynthesis	UDP-N-acetylmuramoylalanyl-D-glutamate ligase	Bacillus subtilis 168	NC_000964	Rich medium		0.310449
DEG10010105	murG	255767349	COG0707M	peptidoglycan biosynthesis	UDP-N-acetylglucosamine-N-acetylmuramyl-(pentapeptide)pyrophosphoryl-undecaprenol N-acetylglucosamine transferase	Bacillus subtilis 168	NC_000964	Rich medium		0.453869
DEG10010106	murB	16078587	COG0812M	peptidoglycan biosynthesis	UDP-N-acetylenolpyruvoylglucosamine reductase	Bacillus subtilis 168	NC_000964	Rich medium		0.519444
DEG10010107	divIB	16078588	COG1589M	cell division	cell-division initiation protein (septum formation)	Bacillus subtilis 168	NC_000964	Rich medium		0.652557
DEG10010108	ftsA	255767352	COG0849D	cell division	cell-division protein (septum formation)	Bacillus subtilis 168	NC_000964	Rich medium		0.625386
DEG10010109	ftsZ	255767353	COG0206D	cell division	cell-division initiation protein (septum formation)	Bacillus subtilis 168	NC_000964	Rich medium		0.538464
DEG10010110	ileS	255767358	COG0060J	tRNA synthetase	isoleucyl-tRNA synthetase	Bacillus subtilis 168	NC_000964	Rich medium		0.485964
DEG10010111	gmk	50812226	COG0194F	purine biosynthesis	guanylate kinase	Bacillus subtilis 168	NC_000964	Rich medium		0.563811
DEG10010112	priA	16078634	COG1198L	DNA replication	primosomal replication factor Y	Bacillus subtilis 168	NC_000964	Rich medium		0.526304
DEG10010113	fmt	16078636	COG0223J	tRNA met modification	methionyl-tRNA formyltransferase	Bacillus subtilis 168	NC_000964	Rich medium		0.556814
DEG10010114	yloQ	16078641	COG1162R	unknown	conserved protein with ATP/GTP-binding site motif	Bacillus subtilis 168	NC_000964	Rich medium		0.612802
DEG10010115	rpmB	16078645	COG0227J	ribosomal protein	ribosomal protein L28	Bacillus subtilis 168	NC_000964	Rich medium		0.299821
DEG10010116	plsX	16078652	COG0416I	fatty acid biosynthesis	involved in fatty acid/phospholipid synthesis	Bacillus subtilis 168	NC_000964	Rich medium		0.675379
DEG10010117	fabD	16078653	COG0331I	fatty acid biosynthesis	malonyl CoA-acyl carrier protein transacylase	Bacillus subtilis 168	NC_000964	Rich medium		0.40276
DEG10010118	fabG	16078654	COG1028IQR	fatty acid biosynthesis	beta-ketoacyl-acyl carrier protein reductase	Bacillus subtilis 168	NC_000964	Rich medium		0.613654
DEG10010119	acpA/acpP	16078655	COG0236IQ	fatty acid biosynthesis	acyl carrier protein	Bacillus subtilis 168	NC_000964	Rich medium		0.341816
DEG10010120	rnc	16078656	COG0571K	RNA modification	ribonuclease III	Bacillus subtilis 168	NC_000964	Rich medium		0.543559
DEG10010121	smc	255767364	COG1196D	DNA packaging	chromosome condensation and segregation SMC protein	Bacillus subtilis 168	NC_000964	Rich medium		0.566798
DEG10010122	ftsY	16078658	COG0552U	secretion	signal recognition particle	Bacillus subtilis 168	NC_000964	Rich medium		0.43873
DEG10010123	ffh	16078661	COG0541U	secretion	signal recognition particle (SRP) like component	Bacillus subtilis 168	NC_000964	Rich medium		0.528376
DEG10010124	rpsP	16078662	-	ribosomal protein	ribosomal protein S16 (BS17)	Bacillus subtilis 168	NC_000964	Rich medium		0.394628
DEG10010125	trmD	16078666	-	RNA modification	probable tRNA (guanine-N(1)-)-methyltransferase	Bacillus subtilis 168	NC_000964	Rich medium		0.610506
DEG10010126	rplS	16078667	-	ribosomal protein	ribosomal protein L19	Bacillus subtilis 168	NC_000964	Rich medium		0.607355
DEG10010127	ylqF/rbgA	16078668	COG1161R	GTP-binding	GTP-binding protein	Bacillus subtilis 168	NC_000964	Rich medium		0.586447
DEG10010128	topA	16078675	COG0551L,COG0550L	DNA packaging	DNA topoisomerase I	Bacillus subtilis 168	NC_000964	Rich medium		0.500575
DEG10010129	rpsB	16078712	-	ribosomal protein	ribosomal protein S2	Bacillus subtilis 168	NC_000964	Rich medium		0.562371
DEG10010130	tsf	16078713	-	translation	elongation factor Ts	Bacillus subtilis 168	NC_000964	Rich medium		0.528538
DEG10010131	frr	16078715	-	translation	ribosome recycling factor	Bacillus subtilis 168	NC_000964	Rich medium		0.598656
DEG10010132	cdsA	16078717	COG0575I	phospholipids biosynthesis	phosphatidate cytidylyltransferase	Bacillus subtilis 168	NC_000964	Rich medium		0.513354
DEG10010133	dxr	255767375	-	isoprenoid biosynthesis	1-deoxy-D-xylulose-5-phosphate reductoisomerase	Bacillus subtilis 168	NC_000964	Rich medium		0.532502
DEG10010134	proS	16078720	COG0442J	tRNA synthetase	prolyl-tRNA synthetase	Bacillus subtilis 168	NC_000964	Rich medium		0.450988
DEG10010135	polC	16078721	COG2176L	DNA replication	DNA polymerase III (alpha subunit)	Bacillus subtilis 168	NC_000964	Rich medium		0.600095
DEG10010136	nusA	16078723	COG0195K	transcription	transcription translation coupling	Bacillus subtilis 168	NC_000964	Rich medium		0.55501
DEG10010137	infB	16078726	COG0532J	translation	initiation factor IF-2	Bacillus subtilis 168	NC_000964	Rich medium		0.608393
DEG10010138	rpsO	16078731	-	ribosomal protein	ribosomal protein S15 (BS18)	Bacillus subtilis 168	NC_000964	Rich medium		0.449375
DEG10010139	asd	16078738	COG0136E	diaminopimelate biosynthesis	aspartate-semialdehyde dehydrogenase	Bacillus subtilis 168	NC_000964	Rich medium		0.480519
DEG10010140	dapA	16078740	COG0329EM	diaminopimelate biosynthesis	dihydrodipicolinate synthase	Bacillus subtilis 168	NC_000964	Rich medium		0.583568
DEG10010141	pgsA	255767387	COG0558I	phospholipids biosynthesis	phosphatidylglycerophosphate synthase	Bacillus subtilis 168	NC_000964	Rich medium		0.578935
DEG10010142	ymdA	16078759	COG1418R	unknown	conserved protein with HD domain of metal-dependent phosphohydrolase	Bacillus subtilis 168	NC_000964	Rich medium		0.623699
DEG10010143	ymaA/nrdI	16078800	COG1780F	purine/pyrimidine biosynthesis	ribonucleoside-diphosphate reductase subunit	Bacillus subtilis 168	NC_000964	Rich medium		0.464326
DEG10010144	nrdE	16078801	COG0209F	purine/pyrimidine biosynthesis	ribonucleoside-diphosphate reductase (major subunit)	Bacillus subtilis 168	NC_000964	Rich medium		0.472281
DEG10010145	nrdF	16078802	COG0208F	purine/pyrimidine biosynthesis	ribonucleoside-diphosphate reductase (minor subunit)	Bacillus subtilis 168	NC_000964	Rich medium		0.573683
DEG10010146	tkt	16078852	COG0021G	glycolysis	transketolase	Bacillus subtilis 168	NC_000964	Rich medium		0.600508
DEG10010147	yneS	16078868	COG0344S	unknown	conserved membrane protein	Bacillus subtilis 168	NC_000964	Rich medium		0.660551
DEG10010148	parE	50812242	COG0187L	DNA packaging	subunit of DNA topoisomerase IV	Bacillus subtilis 168	NC_000964	Rich medium		0.580246
DEG10010149	parC	255767425	COG0188L	DNA packaging	subunit of DNA topoisomerase IV	Bacillus subtilis 168	NC_000964	Rich medium		0.583747
DEG10010150	odhB	255767452	COG0508C	unknown	2-oxoglutarate dehydrogenase (dihydrolipoamide transsuccinylase, E2 subunit)	Bacillus subtilis 168	NC_000964	Rich medium		0.557009
DEG10010151	dfrA	16079240	COG0262H	folate	dihydrofolate reductase	Bacillus subtilis 168	NC_000964	Rich medium		0.525242
DEG10010152	dnaD	16079292	COG3935L	DNA replication	initiation of chromosome replication	Bacillus subtilis 168	NC_000964	Rich medium		0.593044
DEG10010153	asnS/asnC	16079293	COG0017J	tRNA synthetase	asparaginyl-tRNA synthetase	Bacillus subtilis 168	NC_000964	Rich medium		0.488719
DEG10010154	birA	16079301	COG0340H,COG1654K	fatty acid biosynthesis	transcriptional repressor of the biotin operon/biotin acetyl-CoA-carboxylase synthetase	Bacillus subtilis 168	NC_000964	Rich medium		0.475671
DEG10010155	cca	16079302	COG0617J	RNA modification	tRNA nucleotidyltransferase	Bacillus subtilis 168	NC_000964	Rich medium		0.594203
DEG10010156	dapB	16079306	COG0289E	diaminopimelate biosynthesis	dihydrodipicolinate reductase	Bacillus subtilis 168	NC_000964	Rich medium		0.529963
DEG10010157	hepT	16079331	COG0142H	menaquinone biosynthesis	heptaprenyl diphosphate synthase component II	Bacillus subtilis 168	NC_000964	Rich medium		0.629477
DEG10010158	menH/ubiE	16079332	COG2226H	menaquinone biosynthesis	menaquinone biosynthesis methyltransferase	Bacillus subtilis 168	NC_000964	Rich medium		0.434748
DEG10010159	hepS	16079333	-	menaquinone biosynthesis	heptaprenyl diphosphate synthase component I	Bacillus subtilis 168	NC_000964	Rich medium		0.640935
DEG10010160	hbs	16079336	-	DNA packaging	nonspecific DNA-binding protein HBsu	Bacillus subtilis 168	NC_000964	Rich medium		0.556163
DEG10010161	gpsA	16079340	COG0240C	phospholipids biosynthesis	NAD(P)H-dependent glycerol-3-phosphate dehydrogenase	Bacillus subtilis 168	NC_000964	Rich medium		0.409445
DEG10010162	yphC/engA	16079341	COG1160R	GTP-binding	GTP-binding protein	Bacillus subtilis 168	NC_000964	Rich medium		0.487218
DEG10010163	cmk	16079346	COG0283F	pyrimidine biosynthesis	cytidylate kinase	Bacillus subtilis 168	NC_000964	Rich medium		0.471026
DEG10010164	resC	255767499	COG0755O	cytochrome c synthesis	cytochrome c biogenesis protein	Bacillus subtilis 168	NC_000964	Rich medium		0.590567
DEG10010165	resB	16079371	COG1333O	cytochrome c synthesis	cytochrome c biogenesis protein	Bacillus subtilis 168	NC_000964	Rich medium		0.699799
DEG10010166	resA	255767500	COG0526OC	cytochrome c synthesis	cytochrome c biogenesis protein	Bacillus subtilis 168	NC_000964	Rich medium		0.541047
DEG10010167	ypuH	16079378	-	DNA packaging	SMC interacting protein	Bacillus subtilis 168	NC_000964	Rich medium		0.502946
DEG10010168	ypuG/scpA	16079379	COG1354S	DNA packaging	SMC interacting protein	Bacillus subtilis 168	NC_000964	Rich medium		0.619916
DEG10010169	yqjK	16079441	COG1234R	unknown	conserved protein with metallo-beta-lactamase motif	Bacillus subtilis 168	NC_000964	Rich medium		0.484611
DEG10010170	dxs	16079483	COG1154HI	isoprenoid biosynthesis	1-deoxyxylulose-5-phosphate synthase	Bacillus subtilis 168	NC_000964	Rich medium		0.454769
DEG10010171	yqiD	255767538	COG0142H	isoprenoid biosynthesis	geranyltranstransferase	Bacillus subtilis 168	NC_000964	Rich medium		0.522007
DEG10010172	folD	16079487	COG0190H	folate	methylenetetrahydrofolate dehydrogenase / methenyltetrahydrofolate cyclohydrolase	Bacillus subtilis 168	NC_000964	Rich medium		0.584911
DEG10010173	accC	255767543	COG0439I	fatty acid biosynthesis	acetyl-CoA carboxylase (biotin carboxylase subunit)	Bacillus subtilis 168	NC_000964	Rich medium		0.462462
DEG10010174	accB	16079491	COG0511I	fatty acid biosynthesis	acetyl-CoA carboxylase (biotin carboxyl carrier subunit)	Bacillus subtilis 168	NC_000964	Rich medium		0.505561
DEG10010175	rpmGA/rpmG	255767561	COG0267J	ribosomal protein	possible ribosomal protein L33	Bacillus subtilis 168	NC_000964	Rich medium		0.470001
DEG10010176	yqfY/ispG	16079562	-	isoprenoid biosynthesis	1-hydroxy-2-methyl-2-(E)-butenyl 4-diphosphate synthase	Bacillus subtilis 168	NC_000964	Rich medium		0.638122
DEG10010177	yqfP/ispH	255767572	-	isoprenoid biosynthesis	isopentenyl diphosphate biosynthesis	Bacillus subtilis 168	NC_000964	Rich medium		0.531258
DEG10010178	sigA	255767573	COG0568K	transcription	RNA polymerase major sigma factor	Bacillus subtilis 168	NC_000964	Rich medium		0.482129
DEG10010179	dnaG	255767574	COG0358L	DNA replication	DNA primase	Bacillus subtilis 168	NC_000964	Rich medium		0.62564
DEG10010180	glyS	255767576	COG0751J	tRNA synthetase	glycyl-tRNA synthetase (beta subunit)	Bacillus subtilis 168	NC_000964	Rich medium		0.537214
DEG10010181	glyQ	16079581	-	tRNA synthetase	glycyl-tRNA synthetase (alpha subunit)	Bacillus subtilis 168	NC_000964	Rich medium		0.506084
DEG10010182	era	16079583	COG1159R	GTP-binding	GTP-binding protein	Bacillus subtilis 168	NC_000964	Rich medium		0.499042
DEG10010183	rpsU	16079595	COG0828J	ribosomal protein	ribosomal protein S21	Bacillus subtilis 168	NC_000964	Rich medium		0.641422
DEG10010184	rpsT	255767588	COG0268J	ribosomal protein	ribosomal protein S20 (BS20)	Bacillus subtilis 168	NC_000964	Rich medium		0.53946
DEG10010185	yqeN/holA	16079610	COG1466L	DNA replication	DNA polymerase III (delta subunit)	Bacillus subtilis 168	NC_000964	Rich medium		0.477994
DEG10010186	yqeJ/nadD	16079618	COG1057H	NAD biosynthesis	nicotinate-nucleotide adenylyltransferase	Bacillus subtilis 168	NC_000964	Rich medium		0.59932
DEG10010187	yqeI	16079619	-	unknown	conserved protein	Bacillus subtilis 168	NC_000964	Rich medium		0.541802
DEG10010188	yqeH	16079621	COG1161R	GTP-binding	GTP-binding protein	Bacillus subtilis 168	NC_000964	Rich medium		0.491661
DEG10010189	alaS	16079794	COG0013J	tRNA synthetase	alanyl-tRNA synthetase	Bacillus subtilis 168	NC_000964	Rich medium		0.508866
DEG10010190	trmU	255767628	COG0482J	RNA modification	probable tRNA (5-methylaminomethyl-2-thiouridylate) methyltransferase	Bacillus subtilis 168	NC_000964	Rich medium		0.390736
DEG10010191	yrvO	50812274	COG1104E	unknown	NifS protein homolog	Bacillus subtilis 168	NC_000964	Rich medium		0.680155
DEG10010192	aspS	16079809	COG0173J	tRNA synthetase	aspartyl-tRNA synthetase	Bacillus subtilis 168	NC_000964	Rich medium		0.405883
DEG10010193	hisS	16079810	COG0124J	tRNA synthetase	histidyl-tRNA synthetase	Bacillus subtilis 168	NC_000964	Rich medium		0.513008
DEG10010194	obg/obgE	16079844	COG0536R	GTP-binding	GTP-binding protein	Bacillus subtilis 168	NC_000964	Rich medium		0.53053
DEG10010195	rpmA	16079846	-	ribosomal protein	ribosomal protein L27 (BL24)	Bacillus subtilis 168	NC_000964	Rich medium		0.565171
DEG10010196	rplU	16079848	-	ribosomal protein	ribosomal protein L21 (BL20)	Bacillus subtilis 168	NC_000964	Rich medium		0.484839
DEG10010197	mreC	255767641	COG1792M	cell shape	cell-shape determining protein	Bacillus subtilis 168	NC_000964	Rich medium		0.672478
DEG10010198	mreB	255767642	COG1077D	cell shape	cell-shape determining protein	Bacillus subtilis 168	NC_000964	Rich medium		0.383072
DEG10010199	valS	255767644	COG0525J	tRNA synthetase	valyl-tRNA synthetase	Bacillus subtilis 168	NC_000964	Rich medium		0.564827
DEG10010200	ysxC	16079871	COG0218R	GTP-binding	GTP-binding protein	Bacillus subtilis 168	NC_000964	Rich medium		0.611683
DEG10010201	racE	255767654	COG0796M	peptidoglycan biosynthesis	glutamate racemase	Bacillus subtilis 168	NC_000964	Rich medium		0.449448
DEG10010202	trxA	16079902	COG0526OC	thioredoxin	thioredoxin	Bacillus subtilis 168	NC_000964	Rich medium		0.603299
DEG10010203	pheT	16079915	COG0073R,COG0072J	tRNA synthetase	phenylalanyl-tRNA synthetase (beta subunit)	Bacillus subtilis 168	NC_000964	Rich medium		0.452406
DEG10010204	pheS	16079916	COG0016J	tRNA synthetase	phenylalanyl-tRNA synthetase (alpha subunit)	Bacillus subtilis 168	NC_000964	Rich medium		0.521872
DEG10010205	rplT	16079937	-	ribosomal protein	ribosomal protein L20	Bacillus subtilis 168	NC_000964	Rich medium		0.488602
DEG10010206	rpmI	16079938	COG0291J	ribosomal protein	ribosomal protein L35	Bacillus subtilis 168	NC_000964	Rich medium		0.443756
DEG10010207	infC	16079939	COG0290J	translation	initiation factor IF-3	Bacillus subtilis 168	NC_000964	Rich medium		0.532261
DEG10010208	dnaI	16079950	COG1484L	DNA replication	primosome component (helicase loader)	Bacillus subtilis 168	NC_000964	Rich medium		0.552338
DEG10010209	dnaB	16079951	COG3611L	DNA replication	initiation of chromosome replication/membrane attachment protein	Bacillus subtilis 168	NC_000964	Rich medium		0.543964
DEG10010210	ytaG	16079958	COG0237H	CoA biosynthesis	desphospho-coenzyme A kinase	Bacillus subtilis 168	NC_000964	Rich medium		0.561357
DEG10010211	pfkA	16079971	COG0205G	glycolysis	6-phosphofructokinase	Bacillus subtilis 168	NC_000964	Rich medium		0.531227
DEG10010212	accA	16079972	COG0825I	fatty acid biosynthesis	acetyl-CoA carboxylase (alpha subunit)	Bacillus subtilis 168	NC_000964	Rich medium		0.602397
DEG10010213	accD	255767673	COG0777I	fatty acid biosynthesis	acetyl-CoA carboxylase (beta subunit)	Bacillus subtilis 168	NC_000964	Rich medium		0.498574
DEG10010214	dnaE	16079975	COG0587L	DNA replication	DNA polymerase III (alpha subunit)	Bacillus subtilis 168	NC_000964	Rich medium		0.42281
DEG10010215	rpsD	16080018	COG0522J	ribosomal protein	ribosomal protein S4 (BS4)	Bacillus subtilis 168	NC_000964	Rich medium		0.463916
DEG10010216	tyrS	16080019	COG0162J	tRNA synthetase	tyrosyl-tRNA synthetase (major)	Bacillus subtilis 168	NC_000964	Rich medium		0.601533
DEG10010217	murC	16080031	COG0773M	peptidoglycan biosynthesis	UDP-N-acetylmuramate-alanine ligase	Bacillus subtilis 168	NC_000964	Rich medium		0.415212
DEG10010218	leuS	16080084	COG0495J	tRNA synthetase	leucyl-tRNA synthetase	Bacillus subtilis 168	NC_000964	Rich medium		0.53103
DEG10010219	metK	16080107	COG0192H	SAM	S-adenosylmethionine synthetase	Bacillus subtilis 168	NC_000964	Rich medium		0.485849
DEG10010220	menC	16080130	COG4948MR	menaquinone biosynthesis	O-succinylbenzoate-CoA synthase	Bacillus subtilis 168	NC_000964	Rich medium		0.517525
DEG10010221	menE	16080131	COG0318IQ	menaquinone biosynthesis	O-succinylbenzoic acid-CoA ligase	Bacillus subtilis 168	NC_000964	Rich medium		0.560547
DEG10010222	menB	16080132	COG0447H	menaquinone biosynthesis	dihydroxynapthoic acid synthetase	Bacillus subtilis 168	NC_000964	Rich medium		0.538282
DEG10010223	menD	16080134	COG1165H	menaquinone biosynthesis	2-succinyl-6-hydroxy-2,4-cyclohexadiene-1-carboxylate synthase/2-oxoglutarate decarboxylase	Bacillus subtilis 168	NC_000964	Rich medium		0.528496
DEG10010224	mrpA	161511068	-	Na/H transporter	multiple resistance and pH homeostasis (Na+/H+ antiporter)	Bacillus subtilis 168	NC_000964	Rich medium		0.514697
DEG10010225	mrpB	16080213	COG2111P	Na/H transporter	multiple resistance and pH homeostasis	Bacillus subtilis 168	NC_000964	Rich medium		0.834529
DEG10010226	mrpC	255767719	COG1006P	Na/H transporter	multiple resistance and pH homeostasis	Bacillus subtilis 168	NC_000964	Rich medium		0.6261
DEG10010227	mrpD	255767720	COG0651CP	Na/H transporter	multiple resistance and pH homeostasis	Bacillus subtilis 168	NC_000964	Rich medium		0.5545
DEG10010228	mrpF	255767722	COG2212P	Na/H transporter	multiple resistance and pH homeostasis	Bacillus subtilis 168	NC_000964	Rich medium		0.642225
DEG10010229	yueK	16080226	COG1488H	NAD biosynthesis	nicotinate phosphoribosyltransferase	Bacillus subtilis 168	NC_000964	Rich medium		0.529779
DEG10010230	yumC	255767736	COG0492O	unknown	similar to thioredoxin reductase	Bacillus subtilis 168	NC_000964	Rich medium		0.488224
DEG10010231	dapF	16080270	COG0253E	diaminopimelate biosynthesis	diaminopimelate epimerase	Bacillus subtilis 168	NC_000964	Rich medium		0.351592
DEG10010232	yurU	16080319	-	Fe-sulfate cluster	Synthesis of iron sulfur clusters-NifZ homolog	Bacillus subtilis 168	NC_000964	Rich medium		0.471569
DEG10010233	yurV	16080320	COG0822C	Fe-sulfate cluster	Synthesis of iron sulfur clusters-NifU homolog	Bacillus subtilis 168	NC_000964	Rich medium		0.513553
DEG10010234	csd	16080321	COG0520E	Fe-sulfate cluster	cysteine desulfurase-NifS homolog	Bacillus subtilis 168	NC_000964	Rich medium		0.44164
DEG10010235	yurX	16080322	-	Fe-sulfate cluster	Synthesis of iron sulfur clusters-NifZ homolog	Bacillus subtilis 168	NC_000964	Rich medium		0.39495
DEG10010236	yurY	16080323	COG0396O	Fe-sulfate cluster	Synthesis of iron sulfur clusters-ABC transporter (ATP-binding protein)	Bacillus subtilis 168	NC_000964	Rich medium		0.460633
DEG10010237	eno	16080443	COG0148G	glycolysis	enolase	Bacillus subtilis 168	NC_000964	Rich medium		0.433329
DEG10010238	pgm	16080444	COG0696G	glycolysis	phosphoglycerate mutase	Bacillus subtilis 168	NC_000964	Rich medium		0.371976
DEG10010239	tpiA	16080445	COG0149G	glycolysis	triose phosphate isomerase	Bacillus subtilis 168	NC_000964	Rich medium		0.488549
DEG10010240	pgk	16080446	-	glycolysis	phosphoglycerate kinase	Bacillus subtilis 168	NC_000964	Rich medium		0.3942
DEG10010241	trxB	16080532	COG0492O	thioredoxin	thioredoxin reductase	Bacillus subtilis 168	NC_000964	Rich medium		0.52811
DEG10010242	prfB	16080582	COG1186J	translation	peptide chain release factor 2	Bacillus subtilis 168	NC_000964	Rich medium		0.546645
DEG10010243	secA	16080583	COG0653U	secretion	preprotein translocase subunit (ATPase)	Bacillus subtilis 168	NC_000964	Rich medium		0.514089
DEG10010244	tagO	16080606	COG0472M	teichoic acid biosynthesis	teichoic acid linkage unit synthesis	Bacillus subtilis 168	NC_000964	Rich medium		0.634277
DEG10010245	yvyH	16080619	COG0381M	aminosugar metabolism	UDP-N-acetylglucosamine 2-epimerase	Bacillus subtilis 168	NC_000964	Rich medium		0.50719
DEG10010246	tagH	16080623	COG1134GM	teichoic acid biosynthesis	teichoic acid translocation (ATP-binding protein)	Bacillus subtilis 168	NC_000964	Rich medium		0.614884
DEG10010247	tagG	16080624	COG1682GM	teichoic acid biosynthesis	teichoic acid translocation (permease)	Bacillus subtilis 168	NC_000964	Rich medium		0.575259
DEG10010248	tagF	16080625	COG1887M	teichoic acid biosynthesis	CDP-glycerol:polyglycerol phosphate glycero-phosphotransferase	Bacillus subtilis 168	NC_000964	Rich medium		0.656689
DEG10010249	tagD	16080627	COG0615MI	teichoic acid biosynthesis	glycerol-3-phosphate cytidylyltransferase	Bacillus subtilis 168	NC_000964	Rich medium		0.606727
DEG10010250	tagA	16080628	COG1922M	teichoic acid biosynthesis	involved in polyglycerol phosphate teichoic acid biosynthesis	Bacillus subtilis 168	NC_000964	Rich medium		0.565659
DEG10010251	tagB	16080629	COG1887M	teichoic acid biosynthesis	involved in polyglycerol phosphate teichoic acid biosynthesis	Bacillus subtilis 168	NC_000964	Rich medium		0.6296
DEG10010252	murAA	16080729	COG0766M	peptidoglycan biosynthesis	UDP-N-acetylglucosamine 1-carboxyvinyltransferase	Bacillus subtilis 168	NC_000964	Rich medium		0.479014
DEG10010253	glyA	16080743	COG0112E	folate	serine hydroxymethyltransferase	Bacillus subtilis 168	NC_000964	Rich medium		0.458379
DEG10010254	ywlC	16080748	COG0009J	unknown	conserved protein with a putative RNA binding motif	Bacillus subtilis 168	NC_000964	Rich medium		0.611349
DEG10010255	prfA	16080754	COG0216J	translation	peptide chain release factor 1	Bacillus subtilis 168	NC_000964	Rich medium		0.481613
DEG10010256	rpmE	16080760	COG0254J	ribosomal protein	ribosomal protein L31	Bacillus subtilis 168	NC_000964	Rich medium		0.646738
DEG10010257	fbaA	16080765	COG0191G	glycolysis	fructose-1,6-bisphosphate aldolase	Bacillus subtilis 168	NC_000964	Rich medium		0.428879
DEG10010258	pyrG	16080768	COG0504F	pyrimidine biosynthesis	CTP synthetase	Bacillus subtilis 168	NC_000964	Rich medium		0.512471
DEG10010259	argS	16080786	COG0018J	tRNA synthetase	arginyl-tRNA synthetase	Bacillus subtilis 168	NC_000964	Rich medium		0.528275
DEG10010260	rodA	16080863	-	cell division	control of cell shape and elongation	Bacillus subtilis 168	NC_000964	Rich medium		0.536387
DEG10010261	menA	16080900	COG1575H	menaquinone biosynthesis	1,4-dihydroxy-2-naphthoate octaprenyltransferase	Bacillus subtilis 168	NC_000964	Rich medium		0.628375
DEG10010262	yycG	16081092	COG5002T	transcription	two-component sensor histidine kinase	Bacillus subtilis 168	NC_000964	Rich medium		0.452793
DEG10010263	yycF	16081093	COG0745TK	transcription	two-component response regulator	Bacillus subtilis 168	NC_000964	Rich medium		0.457972
DEG10010264	dnaC	255767872	COG0305L	DNA replication	replicative DNA helicase	Bacillus subtilis 168	NC_000964	Rich medium		0.525509
DEG10010265	rplI	16081102	COG0359J	ribosomal protein	ribosomal protein L9	Bacillus subtilis 168	NC_000964	Rich medium		0.443208
DEG10010266	ppaC	16081107	COG1227C	unknown	inorganic pyrophosphatase	Bacillus subtilis 168	NC_000964	Rich medium		0.574921
DEG10010267	rpsR	50812313	-	ribosomal protein	ribosomal protein S18	Bacillus subtilis 168	NC_000964	Rich medium		0.503622
DEG10010268	ssb	16081142	COG0629L	DNA replication	single-strand DNA-binding protein	Bacillus subtilis 168	NC_000964	Rich medium		0.59727
DEG10010269	rpsF	16081143	COG0360J	ribosomal protein	ribosomal protein S6 (BS9)	Bacillus subtilis 168	NC_000964	Rich medium		0.509232
DEG10010270	rnpA	16081157	COG0594J	RNA modification	protein component of ribonuclease P (RNase P)	Bacillus subtilis 168	NC_000964	Rich medium		0.617326
DEG10010271	rpmH	16081158	-	ribosomal protein	ribosomal protein L34	Bacillus subtilis 168	NC_000964	Rich medium		0.554227
DEG10020001	dnaA	GI:15925706	COG0593L	DNA replication	chromosomal replication initiator protein	Staphylococcus aureus N315	NC_002745	Rich medium		0.450206
DEG10020002	recF	GI:15925709	COG1195L	DNA replication, recombination, and repair (L)	Recombinational DNA repair ATPase (RecF pathway)	Staphylococcus aureus N315	NC_002745	Rich medium		0.424137
DEG10020003	gyrB	GI:15925710	COG0187L	DNA packaging and segregation	DNA gyrase subunit B	Staphylococcus aureus N315	NC_002745	Rich medium		0.39771
DEG10020004	gyrA	GI:15925711	COG0188L	DNA packaging and segregation	DNA gyrase subunit A	Staphylococcus aureus N315	NC_002745	Rich medium		0.4939
DEG10020005	serS	GI:15925714	COG0172J	tRNA synthetase	seryl-tRNA synthetase	Staphylococcus aureus N315	NC_002745	Rich medium		0.548092
DEG10020006	rplI	GI:15925720	COG0359J	Protein synthesis	50S ribosomal protein L9	Staphylococcus aureus N315	NC_002745	Rich medium		0.418825
DEG10020007	dnaC	GI:15925721	COG0305L	DNA replication	replicative DNA helicase	Staphylococcus aureus N315	NC_002745	Rich medium		0.504739
DEG10020008	SA0021	GI:15925727	COG1235R	Function unknown (S)	Conserved hypothetical protein	Staphylococcus aureus N315	NC_002745	Rich medium		0.471181
DEG10020009	SA0085	GI:15925793	COG0042J	Function unknown (S)	Conserved hypothetical protein	Staphylococcus aureus N315	NC_002745	Rich medium		0.445601
DEG10020010	drm	GI:15925843	COG1015G	Carbohydrate transport and metabolism (G)	Phosphopentomutase	Staphylococcus aureus N315	NC_002745	Rich medium		0.336933
DEG10020011	SA0179	GI:15925889	COG4992E	Amino acid transport and metabolism (E)	Ornithine aminotransferase	Staphylococcus aureus N315	NC_002745	Rich medium		0.382888
DEG10020012	SA0181	GI:15925891	COG1335Q	Function unknown (S)	Hypothetical protein	Staphylococcus aureus N315	NC_002745	Rich medium		0.507833
DEG10020013	oppF	GI:15925909	COG1123R	Transport/binding proteins and lipoproteins	oligopeptide transport ATP-binding protein	Staphylococcus aureus N315	NC_002745	Rich medium		0.398965
DEG10020014	msmX	GI:15925917	COG3839G	Cell motility and secretion (N)	Multiple sugar-binding transport ATP-binding protein	Staphylococcus aureus N315	NC_002745	Rich medium		0.467836
DEG10020015	SA0230	GI:15925941	COG3189S	Function unknown (S)	Conserved hypothetical protein	Staphylococcus aureus N315	NC_002745	Rich medium		0.609866
DEG10020016	SA0272	GI:15925985	COG1511S	Transport/binding proteins and lipoproteins	similar to transmembrane protein Tmp7	Staphylococcus aureus N315	NC_002745	Rich medium		0.619673
DEG10020017	SA0348	GI:15926061	COG1475K	Function unknown (S)	Hypothetical protein	Staphylococcus aureus N315	NC_002745	Rich medium		0.445809
DEG10020018	SA0351	GI:15926064	COG0012J	Similar to unknown proteins	hypothetical protein, similar to GTP-binding protein	Staphylococcus aureus N315	NC_002745	Rich medium		0.492626
DEG10020019	rpsF	GI:15926066	COG0360J	30S ribosomal protein	30S ribosomal protein S6	Staphylococcus aureus N315	NC_002745	Rich medium		0.479362
DEG10020020	ssb	GI:15926067	COG0629L	DNA replication, recombination, and repair (L)	Single-strand DNA-binding protein	Staphylococcus aureus N315	NC_002745	Rich medium		0.529783
DEG10020021	rpsR	GI:15926068	COG0238J	Protein synthesis	30S ribosomal protein S18	Staphylococcus aureus N315	NC_002745	Rich medium		0.593994
DEG10020022	pubX/pbuX	GI:15926090	COG2233F	Nucleotide transport and metabolism	Xanthine permease	Staphylococcus aureus N315	NC_002745	Rich medium		0.573022
DEG10020023	guaB	GI:15926091	COG0516F,COG0517R	Nucleotide transport and metabolism	Inositol-monophosphate dehydrogenase	Staphylococcus aureus N315	NC_002745	Rich medium		0.369375
DEG10020024	guaA	GI:15926092	COG0518F,COG0519F	Nucleotide transport and metabolism	GMP synthase	Staphylococcus aureus N315	NC_002745	Rich medium		0.440057
DEG10020025	SA0422	GI:15926141	COG1464P	Function unknown (S)	Hypothetical protein	Staphylococcus aureus N315	NC_002745	Rich medium		0.451963
DEG10020026	dnaX	GI:15926155	COG2812L	DNA replication	DNA polymerase III gamma and tau subunits	Staphylococcus aureus N315	NC_002745	Rich medium		0.480886
DEG10020027	SA0437	GI:15926156	COG0718S	Similar to unknown proteins	conserved hypothetical protein	Staphylococcus aureus N315	NC_002745	Rich medium		0.60266
DEG10020028	tmk	GI:15926159	COG0125F	Nucleotide transport and metabolism	Thymidylate kinase homolog	Staphylococcus aureus N315	NC_002745	Rich medium		0.468573
DEG10020029	SA0446	GI:15926165	COG2827L	Function unknown (S)	Conserved hypothetical protein	Staphylococcus aureus N315	NC_002745	Rich medium		0.426952
DEG10020030	SA0447	GI:15926166	COG0313R	Similar to unknown proteins	conserved hypothetical protein	Staphylococcus aureus N315	NC_002745	Rich medium		0.63257
DEG10020031	metS	GI:15926167	COG0073R,COG0143J	Protein synthesis	methionyl-tRNA synthetase	Staphylococcus aureus N315	NC_002745	Rich medium		0.542929
DEG10020032	SA0449	GI:15926168	COG0084L	Similar to unknown proteins	conserved hypothetical protein	Staphylococcus aureus N315	NC_002745	Rich medium		0.364141
DEG10020033	gcaD	GI:15926176	COG1207M	Cell envelope biogenesis, outer membrane (M)	UDP-N-acetylglucosamine pyrophosphorylase	Staphylococcus aureus N315	NC_002745	Rich medium		0.553163
DEG10020034	prs	GI:15926177	COG0462FE	Nucleotide transport and metabolism	Ribose-phosphate pyrophosphokinase	Staphylococcus aureus N315	NC_002745	Rich medium		0.386612
DEG10020035	pth	GI:15926179	COG0193J	Translation, ribosomal structure, and biogenesis (J)	Peptidyl-tRNA hydrolase	Staphylococcus aureus N315	NC_002745	Rich medium		0.283509
DEG10020036	SA0464	GI:15926183	COG1188J	Similar to unknown proteins	conserved hypothetical protein	Staphylococcus aureus N315	NC_002745	Rich medium		0.341315
DEG10020037	SA0467	GI:15926186	COG0037D	Similar to unknown proteins	conserved hypothetical protein	Staphylococcus aureus N315	NC_002745	Rich medium		0.411616
DEG10020038	ftsH	GI:15926188	COG0465O	Cell division	cell-division protein	Staphylococcus aureus N315	NC_002745	Rich medium		0.546252
DEG10020039	lysS	GI:15926194	COG1190J	Protein synthesis	lysyl-tRNA synthetase	Staphylococcus aureus N315	NC_002745	Rich medium		0.362578
DEG10020040	clpC	GI:15926202	COG0542O	Adaption to atypical conditions	endopeptidase	Staphylococcus aureus N315	NC_002745	Rich medium		0.553948
DEG10020041	gltX	GI:15926205	COG0008J	Translation, ribosomal structure, and biogenesis (J)	Glutamyl-tRNA synthetase (glutamate--tRNA ligase)	Staphylococcus aureus N315	NC_002745	Rich medium		0.559261
DEG10020042	cysS	GI:15926207	COG0215J	tRNA synthetase	cysteinyl-tRNA synthetase	Staphylococcus aureus N315	NC_002745	Rich medium		0.487085
DEG10020043	rplK	GI:15926215	COG0080J	Protein synthesis	50S ribosomal protein L11	Staphylococcus aureus N315	NC_002745	Rich medium		0.507895
DEG10020044	rplA	GI:15926216	COG0081J	Protein synthesis	50S ribosomal protein L1	Staphylococcus aureus N315	NC_002745	Rich medium		0.342314
DEG10020045	rplJ	GI:15926217	COG0244J	Protein synthesis	50S ribosomal protein L10	Staphylococcus aureus N315	NC_002745	Rich medium		0.486457
DEG10020046	rplL	GI:15926218	COG0222J	Protein synthesis	50S ribosomal protein L7/L12	Staphylococcus aureus N315	NC_002745	Rich medium		0.374184
DEG10020047	rpoB	GI:15926220	COG0085K	RNA polymerase	DNA-directed RNA polymerase subunit beta	Staphylococcus aureus N315	NC_002745	Rich medium		0.452104
DEG10020048	rpoC	GI:15926221	COG0086K	RNA synthesis	RNA polymerase beta-prime chain	Staphylococcus aureus N315	NC_002745	Rich medium		0.481464
DEG10020049	rpsL	GI:15926223	COG0048J	Protein synthesis	30S ribosomal protein S12	Staphylococcus aureus N315	NC_002745	Rich medium		0.425062
DEG10020050	rpsG	GI:15926224	COG0049J	Protein synthesis	30S ribosomal protein S7	Staphylococcus aureus N315	NC_002745	Rich medium		0.502746
DEG10020051	fus	GI:15926225	COG0480J	Protein synthesis	translational elongation factor G	Staphylococcus aureus N315	NC_002745	Rich medium		0.499423
DEG10020052	tufA/tuf	GI:15926226	COG0050J	Protein synthesis	translational elongation factor TU	Staphylococcus aureus N315	NC_002745	Rich medium		0.51024
DEG10020053	pta/eutD	GI:15926266	COG0280C	Metabolism of nucleotides and nucleic acids	phosphotransacetylase	Staphylococcus aureus N315	NC_002745	Rich medium		0.512478
DEG10020054	SA0560	GI:15926281	COG1078R	Function unknown (S)	Conserved hypothetical protein	Staphylococcus aureus N315	NC_002745	Rich medium		0.409808
DEG10020055	adh1	GI:15926283	COG1064R	alchole dehydrogenase	alcohol dehydrogenase	Staphylococcus aureus N315	NC_002745	Rich medium		0.546999
DEG10020056	argS	GI:15926285	COG0018J	Protein synthesis	arginyl-tRNA synthetase	Staphylococcus aureus N315	NC_002745	Rich medium		0.522483
DEG10020057	vraF	GI:15926338	COG1136V	Cell division and chromosome partitioning (D)	ABC transporter ATP-binding protein	Staphylococcus aureus N315	NC_002745	Rich medium		0.477542
DEG10020058	bacA/uppP	GI:15926360	COG1968V	General function prediction only (R)	Bacitracin resistance protein	Staphylococcus aureus N315	NC_002745	Rich medium		0.535405
DEG10020059	fruB	GI:15926376	COG1105G	Metabolism of carbohydrates and related molecules	fructose 1-phosphate kinase	Staphylococcus aureus N315	NC_002745	Rich medium		0.585398
DEG10020060	fruA	GI:15926377	COG1299G,COG1445G,COG1762GT	Transport/binding proteins and lipoproteins	fructose specific permease	Staphylococcus aureus N315	NC_002745	Rich medium		0.622514
DEG10020061	SA0675	GI:15926397	COG0488R	Transport/binding proteins and lipoproteins	similar to ABC transporter ATP-binding protein	Staphylococcus aureus N315	NC_002745	Rich medium		0.592612
DEG10020062	nrdE	GI:15926408	COG0209F	Nucleotide transport and metabolism	Ribonucleoside-diphosphate reductase (major subunit)	Staphylococcus aureus N315	NC_002745	Rich medium		0.493571
DEG10020063	SA0703	GI:15926425	COG1739S	Function unknown (S)	Conserved hypothetical protein	Staphylococcus aureus N315	NC_002745	Rich medium		0.474603
DEG10020064	secA	GI:15926430	COG0653U	Protein secretion	preprotein translocase subunit	Staphylococcus aureus N315	NC_002745	Rich medium		0.530392
DEG10020065	prfB	GI:15926431	COG1186J	Translation, ribosomal structure, and biogenesis (J)	Peptide chain release factor 2, authentic frameshift	Staphylococcus aureus N315	NC_002745	Rich medium		0.497484
DEG10020066	uvrB	GI:15926435	COG0556L	DNA replication, recombination, and repair (L)	Exonuclease ABC subunit B	Staphylococcus aureus N315	NC_002745	Rich medium		0.62313
DEG10020067	uvrA	GI:15926436	COG0178L	DNA replication/modification and repair	exinuclease ABC subunit A	Staphylococcus aureus N315	NC_002745	Rich medium		0.491134
DEG10020068	hprK	GI:15926437	COG1493T	RNA synthesis	HPr kinase/phosphatase	Staphylococcus aureus N315	NC_002745	Rich medium		0.563809
DEG10020069	SA0722	GI:15926444	COG1481S	Similar to unknown proteins	conserved hypothetical protein	Staphylococcus aureus N315	NC_002745	Rich medium		0.450868
DEG10020070	gap	GI:15926449	COG0057G	Metabolism of carbohydrates and related molecules	glyceraldehyde-3-phosphate dehydrogenase	Staphylococcus aureus N315	NC_002745	Rich medium		0.457704
DEG10020071	pgk	GI:15926450	COG0126G	Carbohydrate transport and metabolism (G)	Phosphoglycerate kinase	Staphylococcus aureus N315	NC_002745	Rich medium		0.437128
DEG10020072	tpi	GI:15926451	COG0149G	Carbohydrate transport and metabolism (G)	Triose phosphate isomerase	Staphylococcus aureus N315	NC_002745	Rich medium		0.563102
DEG10020073	eno	GI:15926453	COG0148G	Metabolism of carbohydrates and related molecules	enolase	Staphylococcus aureus N315	NC_002745	Rich medium		0.395852
DEG10020074	SA0732	GI:15926454	-	No similarity	hypothetical protein	Staphylococcus aureus N315	NC_002745	Rich medium		0.523795
DEG10020075	ssrP/smpB	GI:15926458	COG0691O	Protein synthesis	ssrA-binding protein	Staphylococcus aureus N315	NC_002745	Rich medium		0.489582
DEG10020076	SA0771	GI:15926499	COG1464P	Function unknown (S)	Conserved hypothetical protein	Staphylococcus aureus N315	NC_002745	Rich medium		0.49091
DEG10020077	SA0772	GI:15926500	COG3237S	Similar to unknown proteins	conserved hypothetical protein	Staphylococcus aureus N315	NC_002745	Rich medium		0.220154
DEG10020078	SA0774	GI:15926502	COG0396O	Transport/binding proteins and lipoproteins	ABC transporter ATP-binding protein homologue	Staphylococcus aureus N315	NC_002745	Rich medium		0.391205
DEG10020079	nifS	GI:15926504	COG0520E	Amino acid transport and metabolism (E)	Pyridoxal-phosphate-dependent aminotransferase	Staphylococcus aureus N315	NC_002745	Rich medium		0.410246
DEG10020080	lipA	GI:15926513	COG0320H	Coenzyme metabolism (F)	Lipoic acid synthetase	Staphylococcus aureus N315	NC_002745	Rich medium		0.503235
DEG10020081	pgi	GI:15926551	COG0166G	Metabolism of carbohydrates and related molecules	glucose-6-phosphate isomerase A	Staphylococcus aureus N315	NC_002745	Rich medium		0.518869
DEG10020082	clpB	GI:15926564	COG0542O	Adaption to atypical conditions	ClpB chaperone homologue	Staphylococcus aureus N315	NC_002745	Rich medium		0.576181
DEG10020083	oppD	GI:15926577	COG0444EP	Amino acid transport and metabolism (E)	Oligopeptide transport system ATP-binding protein OppD homolog	Staphylococcus aureus N315	NC_002745	Rich medium		0.467846
DEG10020084	trpS	GI:15926585	COG0180J	Protein synthesis	tryptophanyl-tRNA synthetase	Staphylococcus aureus N315	NC_002745	Rich medium		0.438786
DEG10020085	fabI	GI:15926599	COG0623I	Lipid metabolism (H)	Trans-2-enoyl-ACP reductase	Staphylococcus aureus N315	NC_002745	Rich medium		0.420164
DEG10020086	prfC	GI:15926608	COG4108J	Translation, ribosomal structure, and biogenesis (J)	Peptide chain release factor 3	Staphylococcus aureus N315	NC_002745	Rich medium		0.456519
DEG10020087	menB	GI:15926632	COG0447H	Coenzyme metabolism (F)	Naphthoate synthase	Staphylococcus aureus N315	NC_002745	Rich medium		0.492894
DEG10020088	qoxB	GI:15926646	COG0843C	Quinol oxidase	Quinol oxidase polypeptide I QoxB	Staphylococcus aureus N315	NC_002745	Rich medium		0.559274
DEG10020089	purC	GI:15926652	COG0152F	saicar synthase	phosphoribosylaminoimidazole-succinocarboxamide synthase	Staphylococcus aureus N315	NC_002745	Rich medium		0.488712
DEG10020090	purN	GI:15926658	COG0299F	Nucleotide transport and metabolism	5-Phosphoribosylglycinamide transformylase 1	Staphylococcus aureus N315	NC_002745	Rich medium		0.527302
DEG10020091	ptsH	GI:15926669	COG1925G	Protein modification	phophocarrier protein HPR	Staphylococcus aureus N315	NC_002745	Rich medium		0.313251
DEG10020092	ptsI	GI:15926670	COG1080G	Protein modification	phosphoenolpyruvate-protein phosphatase	Staphylococcus aureus N315	NC_002745	Rich medium		0.393402
DEG10020093	SA0940	GI:15926675	COG0595R	Similar to unknown proteins	conserved hypothetical protein	Staphylococcus aureus N315	NC_002745	Rich medium		0.543778
DEG10020094	phdB/pdhB	GI:15926679	COG0022C	Metabolism of carbohydrates and related molecules	pyruvate dehydrogenase E1 component beta subunit	Staphylococcus aureus N315	NC_002745	Rich medium		0.594636
DEG10020095	pdhC	GI:15926680	COG0508C	Metabolism of carbohydrates and related molecules	dihydrolipoamide S-acetyltransferase component of pyruvate dehydrogenase E2	Staphylococcus aureus N315	NC_002745	Rich medium		0.432342
DEG10020096	pdhD	GI:15926681	COG1249C	Metabolism of carbohydrates and related molecules	dihydrolipoamide dehydrogenase component of pyruvate dehydrogenase E3	Staphylococcus aureus N315	NC_002745	Rich medium		0.504077
DEG10020097	potA	GI:15926684	COG3842E	Amino acid transport and metabolism (E)	Spermidine/putrescine ABC transporter, ATP-binding protein homolog	Staphylococcus aureus N315	NC_002745	Rich medium		0.466786
DEG10020098	SA0956	GI:15926690	COG1914P	Function unknown (S)	Hypothetical protein	Staphylococcus aureus N315	NC_002745	Rich medium		0.581229
DEG10020099	SA0959	GI:15926694	COG1217T	Protein synthesis	GTP-binding elongation factor	Staphylococcus aureus N315	NC_002745	Rich medium		0.561503
DEG10020100	rpmF	GI:15926712	COG0333J	Translation, ribosomal structure, and biogenesis (J)	Ribosomal protein L32	Staphylococcus aureus N315	NC_002745	Rich medium		0.611196
DEG10020101	pheS	GI:15926722	COG0016J	Protein synthesis	Phe-tRNA synthetase alpha chain	Staphylococcus aureus N315	NC_002745	Rich medium		0.527417
DEG10020102	pheT	GI:15926723	COG0072J,COG0073R	Protein synthesis	Phe-tRNA synthetase beta chain	Staphylococcus aureus N315	NC_002745	Rich medium		0.481041
DEG10020103	mutS2	GI:15926728	COG1193L	DNA replication/modification and repair	MutS-like protein	Staphylococcus aureus N315	NC_002745	Rich medium		0.584969
DEG10020104	uvrC	GI:15926730	COG0322L	DNA replication, recombination, and repair (L)	Exonuclease ABC subunit C	Staphylococcus aureus N315	NC_002745	Rich medium		0.404594
DEG10020105	murI	GI:15926734	COG0796M	Cell envelope biogenesis, outer membrane (M)	Glutamate racemase	Staphylococcus aureus N315	NC_002745	Rich medium		0.456643
DEG10020106	SA0998	GI:15926735	COG0127F	Function unknown (S)	Conserved hypothetical protein	Staphylococcus aureus N315	NC_002745	Rich medium		0.434868
DEG10020107	mraY	GI:15926765	COG0472M	Cell envelope biogenesis, outer membrane (M)	Phospho-N-muramic acid-pentapeptide translocase	Staphylococcus aureus N315	NC_002745	Rich medium		0.571594
DEG10020108	murD	GI:15926766	COG0771M	Cell envelope biogenesis, outer membrane (M)	UDP-N-acetylmuramoyl-L-alanine--D-glutamate ligase	Staphylococcus aureus N315	NC_002745	Rich medium		0.512155
DEG10020109	ftsA	GI:15926768	COG0849D	Cell division and chromosome partitioning (D)	Cell division protein FtsA	Staphylococcus aureus N315	NC_002745	Rich medium		0.619274
DEG10020110	ftsZ	GI:15926769	COG0206D	Cell division	cell division protein	Staphylococcus aureus N315	NC_002745	Rich medium		0.518429
DEG10020111	SA1031	GI:15926771	COG0325R	Similar to unknown proteins	conserved hypothetical protein	Staphylococcus aureus N315	NC_002745	Rich medium		0.508069
DEG10020112	ileS	GI:15926776	COG0060J	Protein synthesis	Ile-tRNA synthetase	Staphylococcus aureus N315	NC_002745	Rich medium		0.512961
DEG10020113	pyrC	GI:15926784	COG0044F	Metabolism of nucleotides and nucleic acids	dihydroorotase	Staphylococcus aureus N315	NC_002745	Rich medium		0.529716
DEG10020114	SA1054	GI:15926794	COG0452H	Inorganic ion transport and metabolism (P)/Signal transduction (T)	Pantothenate metabolism flavoprotein homolog	Staphylococcus aureus N315	NC_002745	Rich medium		0.411729
DEG10020115	priA	GI:15926795	COG1198L	DNA replication, recombination, and repair (L)	Primosomal replication factor Y	Staphylococcus aureus N315	NC_002745	Rich medium		0.402267
DEG10020116	SA1063	GI:15926803	COG0515RTKL,COG2815S	Protein modification	protein kinase	Staphylococcus aureus N315	NC_002745	Rich medium		0.534777
DEG10020117	rpmB	GI:15926807	COG0227J	Translation, ribosomal structure, and biogenesis (J)	Ribosomal protein L28	Staphylococcus aureus N315	NC_002745	Rich medium		0.299172
DEG10020118	plsX	GI:15926812	COG0416I	Lipid metabolism (H)	Fatty acid/phospholipid synthesis protein	Staphylococcus aureus N315	NC_002745	Rich medium		0.554168
DEG10020119	fabD	GI:15926813	COG0331I	Lipid metabolism (H)	Malonyl CoA-acyl carrier protein transacylase	Staphylococcus aureus N315	NC_002745	Rich medium		0.41814
DEG10020120	fabG	GI:15926814	COG1028IQR	Lipid metabolism (H)	3-Oxoacyl-[acyl-carrier protein] reductase	Staphylococcus aureus N315	NC_002745	Rich medium		0.603027
DEG10020121	rnc	GI:15926816	COG0571K	Translation, ribosomal structure, and biogenesis (J)	RNase III	Staphylococcus aureus N315	NC_002745	Rich medium		0.600346
DEG10020122	smc	GI:15926817	COG1196D	DNA packaging and segregation	chromosome segregation SMC protein	Staphylococcus aureus N315	NC_002745	Rich medium		0.594719
DEG10020123	SA1078	GI:15926818	COG0552U	Protein secretion	signal recognition particle	Staphylococcus aureus N315	NC_002745	Rich medium		0.546881
DEG10020124	ffh	GI:15926820	COG0541U	Protein secretion	signal recognition particle homolog	Staphylococcus aureus N315	NC_002745	Rich medium		0.504514
DEG10020125	rpsP	GI:15926821	COG0228J	Protein synthesis	30S ribosomal protein S16	Staphylococcus aureus N315	NC_002745	Rich medium		0.472954
DEG10020126	trmD	GI:15926823	COG0336J	RNA modification	tRNA	Staphylococcus aureus N315	NC_002745	Rich medium		0.604852
DEG10020127	rplS	GI:15926824	COG0335J	Protein synthesis	50S ribosomal protein L19	Staphylococcus aureus N315	NC_002745	Rich medium		0.511324
DEG10020128	rbgA	GI:15926826	COG1161R	Similar to unknown proteins	conserved hypothetical protein	Staphylococcus aureus N315	NC_002745	Rich medium		0.521484
DEG10020129	topA	GI:15926833	COG0550L,COG0551L	DNA replication, recombination, and repair (L)	DNA topoisomerase I	Staphylococcus aureus N315	NC_002745	Rich medium		0.488419
DEG10020130	gid	GI:15926834	COG1206J	General function prediction only (R)	Glucose inhibited division protein gid	Staphylococcus aureus N315	NC_002745	Rich medium		0.389361
DEG10020131	rpsB	GI:15926839	COG0052J	Protein synthesis	30S ribosomal protein S2	Staphylococcus aureus N315	NC_002745	Rich medium		0.604892
DEG10020132	tsf	GI:15926840	COG0264J	Protein synthesis	homolog elongation factor TS	Staphylococcus aureus N315	NC_002745	Rich medium		0.543084
DEG10020133	cdsA	GI:15926844	COG0575I	Metabolism of lipids	phosphatidate cytidylyltransferase	Staphylococcus aureus N315	NC_002745	Rich medium		0.474943
DEG10020134	proS	GI:15926846	COG0442J	tRNA synthetase	prolyl-tRNA synthetase	Staphylococcus aureus N315	NC_002745	Rich medium		0.477942
DEG10020135	polC	GI:15926847	COG2176L	DNA replication	DNA polymerase III, alpha chain PolC-type	Staphylococcus aureus N315	NC_002745	Rich medium		0.555818
DEG10020136	nusA	GI:15926849	COG0195K	Transcription (K)	Transcription termination	Staphylococcus aureus N315	NC_002745	Rich medium		0.50351
DEG10020137	infB	GI:15926852	COG0532J	Protein synthesis	translation initiation factor IF-2	Staphylococcus aureus N315	NC_002745	Rich medium		0.654429
DEG10020138	rbfA	GI:15926853	COG0858J	Translation, ribosomal structure, and biogenesis (J)	Ribosome-binding factor A	Staphylococcus aureus N315	NC_002745	Rich medium		0.511679
DEG10020139	pnpA	GI:15926857	COG1185J	Nucleotide transport and metabolism	Polyribonucleotide nucleotidyltransferase	Staphylococcus aureus N315	NC_002745	Rich medium		0.542224
DEG10020140	SA1118	GI:15926858	COG0595R	Similar to unknown proteins	conserved hypotehtical protein	Staphylococcus aureus N315	NC_002745	Rich medium		0.500617
DEG10020141	pgsA	GI:15926866	COG0558I	Lipid metabolism (H)	Phosphotidylglycerophosphate synthase	Staphylococcus aureus N315	NC_002745	Rich medium		0.584847
DEG10020142	recA	GI:15926868	COG0468L	DNA replication, recombination, and repair (L)	RecA/RadA recombinase	Staphylococcus aureus N315	NC_002745	Rich medium		0.508163
DEG10020143	glpP	GI:15926880	COG1954K	glyceral uptake operon	glycerol uptake operon antiterminator regulatory protein	Staphylococcus aureus N315	NC_002745	Rich medium		0.452772
DEG10020144	glpK	GI:15926883	COG0554C	Metabolism of carbohydrates and related molecules	glycerol kinase	Staphylococcus aureus N315	NC_002745	Rich medium		0.601629
DEG10020145	SA1147	GI:15926889	COG2262R	Function unknown (S)	Hypothetical protein	Staphylococcus aureus N315	NC_002745	Rich medium		0.504623
DEG10020146	SA1176	GI:15926922	COG4224S	Function unknown (S)	Conserved hypothetical protein	Staphylococcus aureus N315	NC_002745	Rich medium		0.568563
DEG10020147	tkt	GI:15926923	COG0021G	Metabolism of carbohydrates and related molecules	transketolase	Staphylococcus aureus N315	NC_002745	Rich medium		0.507253
DEG10020148	SA1187	GI:15926933	COG0344S	Similar to unknown proteins	conserved hypothetical protein	Staphylococcus aureus N315	NC_002745	Rich medium		0.601503
DEG10020149	parE	GI:15926934	COG0187L	DNA packaging and segregation	topoisomerase IV subunit B	Staphylococcus aureus N315	NC_002745	Rich medium		0.512962
DEG10020150	parC	GI:15926935	COG0188L	DNA packaging and segregation	topoisomerase IV subunit A	Staphylococcus aureus N315	NC_002745	Rich medium		0.437675
DEG10020151	glcT	GI:15926937	COG3711K	transcription antiterminator	transcription antiterminator	Staphylococcus aureus N315	NC_002745	Rich medium		0.589785
DEG10020152	trpB	GI:15926952	COG0133E	Amino acid transport and metabolism (E)	Tryptophan synthase beta chain	Staphylococcus aureus N315	NC_002745	Rich medium		0.442902
DEG10020153	odhB	GI:15926992	COG0508C	Energy production and conversion (C)	Dihydrolipoamide succinyltransferase	Staphylococcus aureus N315	NC_002745	Rich medium		0.590233
DEG10020154	murG	GI:15926999	COG0707M	Cell envelope biogenesis, outer membrane (M)	Undecaprenyl-PP-MurNAc-pentapeptide-UDPGlcNAc GlcNAc transferase	Staphylococcus aureus N315	NC_002745	Rich medium		0.49102
DEG10020155	SA1252	GI:15927000	COG0454KR	Similar to unknown proteins	conserved hypothetical protein	Staphylococcus aureus N315	NC_002745	Rich medium		0.533592
DEG10020156	dfrA	GI:15927007	COG0262H	Metabolism of coenzymes and prosthetic groups	dihydrofolate reductase	Staphylococcus aureus N315	NC_002745	Rich medium		0.323814
DEG10020157	thyA	GI:15927008	COG0207F	Nucleotide transport and metabolism	Thymidylate synthase	Staphylococcus aureus N315	NC_002745	Rich medium		0.496699
DEG10020158	SA1277	GI:15927025	COG0116L	Function unknown (S)	Conserved hypothetical protein	Staphylococcus aureus N315	NC_002745	Rich medium		0.401772
DEG10020159	asnS/asnC	GI:15927035	COG0017J	Translation, ribosomal structure, and biogenesis (J)	Asparaginyl-tRNA synthetase	Staphylococcus aureus N315	NC_002745	Rich medium		0.470912
DEG10020160	gerCD/ubiE	GI:15927052	COG2226H	Coenzyme metabolism (F)	Menaquinone biosynthesis methyltransferase	Staphylococcus aureus N315	NC_002745	Rich medium		0.433071
DEG10020161	engA	GI:15927056	COG1160R	Similar to unknown proteins	hypothetical protein, similar to GTP binding protein	Staphylococcus aureus N315	NC_002745	Rich medium		0.516687
DEG10020162	cmk	GI:15927059	COG0283F	Nucleotide transport and metabolism	Cytidylate kinase	Staphylococcus aureus N315	NC_002745	Rich medium		0.385814
DEG10020163	bmfBB	GI:15927096	COG0508C	Metabolism of amino acids and related molecules	branched-chain alpha-keto acid dehydrogenase E2	Staphylococcus aureus N315	NC_002745	Rich medium		0.519507
DEG10020164	bfmBAB	GI:15927097	COG0022C	Metabolism of amino acids and related molecules	branched-chain alpha-keto acid dehydrogenase E1	Staphylococcus aureus N315	NC_002745	Rich medium		0.49518
DEG10020165	bfmBAA	GI:15927098	COG1071C	Metabolism of amino acids and related molecules	branched-chain alpha-keto acid dehydrogenase E1	Staphylococcus aureus N315	NC_002745	Rich medium		0.503812
DEG10020166	SA1349	GI:15927099	COG1249C	Metabolism of carbohydrates and related molecules	dihydrolipoamide dehydrogenase	Staphylococcus aureus N315	NC_002745	Rich medium		0.507372
DEG10020167	SA1359	GI:15927109	COG0231J	Translation, ribosomal structure, and biogenesis (J)	Translation elongation factor P	Staphylococcus aureus N315	NC_002745	Rich medium		0.450697
DEG10020168	rpmG	GI:15927131	COG0267J	Translation, ribosomal structure, and biogenesis (J)	50S ribosomal protein L33	Staphylococcus aureus N315	NC_002745	Rich medium		0.338814
DEG10020169	sigA	GI:15927141	COG0568K	Transcription (K)	RNA polymerase major rho factor	Staphylococcus aureus N315	NC_002745	Rich medium		0.43694
DEG10020170	dnaG	GI:15927142	COG0358L	DNA replication, recombination, and repair (L)	DNA primase	Staphylococcus aureus N315	NC_002745	Rich medium		0.490981
DEG10020171	rpsU	GI:15927155	COG0828J	Translation, ribosomal structure, and biogenesis (J)	30S ribosomal protein S21	Staphylococcus aureus N315	NC_002745	Rich medium		0.446983
DEG10020172	dnaJ	GI:15927159	COG0484O	Post-translational modification, protein turnover, chaperones (O)	Molecular chaperones (contain C-terminal Zn finger domain)	Staphylococcus aureus N315	NC_002745	Rich medium		0.568561
DEG10020173	dnaK	GI:15927160	COG0443O	Post-translational modification, protein turnover, chaperones (O)	Molecular chaperone	Staphylococcus aureus N315	NC_002745	Rich medium		0.537261
DEG10020174	lepA	GI:15927165	COG0481M	General function prediction only (R)	GTP-binding protein	Staphylococcus aureus N315	NC_002745	Rich medium		0.530771
DEG10020175	rpsT	GI:15927166	COG0268J	Translation, ribosomal structure, and biogenesis (J)	30S ribosomal protein S20	Staphylococcus aureus N315	NC_002745	Rich medium		0.126848
DEG10020176	greA	GI:15927190	COG0782K	Transcription (K)	Transcription elongation factor GreA	Staphylococcus aureus N315	NC_002745	Rich medium		0.431395
DEG10020177	SA1445	GI:15927197	COG4472S	Similar to unknown proteins	conserved hypothetical protein	Staphylococcus aureus N315	NC_002745	Rich medium		0.624526
DEG10020178	alaS	GI:15927198	COG0013J	Protein synthesis	alanyl-tRNA synthetase	Staphylococcus aureus N315	NC_002745	Rich medium		0.471121
DEG10020179	SA1449	GI:15927201	COG0482J	Similar to unknown proteins	(5-methylaminomethyl-2-thiouridylate)-methyltransferase	Staphylococcus aureus N315	NC_002745	Rich medium		0.353822
DEG10020180	SA1450	GI:15927202	COG1104E	General function prediction only (R)	Iron-sulfur cofactor synthesis protein homolog	Staphylococcus aureus N315	NC_002745	Rich medium		0.495378
DEG10020181	aspS	GI:15927210	COG0173J	Protein synthesis	aspartyl-tRNA synthetase	Staphylococcus aureus N315	NC_002745	Rich medium		0.248189
DEG10020182	hisS	GI:15927211	COG0124J	Protein synthesis	histidyl-tRNA synthetase	Staphylococcus aureus N315	NC_002745	Rich medium		0.46184
DEG10020183	obg/obgE	GI:15927224	COG0536R	Sporulation	Spo0B-associated GTP-binding protein	Staphylococcus aureus N315	NC_002745	Rich medium		0.400773
DEG10020184	rpmA	GI:15927225	COG0211J	50S ribosomal protein	50S ribosomal protein L27	Staphylococcus aureus N315	NC_002745	Rich medium		0.475126
DEG10020185	rplU	GI:15927227	COG0261J	Protein synthesis	50S ribosomal protein L21	Staphylococcus aureus N315	NC_002745	Rich medium		0.577603
DEG10020186	valS	GI:15927242	COG0525J	Protein synthesis	valine-tRNA ligase	Staphylococcus aureus N315	NC_002745	Rich medium		0.543242
DEG10020187	hemB	GI:15927247	COG0113H	Coenzyme metabolism (F)	Delta-aminolevulinic acid dehydratase	Staphylococcus aureus N315	NC_002745	Rich medium		0.502101
DEG10020188	hemC	GI:15927249	COG0181H	Metabolism of coenzymes and prosthetic groups	porphobilinogen deaminase	Staphylococcus aureus N315	NC_002745	Rich medium		0.506599
DEG10020189	rplT	GI:15927257	COG0292J	Protein synthesis	50S ribosomal protein L20	Staphylococcus aureus N315	NC_002745	Rich medium		0.473957
DEG10020190	rpmI	GI:15927258	COG0291J	50S ribosomal protein	50S ribosomal protein L35	Staphylococcus aureus N315	NC_002745	Rich medium		0.594118
DEG10020191	infC	GI:15927259	COG0290J	Protein synthesis	translation initiation factor IF-3 infC	Staphylococcus aureus N315	NC_002745	Rich medium		0.523178
DEG10020192	thrS	GI:15927261	COG0441J	Protein synthesis	threonyl-tRNA synthetase 1	Staphylococcus aureus N315	NC_002745	Rich medium		0.482339
DEG10020193	SA1509	GI:15927264	COG1327K	Function unknown (S)	Conserved hypothetical protein	Staphylococcus aureus N315	NC_002745	Rich medium		0.579935
DEG10020194	gapB	GI:15927265	COG0057G	Carbohydrate transport and metabolism (G)	Glyceraldehyde-3-phosphate dehydrogenase 2	Staphylococcus aureus N315	NC_002745	Rich medium		0.416691
DEG10020195	polA	GI:15927268	COG0258L,COG0749L	DNA replication, recombination, and repair (L)	DNA polymerase I	Staphylococcus aureus N315	NC_002745	Rich medium		0.547722
DEG10020196	pykA	GI:15927275	COG0469G,COG3848T	Metabolism of carbohydrates and related molecules	pyruvate kinase	Staphylococcus aureus N315	NC_002745	Rich medium		0.461318
DEG10020197	pfk/pfkA	GI:15927276	COG0205G	Metabolism of carbohydrates and related molecules	6-phosphofructokinase	Staphylococcus aureus N315	NC_002745	Rich medium		0.471249
DEG10020198	accA	GI:15927277	COG0825I	Lipid metabolism (H)	Acetyl-CoA carboxylase, carboxyl transferase, alpha subunit	Staphylococcus aureus N315	NC_002745	Rich medium		0.475389
DEG10020199	SA1523	GI:15927278	COG0777I	Metabolism of carbohydrates and related molecules	acetyl-CoA carboxylase transferase beta subunit	Staphylococcus aureus N315	NC_002745	Rich medium		0.614746
DEG10020200	SA1524	GI:15927279	COG0281C	Energy production and conversion (C)	Malate dehydrogenase homolog	Staphylococcus aureus N315	NC_002745	Rich medium		0.48471
DEG10020201	dnaE	GI:15927280	COG0587L	DNA replication	DNA polymerase III, alpha chain	Staphylococcus aureus N315	NC_002745	Rich medium		0.490991
DEG10020202	ackA	GI:15927288	COG0282C	Energy production and conversion (C)	Acetate kinase homolog	Staphylococcus aureus N315	NC_002745	Rich medium		0.494888
DEG10020203	rpsD	GI:15927296	COG0522J	Protein synthesis	30S ribosomal protein S4	Staphylococcus aureus N315	NC_002745	Rich medium		0.57604
DEG10020204	serA	GI:15927301	COG0111HE	Amino acid transport and metabolism (E)	Phosphoglycerate dehydrogenase	Staphylococcus aureus N315	NC_002745	Rich medium		0.363392
DEG10020205	tyrS	GI:15927306	COG0162J	Protein synthesis	tyrosyl-tRNA synthetase	Staphylococcus aureus N315	NC_002745	Rich medium		0.475986
DEG10020206	acsA	GI:15927310	COG0365I	Energy production and conversion (C)	Acetyl-CoA synthetase	Staphylococcus aureus N315	NC_002745	Rich medium		0.554543
DEG10020207	ccpA	GI:15927313	COG1609K	Inorganic ion transport and metabolism (P)/Signal transduction (T)	Catabolite control protein A	Staphylococcus aureus N315	NC_002745	Rich medium		0.423659
DEG10020208	murC	GI:15927317	COG0773M	Cell envelope biogenesis, outer membrane (M)	UDP-N-acetylmuramate-alanine ligase	Staphylococcus aureus N315	NC_002745	Rich medium		0.522355
DEG10020209	SA1563	GI:15927319	COG0073R	Protein synthesis	phenylalanyl-tRNA synthetase (beta subunit) homolog	Staphylococcus aureus N315	NC_002745	Rich medium		0.374658
DEG10020210	leuS	GI:15927335	COG0495J	Protein synthesis	leucyl-rRNA synthetase	Staphylococcus aureus N315	NC_002745	Rich medium		0.450602
DEG10020211	metK	GI:15927364	COG0192H	Metabolism of amino acids and related molecules	S-adenosylmethionine synthetase	Staphylococcus aureus N315	NC_002745	Rich medium		0.319441
DEG10020212	ampS	GI:15927453	COG2309E	Aminopeptidase	aminopeptidase ampS	Staphylococcus aureus N315	NC_002745	Rich medium		0.359428
DEG10020213	vraS	GI:15927459	COG4585T	Sensors (signal transduction)	two-component sensor histidine kinase	Staphylococcus aureus N315	NC_002745	Rich medium		0.590542
DEG10020214	map	GI:15927462	COG0024J	Translation, ribosomal structure, and biogenesis (J)	Methionine aminopeptidase	Staphylococcus aureus N315	NC_002745	Rich medium		0.490458
DEG10020215	SA1713	GI:15927471	COG2265J	Translation, ribosomal structure, and biogenesis (J)	RNA methyltransferase homolog	Staphylococcus aureus N315	NC_002745	Rich medium		0.311417
DEG10020216	gatB	GI:15927473	COG0064J	Protein synthesis	glutamyl-tRNAGln amidotransferase subunit B	Staphylococcus aureus N315	NC_002745	Rich medium		0.53108
DEG10020217	SA1716	GI:15927474	COG0154J	Protein synthesis	glutamyl-tRNAGln amidotransferase subunit A	Staphylococcus aureus N315	NC_002745	Rich medium		0.554304
DEG10020218	lig	GI:15927478	COG0272L	DNA replication, recombination, and repair (L)	DNA ligase	Staphylococcus aureus N315	NC_002745	Rich medium		0.368132
DEG10020219	pcrA	GI:15927479	COG0210L	DNA replication	ATP-depentend DNA helicase	Staphylococcus aureus N315	NC_002745	Rich medium		0.455336
DEG10020220	purB	GI:15927482	COG0015F	adenlosuccinate lyase	adenylosuccinate lyase	Staphylococcus aureus N315	NC_002745	Rich medium		0.536293
DEG10020221	nadE	GI:15927486	COG0171H	Coenzyme metabolism (F)	NAD synthetase, prefers NH3 over glutamine	Staphylococcus aureus N315	NC_002745	Rich medium		0.452296
DEG10020222	SA1747	GI:15927507	COG1131V	Transport/binding proteins and lipoproteins	similar to ABC transporter, ATP-binding protein	Staphylococcus aureus N315	NC_002745	Rich medium		0.449391
DEG10020223	SA1792	GI:15927558	COG0629L	DNA replication, recombination, and repair (L)	Single-strand DNA-binding protein	Staphylococcus aureus N315	NC_002745	Rich medium		0.481789
DEG10020224	groES	GI:15927605	COG0234O	Post-translational modification, protein turnover, chaperones (O)	Protein fate: Protein folding and stabilization	Staphylococcus aureus N315	NC_002745	Rich medium		0.541889
DEG10020225	vga	GI:15927622	COG0488R	Cell division and chromosome partitioning (D)	Hypothetical ABC transporter ATP-binding protein	Staphylococcus aureus N315	NC_002745	Rich medium		0.614293
DEG10020226	SA1854	GI:15927624	COG0533O	Protein modification	similar to O-sialoglycoprotein	Staphylococcus aureus N315	NC_002745	Rich medium		0.470024
DEG10020227	kdpA	GI:15927652	COG2060P	ATPase	potassium-transporting ATPase subunit A	Staphylococcus aureus N315	NC_002745	Rich medium		0.425269
DEG10020228	SA1885	GI:15927656	COG0513LKJ	RNA modification	hypothetical protein, similar to ATP-dependent RNA helicase	Staphylococcus aureus N315	NC_002745	Rich medium		0.506961
DEG10020229	murF	GI:15927657	COG0770M	Cell envelope biogenesis, outer membrane (M)	UDP-N-acetylmuramoylalanine-D-glutamyl-lysine-D-alanyl-D-alanine ligase	Staphylococcus aureus N315	NC_002745	Rich medium		0.403269
DEG10020230	ddlA/ddl	GI:15927658	COG1181M	Cell envelope biogenesis, outer membrane (M)	D-Alanine-D-alanine ligase	Staphylococcus aureus N315	NC_002745	Rich medium		0.528517
DEG10020231	murA	GI:15927674	COG0766M	Cell wall	UDP-N-acetylglucosamine 1-carboxyvinyl transferase 1	Staphylococcus aureus N315	NC_002745	Rich medium		0.445929
DEG10020232	atpF	GI:15927681	COG0711C	Membrane bioenergetics (electron transport chain and ATP synthase)	ATP synthase B chain	Staphylococcus aureus N315	NC_002745	Rich medium		0.721818
DEG10020233	upp	GI:15927686	COG0035F	Metabolism of nucleotides and nucleic acids	uracil phosphoribosyl transferase	Staphylococcus aureus N315	NC_002745	Rich medium		0.434707
DEG10020234	glyA	GI:15927687	COG0112E	Metabolism of amino acids and related molecules	serine hydroxymethyl transferase	Staphylococcus aureus N315	NC_002745	Rich medium		0.489869
DEG10020235	prfA	GI:15927692	COG0216J	Protein synthesis	peptide chain release factor 1	Staphylococcus aureus N315	NC_002745	Rich medium		0.509608
DEG10020236	tdk	GI:15927693	COG1435F	Metabolism of nucleotides and nucleic acids	thymidine kinase	Staphylococcus aureus N315	NC_002745	Rich medium		0.333988
DEG10020237	rpmE/rpmE2	GI:15927694	COG0254J	Translation, ribosomal structure, and biogenesis (J)	Ribosomal protein L31	Staphylococcus aureus N315	NC_002745	Rich medium		0.605002
DEG10020238	rho	GI:15927695	COG1158K	Transcription (K)	Transcription termination factor Rho	Staphylococcus aureus N315	NC_002745	Rich medium		0.45177
DEG10020239	fbaA	GI:15927699	COG0191G	Metabolism of carbohydrates and related molecules	fructose-bisphosphate aldolase	Staphylococcus aureus N315	NC_002745	Rich medium		0.482112
DEG10020240	SA1939	GI:15927711	COG0274F	Metabolism of nucleotides and nucleic acids	deoxyribose-phosphate aldolase	Staphylococcus aureus N315	NC_002745	Rich medium		0.414405
DEG10020241	SA1957	GI:15927733	COG0561R	Similar to unknown proteins	conserved hypothetical protein	Staphylococcus aureus N315	NC_002745	Rich medium		0.383371
DEG10020242	glmS	GI:15927735	COG0449M	Cell envelope biogenesis, outer membrane (M)	Glucosamine-fructose-6-phosphate aminotransferase	Staphylococcus aureus N315	NC_002745	Rich medium		0.385983
DEG10020243	mtlA	GI:15927739	COG4668G	Carbohydrate transport and metabolism (G)	Mannitol PTS EII	Staphylococcus aureus N315	NC_002745	Rich medium		0.390749
DEG10020244	mtlD	GI:15927740	COG0246G	Metabolism of carbohydrates and related molecules	mannitol-1-phosphate 5-dehydrogenase	Staphylococcus aureus N315	NC_002745	Rich medium		0.455953
DEG10020245	SA1966	GI:15927743	COG4856S	Similar to unknown proteins	conserved hypothetical protein	Staphylococcus aureus N315	NC_002745	Rich medium		0.677071
DEG10020246	lacA	GI:15927775	COG0698G	Metabolism of carbohydrates and related molecules	galactose-6-phosphate isomerase LacA subunit	Staphylococcus aureus N315	NC_002745	Rich medium		0.337852
DEG10020247	rpsI	GI:15927797	COG0103J	Protein synthesis	30S ribosomal protein S9	Staphylococcus aureus N315	NC_002745	Rich medium		0.448765
DEG10020248	rplM	GI:15927798	COG0102J	Protein synthesis	50S ribosomal protein L13	Staphylococcus aureus N315	NC_002745	Rich medium		0.286577
DEG10020249	SA2019	GI:15927800	COG0619P	Function unknown (S)	Conserved hypothetical protein	Staphylococcus aureus N315	NC_002745	Rich medium		0.553104
DEG10020250	SA2020	GI:15927801	COG1122P	Function unknown (S)	Hypothetical protein	Staphylococcus aureus N315	NC_002745	Rich medium		0.401668
DEG10020251	rplQ	GI:15927803	COG0203J	Protein synthesis	50S ribosomal protein L17	Staphylococcus aureus N315	NC_002745	Rich medium		0.33216
DEG10020252	rpoA	GI:15927804	COG0202K	RNA synthesis	DNA-directed RNA polymerase alpha chain	Staphylococcus aureus N315	NC_002745	Rich medium		0.589719
DEG10020253	rpsK	GI:15927805	COG0100J	Protein synthesis	30S ribosomal protein S11	Staphylococcus aureus N315	NC_002745	Rich medium		0.384817
DEG10020254	rpsM	GI:15927806	COG0099J	Protein synthesis	30S ribosomal protein S13	Staphylococcus aureus N315	NC_002745	Rich medium		0.629025
DEG10020255	rpmJ	GI:15927807	COG0257J	Protein synthesis	50S ribosomal protein L36	Staphylococcus aureus N315	NC_002745	Rich medium		0.467574
DEG10020256	infA	GI:15927808	COG0361J	Protein synthesis	translation initiation factor IF-1	Staphylococcus aureus N315	NC_002745	Rich medium		0.427014
DEG10020257	adk	GI:15927809	COG0563F	Metabolism of nucleotides and nucleic acids	adenylate kinase	Staphylococcus aureus N315	NC_002745	Rich medium		0.457738
DEG10020258	secY	GI:15927810	COG0201U	Protein secretion	preprotein translocase SecY subunit	Staphylococcus aureus N315	NC_002745	Rich medium		0.512621
DEG10020259	rplO	GI:15927811	COG0200J	Protein synthesis	50S ribosomal protein L15	Staphylococcus aureus N315	NC_002745	Rich medium		0.435685
DEG10020260	rpmD	GI:15927812	COG1841J	Translation, ribosomal structure, and biogenesis (J)	50S ribosomal protein L30	Staphylococcus aureus N315	NC_002745	Rich medium		0.666113
DEG10020261	rpsE	GI:15927813	COG0098J	Protein synthesis	30S ribosomal protein S5	Staphylococcus aureus N315	NC_002745	Rich medium		0.678814
DEG10020262	rplR	GI:15927814	COG0256J	Protein synthesis	50S ribosomal protein L18	Staphylococcus aureus N315	NC_002745	Rich medium		0.456921
DEG10020263	rplF	GI:15927815	COG0097J	Protein synthesis	50S ribosomal protein L6	Staphylococcus aureus N315	NC_002745	Rich medium		0.43563
DEG10020264	rpsH	GI:15927816	COG0096J	Protein synthesis	30S ribosomal protein S8	Staphylococcus aureus N315	NC_002745	Rich medium		0.437937
DEG10020265	rpsN	GI:15927817	COG0199J	Protein synthesis	30S ribosomal protein S14	Staphylococcus aureus N315	NC_002745	Rich medium		0.706441
DEG10020266	rplE	GI:15927818	COG0094J	Protein synthesis	50S ribosomal protein L5	Staphylococcus aureus N315	NC_002745	Rich medium		0.438179
DEG10020267	rplX	GI:15927819	COG0198J	Protein synthesis	50S ribosomal protein L24	Staphylococcus aureus N315	NC_002745	Rich medium		0.532479
DEG10020268	rplN	GI:15927820	COG0093J	Protein synthesis	50S ribosomal protein L14	Staphylococcus aureus N315	NC_002745	Rich medium		0.544157
DEG10020269	rpsQ	GI:15927821	COG0186J	Protein synthesis	30S ribosomal protein S17	Staphylococcus aureus N315	NC_002745	Rich medium		0.324135
DEG10020270	rpmC	GI:15927822	COG0255J	Translation, ribosomal structure, and biogenesis (J)	50S ribosomal protein L29	Staphylococcus aureus N315	NC_002745	Rich medium		0.495574
DEG10020271	rplP	GI:15927823	COG0197J	Protein synthesis	50S ribosomal protein L16	Staphylococcus aureus N315	NC_002745	Rich medium		0.31289
DEG10020272	rpsC	GI:15927824	COG0092J	Protein synthesis	30S ribosomal protein S3	Staphylococcus aureus N315	NC_002745	Rich medium		0.511975
DEG10020273	rplV	GI:15927825	COG0091J	Protein synthesis	50S ribosomal protein L22	Staphylococcus aureus N315	NC_002745	Rich medium		0.561994
DEG10020274	rpsS	GI:15927826	COG0185J	Protein synthesis	30S ribosomal protein S19	Staphylococcus aureus N315	NC_002745	Rich medium		0.764594
DEG10020275	rplB	GI:15927827	COG0090J	Protein synthesis	50S ribosomal protein L2	Staphylococcus aureus N315	NC_002745	Rich medium		0.492082
DEG10020276	rplW	GI:15927828	COG0089J	Protein synthesis	50S ribosomal protein L23	Staphylococcus aureus N315	NC_002745	Rich medium		0.47382
DEG10020277	rplD	GI:15927829	COG0088J	Protein synthesis	50S ribosomal protein L4	Staphylococcus aureus N315	NC_002745	Rich medium		0.46993
DEG10020278	rplC	GI:15927830	COG0087J	Protein synthesis	50S ribosomal protein L3	Staphylococcus aureus N315	NC_002745	Rich medium		0.559336
DEG10020279	rpsJ	GI:15927831	COG0051J	Protein synthesis	30S ribosomal protein S10	Staphylococcus aureus N315	NC_002745	Rich medium		0.59419
DEG10020280	ureA	GI:15927868	COG0831E	Post-translational modification, protein turnover, chaperones (O)	Urease gamma subunit	Staphylococcus aureus N315	NC_002745	Rich medium		0.510923
DEG10020281	ureB	GI:15927869	COG0832E	Post-translational modification, protein turnover, chaperones (O)	Urease beta subunit	Staphylococcus aureus N315	NC_002745	Rich medium		0.567916
DEG10020282	ureC	GI:15927870	COG0804E	Post-translational modification, protein turnover, chaperones (O)	Urease alpha subunit	Staphylococcus aureus N315	NC_002745	Rich medium		0.542059
DEG10020283	SA2156	GI:15927946	COG1620C	Energy production and conversion (C)	L-Lactate permease lctP homolog	Staphylococcus aureus N315	NC_002745	Rich medium		0.517316
DEG10020284	narG	GI:15927975	COG5013C	Energy production and conversion (C)	Respiratory nitrate reductase alpha chain	Staphylococcus aureus N315	NC_002745	Rich medium		0.479584
DEG10020285	fmhA	GI:15927989	COG2348V	FmhA cell wall biosynthesis	fmhA protein	Staphylococcus aureus N315	NC_002745	Rich medium		0.604411
DEG10020286	opuCA	GI:15928027	COG1125E	Transport/binding proteins and lipoproteins	glycine betaine/carnitine/choline ABC transporter	Staphylococcus aureus N315	NC_002745	Rich medium		0.369235
DEG10020287	opp-1D	GI:15928043	COG0444EP	Transport/binding proteins and lipoproteins	oligopeptide transporter putative ATPase domain	Staphylococcus aureus N315	NC_002745	Rich medium		0.369056
DEG10020288	SA2279	GI:15928070	COG1109G	Metabolism of carbohydrates and related molecules	hypothetical protein, similar to phosphomannomutase	Staphylococcus aureus N315	NC_002745	Rich medium		0.542589
DEG10020289	gntK	GI:15928085	COG1070G	Metabolism of carbohydrates and related molecules	gluconokinase	Staphylococcus aureus N315	NC_002745	Rich medium		0.473908
DEG10020290	ptsG	GI:15928117	COG1263G,COG1264G,COG2190G	Carbohydrate transport and metabolism (G)	PTS system, glucose-specific IIABC component	Staphylococcus aureus N315	NC_002745	Rich medium		0.614481
DEG10020291	clpL	GI:15928127	COG0542O	Adaption to atypical conditions	ATP-dependent Clp proteinase chain ClpL	Staphylococcus aureus N315	NC_002745	Rich medium		0.54908
DEG10020292	copA	GI:15928136	COG2217P	General function prediction only (R)	Copper-transporting ATPase copA	Staphylococcus aureus N315	NC_002745	Rich medium		0.562798
DEG10020293	ldh	GI:15928188	COG0039C	Energy production and conversion (C)	L-Lactate dehydrogenase	Staphylococcus aureus N315	NC_002745	Rich medium		0.508347
DEG10020294	gbsA	GI:15928199	COG1012C	Energy production and conversion (C)	Glycine betaine aldehyde dehydrogenase gbsA	Staphylococcus aureus N315	NC_002745	Rich medium		0.475525
DEG10020295	SA2434	GI:15928227	COG1299G,COG1445G,COG1762GT	Transport/binding proteins and lipoproteins	fructose phosphotransferase system enzyme fruA homolog	Staphylococcus aureus N315	NC_002745	Rich medium		0.550926
DEG10020296	pmi	GI:15928228	COG1482G	Carbohydrate transport and metabolism (G)	Mannose-6-phosphate isomerase	Staphylococcus aureus N315	NC_002745	Rich medium		0.41135
DEG10020297	SA2442	GI:15928235	COG0653U	Protein secretion	preprotein translocase SecA homolog	Staphylococcus aureus N315	NC_002745	Rich medium		0.514661
DEG10020298	vraD	GI:15928286	COG1136V	Transport/binding proteins and lipoproteins	hypothetical protein, similar to ABC transporter	Staphylococcus aureus N315	NC_002745	Rich medium		0.335993
DEG10020299	gidB	GI:15928295	COG0357M	General function prediction only (R)	Glucose inhibited division protein B	Staphylococcus aureus N315	NC_002745	Rich medium		0.620545
DEG10020300	gidA	GI:15928296	COG0445D	Cell division	glucose inhibited division protein A	Staphylococcus aureus N315	NC_002745	Rich medium		0.45789
DEG10020301	rnpA	GI:15928298	COG0594J	Translation, ribosomal structure, and biogenesis (J)	Ribonuclease P - protein component	Staphylococcus aureus N315	NC_002745	Rich medium		0.532283
DEG10020302	rpmH	GI:15928299	-	Protein synthesis	50S ribosomal protein L34	Staphylococcus aureus N315	NC_002745	Rich medium		0.640158
DEG10030001	Yidc	15640036	COG0706U	-	putative inner membrane protein translocase component YidC	Vibrio cholerae N16961	NC_002505	Rich medium		0.597077
DEG10030002	rpmH	15640039	-	-	50S ribosomal protein L34	Vibrio cholerae N16961	NC_002505	Rich medium		0.43841
DEG10030003	dnaA	15640044	COG0593L	-	chromosomal replication initiation protein	Vibrio cholerae N16961	NC_002505	Rich medium		0.418988
DEG10030004	gyrB	15640047	COG0187L	-	DNA gyrase subunit B	Vibrio cholerae N16961	NC_002505	Rich medium		0.497094
DEG10030005	glyS	15640052	COG0751J	-	glycyl-tRNA synthetase subunit beta	Vibrio cholerae N16961	NC_002505	Rich medium		0.53363
DEG10030006	VC0024	15640056	COG0425O	-	sulfur transfer protein SirA	Vibrio cholerae N16961	NC_002505	Rich medium		0.373581
DEG10030007	fmt	15640077	COG0223J	-	methionyl-tRNA formyltransferase	Vibrio cholerae N16961	NC_002505	Rich medium		0.618152
DEG10030008	VC0084	15640116	COG3165S	-	hypothetical protein	Vibrio cholerae N16961	NC_002505	Rich medium		0.560145
DEG10030009	VC0101	15640133	-	-	hypothetical protein	Vibrio cholerae N16961	NC_002505	Rich medium		0.524873
DEG10030010	VC0102	15640134	-	-	hypothetical protein	Vibrio cholerae N16961	NC_002505	Rich medium		0.371537
DEG10030011	VC0104	15640136	-	-	hypothetical protein	Vibrio cholerae N16961	NC_002505	Rich medium		0.880927
DEG10030012	VC0109	15640141	-	-	hypothetical protein	Vibrio cholerae N16961	NC_002505	Rich medium		0.804594
DEG10030013	VC0110	15640142	-	-	hypothetical protein	Vibrio cholerae N16961	NC_002505	Rich medium		0.57814
DEG10030014	engB	15640143	COG0218R	-	ribosome biogenesis GTP-binding protein YsxC	Vibrio cholerae N16961	NC_002505	Rich medium		0.550074
DEG10030015	hemD	15640151	COG1587H	-	uroporphyrinogen-III synthase	Vibrio cholerae N16961	NC_002505	Rich medium		0.536021
DEG10030016	VC0138	15640169	-	-	hypothetical protein	Vibrio cholerae N16961	NC_002505	Rich medium		0.493802
DEG10030017	VC0143	15640174	-	-	hypothetical protein	Vibrio cholerae N16961	NC_002505	Rich medium		0.447656
DEG10030018	VC0147	15640178	COG0552U	-	cell division protein FtsY	Vibrio cholerae N16961	NC_002505	Rich medium		0.595203
DEG10030019	VC0150	15640181	COG0568K	-	RNA polymerase factor sigma-32	Vibrio cholerae N16961	NC_002505	Rich medium		0.474351
DEG10030020	VC0158	15640188	COG0796M	-	glutamate racemase	Vibrio cholerae N16961	NC_002505	Rich medium		0.6868
DEG10030021	VC0176	15640206	-	-	transcriptional regulator, putative	Vibrio cholerae N16961	NC_002505	Rich medium		0.570327
DEG10030022	VC0189	15640219	-	-	hypothetical protein	Vibrio cholerae N16961	NC_002505	Rich medium		0.33358
DEG10030023	VC0193	15640223	-	-	hypothetical protein	Vibrio cholerae N16961	NC_002505	Rich medium		0.951614
DEG10030024	VC0205	15640235	-	-	hypothetical protein	Vibrio cholerae N16961	NC_002505	Rich medium		0.58539
DEG10030025	VC0215	15640245	COG0452H	-	bifunctional phosphopantothenoylcysteine decarboxylase/phosphopantothenate synthase	Vibrio cholerae N16961	NC_002505	Rich medium		0.369312
DEG10030026	rpmB	15640248	COG0227J	-	50S ribosomal protein L28	Vibrio cholerae N16961	NC_002505	Rich medium		0.373587
DEG10030027	coaD	15640252	COG0669H	-	phosphopantetheine adenylyltransferase	Vibrio cholerae N16961	NC_002505	Rich medium		0.449406
DEG10030028	VC0227	15640257	COG3642T	-	3-deoxy-D-manno-octulosonic-acid kinase	Vibrio cholerae N16961	NC_002505	Rich medium		0.507058
DEG10030029	VC0233	15640263	COG1519M	-	3-deoxy-D-manno-octulosonic-acid transferase	Vibrio cholerae N16961	NC_002505	Rich medium		0.53212
DEG10030030	VC0255	15640284	-	-	rfbT-related protein	Vibrio cholerae N16961	NC_002505	Rich medium		0.436988
DEG10030031	VC0256	15640285	COG2963L	-	transposase OrfAB, subunit A	Vibrio cholerae N16961	NC_002505	Rich medium		0.484221
DEG10030032	VC0257	15640286	COG2801L	-	transposase OrfAB, subunit B	Vibrio cholerae N16961	NC_002505	Rich medium		0.458132
DEG10030033	VC0261	15640290	-	-	hypothetical protein	Vibrio cholerae N16961	NC_002505	Rich medium		0.535489
DEG10030034	zntR	15640306	COG0789K	-	zinc-responsive transcriptional regulator	Vibrio cholerae N16961	NC_002505	Rich medium		0.347206
DEG10030035	VC0292	15640320	-	-	hypothetical protein	Vibrio cholerae N16961	NC_002505	Rich medium		0.768676
DEG10030036	VC0294	15640322	-	-	hypothetical protein	Vibrio cholerae N16961	NC_002505	Rich medium		0.613382
DEG10030037	VC0295	15640323	COG0439I	-	acetyl-CoA carboxylase biotin carboxylase subunit	Vibrio cholerae N16961	NC_002505	Rich medium		0.525929
DEG10030038	VC0296	161582029	COG0511I	-	acetyl-CoA carboxylase biotin carboxyl carrier protein subunit	Vibrio cholerae N16961	NC_002505	Rich medium		0.45011
DEG10030039	rho	15640335	COG1158K	-	transcription termination factor Rho	Vibrio cholerae N16961	NC_002505	Rich medium		0.440505
DEG10030040	VC0313	15640340	-	-	hypothetical protein	Vibrio cholerae N16961	NC_002505	Rich medium		0.72537
DEG10030041	VC0314	15640341	-	-	hypothetical protein	Vibrio cholerae N16961	NC_002505	Rich medium		0.414682
DEG10030042	pssA	15640342	COG1502I	-	phosphatidylserine synthase	Vibrio cholerae N16961	NC_002505	Rich medium		0.473721
DEG10030043	murB	15640345	COG0812M	-	UDP-N-acetylenolpyruvoylglucosamine reductase	Vibrio cholerae N16961	NC_002505	Rich medium		0.45011
DEG10030044	VC0319	15640346	COG0340H	-	biotin--protein ligase	Vibrio cholerae N16961	NC_002505	Rich medium		0.535738
DEG10030045	secE	15640349	COG0690U	-	preprotein translocase subunit SecE	Vibrio cholerae N16961	NC_002505	Rich medium		0.683971
DEG10030046	nusG	15640350	COG0250K	-	transcription antitermination protein NusG	Vibrio cholerae N16961	NC_002505	Rich medium		0.474707
DEG10030047	rplK	15640351	COG0080J	-	50S ribosomal protein L11	Vibrio cholerae N16961	NC_002505	Rich medium		0.467491
DEG10030048	rplA	15640352	COG0081J	-	50S ribosomal protein L1	Vibrio cholerae N16961	NC_002505	Rich medium		0.255047
DEG10030049	rplJ	15640353	COG0244J	-	50S ribosomal protein L10	Vibrio cholerae N16961	NC_002505	Rich medium		0.452513
DEG10030050	rplL	15640354	COG0222J	-	50S ribosomal protein L7/L12	Vibrio cholerae N16961	NC_002505	Rich medium		0.622426
DEG10030051	rpoB	15640355	COG0085K	-	DNA-directed RNA polymerase subunit beta	Vibrio cholerae N16961	NC_002505	Rich medium		0.566854
DEG10030052	VC0329	15640356	COG0086K	-	DNA-directed RNA polymerase subunit beta'	Vibrio cholerae N16961	NC_002505	Rich medium		0.460609
DEG10030053	hemE	15640359	COG0407H	-	uroporphyrinogen decarboxylase	Vibrio cholerae N16961	NC_002505	Rich medium		0.542395
DEG10030054	VC0336	15640363	COG0696G	-	phosphoglyceromutase	Vibrio cholerae N16961	NC_002505	Rich medium		0.516681
DEG10030055	VC0343	15640370	COG0802R	-	hypothetical protein	Vibrio cholerae N16961	NC_002505	Rich medium		0.578762
DEG10030056	VC0356	15640383	COG1553P	-	sulfur transfer complex subunit TusD	Vibrio cholerae N16961	NC_002505	Rich medium		0.203499
DEG10030057	VC0357	15640384	COG2923P	-	hypothetical protein	Vibrio cholerae N16961	NC_002505	Rich medium		0.372025
DEG10030058	VC0358	15640385	COG2168P	-	hypothetical protein	Vibrio cholerae N16961	NC_002505	Rich medium		0.5695
DEG10030059	rpsL	15640386	COG0048J	-	30S ribosomal protein S12	Vibrio cholerae N16961	NC_002505	Rich medium		0.424764
DEG10030060	VC0360	15640387	COG0049J	-	30S ribosomal protein S7	Vibrio cholerae N16961	NC_002505	Rich medium		0.416253
DEG10030061	VC0364	15640391	COG2906P	-	bacterioferritin-associated ferredoxin	Vibrio cholerae N16961	NC_002505	Rich medium		0.458347
DEG10030062	rpsF	15640393	COG0360J	-	30S ribosomal protein S6	Vibrio cholerae N16961	NC_002505	Rich medium		0.381748
DEG10030063	VC0367	15640394	COG2965L	-	primosomal replication protein N	Vibrio cholerae N16961	NC_002505	Rich medium		0.42215
DEG10030064	rpsR	15640395	COG0238J	-	30S ribosomal protein S18	Vibrio cholerae N16961	NC_002505	Rich medium		0.735536
DEG10030065	rplI	15640396	COG0359J	-	50S ribosomal protein L9	Vibrio cholerae N16961	NC_002505	Rich medium		0.415562
DEG10030066	VC0371	15640398	COG0305L	-	replicative DNA helicase	Vibrio cholerae N16961	NC_002505	Rich medium		0.531981
DEG10030067	alr	15640399	COG0787M	-	alanine racemase	Vibrio cholerae N16961	NC_002505	Rich medium		0.484177
DEG10030068	VC0375	15640402	-	-	hypothetical protein	Vibrio cholerae N16961	NC_002505	Rich medium		0.667962
DEG10030069	VC0380	15640407	-	-	hypothetical protein	Vibrio cholerae N16961	NC_002505	Rich medium		0.768022
DEG10030070	VC0387	15640414	-	-	hypothetical protein	Vibrio cholerae N16961	NC_002505	Rich medium		0.624729
DEG10030071	VC0388	15640415	-	-	hypothetical protein	Vibrio cholerae N16961	NC_002505	Rich medium		0.559478
DEG10030072	VC0397	15640424	COG0629L	-	single-stranded DNA-binding protein	Vibrio cholerae N16961	NC_002505	Rich medium		0.502427
DEG10030073	VC0415	15640442	COG1077D	-	rod shape-determining protein MreB	Vibrio cholerae N16961	NC_002505	Rich medium		0.537447
DEG10030074	VC0417	15640444	COG2891M	-	rod shape-determining protein MreD	Vibrio cholerae N16961	NC_002505	Rich medium		0.421177
DEG10030075	VC0434	15640461	COG0142H	-	octaprenyl-diphosphate synthase	Vibrio cholerae N16961	NC_002505	Rich medium		0.530437
DEG10030076	rplU	15640462	COG0261J	-	50S ribosomal protein L21	Vibrio cholerae N16961	NC_002505	Rich medium		0.314371
DEG10030077	rpmA	15640463	COG0211J	-	50S ribosomal protein L27	Vibrio cholerae N16961	NC_002505	Rich medium		0.439802
DEG10030078	VC0440	15640467	COG0262H	-	dihydrofolate reductase	Vibrio cholerae N16961	NC_002505	Rich medium		0.325356
DEG10030079	ksgA	15640470	COG0030J	-	dimethyladenosine transferase	Vibrio cholerae N16961	NC_002505	Rich medium		0.521188
DEG10030080	pdxA	15640471	COG1995H	-	4-hydroxythreonine-4-phosphate dehydrogenase	Vibrio cholerae N16961	NC_002505	Rich medium		0.467292
DEG10030081	VC0445	15640472	COG0760O	-	survival protein SurA	Vibrio cholerae N16961	NC_002505	Rich medium		0.526234
DEG10030082	VC0446	15640473	COG1452M	-	organic solvent tolerance protein	Vibrio cholerae N16961	NC_002505	Rich medium		0.46812
DEG10030083	VC0451	15640478	COG2924CO	-	hypothetical protein	Vibrio cholerae N16961	NC_002505	Rich medium		0.410944
DEG10030084	trmB	15640480	COG0220R	-	tRNA (guanine-N(7)-)-methyltransferase	Vibrio cholerae N16961	NC_002505	Rich medium		0.537093
DEG10030085	VC0459	15640486	COG0762S	-	hypothetical protein	Vibrio cholerae N16961	NC_002505	Rich medium		0.485269
DEG10030086	VC0466	15640493	COG0816L	-	Holliday junction resolvase-like protein	Vibrio cholerae N16961	NC_002505	Rich medium		0.604622
DEG10030087	VC0472	15640499	COG0192H	-	S-adenosylmethionine synthetase	Vibrio cholerae N16961	NC_002505	Rich medium		0.482482
DEG10030088	pgk	15640504	COG0126G	-	phosphoglycerate kinase	Vibrio cholerae N16961	NC_002505	Rich medium		0.546051
DEG10030089	VC0478	15640505	COG0191G	-	fructose-bisphosphate aldolase	Vibrio cholerae N16961	NC_002505	Rich medium		0.469183
DEG10030090	VC0479	15640506	-	-	hypothetical protein	Vibrio cholerae N16961	NC_002505	Rich medium		0.487108
DEG10030091	VC0484	15640511	-	-	hypothetical protein	Vibrio cholerae N16961	NC_002505	Rich medium		0.569635
DEG10030092	VC0491	15640518	-	-	hypothetical protein	Vibrio cholerae N16961	NC_002505	Rich medium		0.376142
DEG10030093	VC0507	15640531	-	-	hypothetical protein	Vibrio cholerae N16961	NC_002505	Rich medium		0.611414
DEG10030094	VC0512	15640536	COG0840NT	-	methyl-accepting chemotaxis protein	Vibrio cholerae N16961	NC_002505	Rich medium		0.619438
DEG10030095	VC0513	15640537	COG2207K	-	AraC/XylS family transcriptional regulator	Vibrio cholerae N16961	NC_002505	Rich medium		0.548879
DEG10030096	VC0514	15640538	COG0840NT	-	methyl-accepting chemotaxis protein	Vibrio cholerae N16961	NC_002505	Rich medium		0.538863
DEG10030097	VC0515	15640539	COG3434T	-	hypothetical protein	Vibrio cholerae N16961	NC_002505	Rich medium		0.500606
DEG10030098	VC0517	15640541	COG0568K	-	RNA polymerase sigma factor RpoD	Vibrio cholerae N16961	NC_002505	Rich medium		0.420808
DEG10030099	VC0519	15640542	COG1610S	-	hypothetical protein	Vibrio cholerae N16961	NC_002505	Rich medium		0.368602
DEG10030100	rpsU	15640543	COG0828J	-	30S ribosomal protein S21	Vibrio cholerae N16961	NC_002505	Rich medium		0.498657
DEG10030101	gcp	66473506	COG0533O	-	putative DNA-binding/iron metalloprotein/AP endonuclease	Vibrio cholerae N16961	NC_002505	Rich medium		0.48483
DEG10030102	VC0524	15640546	COG1539H	-	dihydroneopterin aldolase FolB, putative	Vibrio cholerae N16961	NC_002505	Rich medium		0.619997
DEG10030103	ftsB	15640549	COG2919D	-	cell division protein FtsB	Vibrio cholerae N16961	NC_002505	Rich medium		0.397161
DEG10030104	ispF	15640551	COG0245I	-	2-C-methyl-D-erythritol 2,4-cyclodiphosphate synthase	Vibrio cholerae N16961	NC_002505	Rich medium		0.53646
DEG10030105	alaS	15640567	COG0013J	-	alanyl-tRNA synthetase	Vibrio cholerae N16961	NC_002505	Rich medium		0.553908
DEG10030106	VC0548	15640570	COG1551T	-	carbon storage regulator	Vibrio cholerae N16961	NC_002505	Rich medium		0.461118
DEG10030107	VC0549	15640571	COG3630C	-	oxaloacetate decarboxylase subunit gamma	Vibrio cholerae N16961	NC_002505	Rich medium		0.825489
DEG10030108	VC0555	15640577	-	-	hypothetical protein	Vibrio cholerae N16961	NC_002505	Rich medium		0.00899323
DEG10030109	VC0560	15640582	COG0541U	-	signal recognition particle protein	Vibrio cholerae N16961	NC_002505	Rich medium		0.571729
DEG10030110	rpsP	15640583	COG0228J	-	30S ribosomal protein S16	Vibrio cholerae N16961	NC_002505	Rich medium		0.408222
DEG10030111	rimM	15640584	COG0806J	-	16S rRNA-processing protein RimM	Vibrio cholerae N16961	NC_002505	Rich medium		0.484905
DEG10030112	trmD	15640585	COG0336J	-	tRNA (guanine-N(1)-)-methyltransferase	Vibrio cholerae N16961	NC_002505	Rich medium		0.404547
DEG10030113	rplS	15640586	COG0335J	-	50S ribosomal protein L19	Vibrio cholerae N16961	NC_002505	Rich medium		0.576627
DEG10030114	VC0565	15640587	COG0265O	-	protease DegS	Vibrio cholerae N16961	NC_002505	Rich medium		0.458597
DEG10030115	VC0567	15640589	COG3105S	-	cytochrome d ubiquinol oxidase subunit III	Vibrio cholerae N16961	NC_002505	Rich medium		0.602846
DEG10030116	VC0569	15640591	-	-	hypothetical protein	Vibrio cholerae N16961	NC_002505	Rich medium		0.698687
DEG10030117	rplM	15640592	COG0102J	-	50S ribosomal protein L13	Vibrio cholerae N16961	NC_002505	Rich medium		0.345536
DEG10030118	rpsI	15640593	COG0103J	-	30S ribosomal protein S9	Vibrio cholerae N16961	NC_002505	Rich medium		0.5578
DEG10030119	VC0572	15640594	-	-	hypothetical protein	Vibrio cholerae N16961	NC_002505	Rich medium		0.582765
DEG10030120	VC0577	15640599	COG2969R	-	ClpXP protease specificity-enhancing factor	Vibrio cholerae N16961	NC_002505	Rich medium		0.619484
DEG10030121	panC	15640612	COG0414H	-	pantoate--beta-alanine ligase	Vibrio cholerae N16961	NC_002505	Rich medium		0.453857
DEG10030122	panB	15640613	COG0413H	-	3-methyl-2-oxobutanoate hydroxymethyltransferase	Vibrio cholerae N16961	NC_002505	Rich medium		0.419454
DEG10030123	VC0596	15640617	COG1734T	-	dnaK suppressor protein	Vibrio cholerae N16961	NC_002505	Rich medium		0.404075
DEG10030124	VC0598	15640619	-	-	hypothetical protein	Vibrio cholerae N16961	NC_002505	Rich medium		0.53226
DEG10030125	VC0606	15640627	COG0347E	-	nitrogen regulatory protein P-II	Vibrio cholerae N16961	NC_002505	Rich medium		0.289341
DEG10030126	VC0621	15640641	-	-	hypothetical protein	Vibrio cholerae N16961	NC_002505	Rich medium		0.512972
DEG10030127	VC0625	15640645	-	-	hypothetical protein	Vibrio cholerae N16961	NC_002505	Rich medium		0.642693
DEG10030128	VC0627	15640647	COG0316S	-	iron-sulfur cluster insertion protein ErpA	Vibrio cholerae N16961	NC_002505	Rich medium		0.295618
DEG10030129	VC0631	15640651	COG0162J	-	tyrosyl-tRNA synthetase	Vibrio cholerae N16961	NC_002505	Rich medium		0.348659
DEG10030130	VC0637	15640657	COG0465O	-	cell division protein FtsH	Vibrio cholerae N16961	NC_002505	Rich medium		0.580588
DEG10030131	VC0638	15640658	COG0294H	-	dihydropteroate synthase	Vibrio cholerae N16961	NC_002505	Rich medium		0.43784
DEG10030132	secG	15640660	COG1314U	-	preprotein translocase subunit SecG	Vibrio cholerae N16961	NC_002505	Rich medium		0.559062
DEG10030133	VC0641	15640661	COG0779S	-	hypothetical protein	Vibrio cholerae N16961	NC_002505	Rich medium		0.50562
DEG10030134	nusA	15640662	COG0195K	-	transcription elongation factor NusA	Vibrio cholerae N16961	NC_002505	Rich medium		0.474822
DEG10030135	infB	15640663	COG0532J	-	translation initiation factor IF-2	Vibrio cholerae N16961	NC_002505	Rich medium		0.625445
DEG10030136	rbfA	161582021	COG0858J	-	ribosome-binding factor A	Vibrio cholerae N16961	NC_002505	Rich medium		0.545394
DEG10030137	rpsO	15640666	COG0184J	-	30S ribosomal protein S15	Vibrio cholerae N16961	NC_002505	Rich medium		0.546532
DEG10030138	VC0656	15640676	COG3050L	-	DNA polymerase III subunit psi	Vibrio cholerae N16961	NC_002505	Rich medium		0.439886
DEG10030139	VC0660	15640680	COG0513LKJ	-	ATP-dependent RNA helicase SrmB	Vibrio cholerae N16961	NC_002505	Rich medium		0.698241
DEG10030140	lysS	15640683	COG1190J	-	lysyl-tRNA synthetase	Vibrio cholerae N16961	NC_002505	Rich medium		0.570442
DEG10030141	VC0669	15640688	-	-	hypothetical protein	Vibrio cholerae N16961	NC_002505	Rich medium		0.960696
DEG10030142	VC0674	15640693	COG0682M	-	prolipoprotein diacylglyceryl transferase	Vibrio cholerae N16961	NC_002505	Rich medium		0.458999
DEG10030143	thyA	15640694	COG0207F	-	thymidylate synthase	Vibrio cholerae N16961	NC_002505	Rich medium		0.476418
DEG10030144	rpsT	15640698	COG0268J	-	30S ribosomal protein S20	Vibrio cholerae N16961	NC_002505	Rich medium		0.61045
DEG10030145	VC0680	15640699	COG0728R	-	MviN protein	Vibrio cholerae N16961	NC_002505	Rich medium		0.338218
DEG10030146	VC0681	15640700	COG0196H	-	bifunctional riboflavin kinase/FMN adenylyltransferase	Vibrio cholerae N16961	NC_002505	Rich medium		0.542018
DEG10030147	ileS	15640701	COG0060J	-	isoleucyl-tRNA synthetase	Vibrio cholerae N16961	NC_002505	Rich medium		0.491234
DEG10030148	VC0684	15640703	COG1047O	-	peptidyl-prolyl cis-trans isomerase, FKBP-type	Vibrio cholerae N16961	NC_002505	Rich medium		0.552475
DEG10030149	ispH	161582020	COG0761IM	-	4-hydroxy-3-methylbut-2-enyl diphosphate reductase	Vibrio cholerae N16961	NC_002505	Rich medium		0.510001
DEG10030150	VC0686	15640705	-	-	hypothetical protein	Vibrio cholerae N16961	NC_002505	Rich medium		0.90966
DEG10030151	VC0707	15640726	-	-	hypothetical protein	Vibrio cholerae N16961	NC_002505	Rich medium		0.946009
DEG10030152	VC0708	15640727	COG4105R	-	hypothetical protein	Vibrio cholerae N16961	NC_002505	Rich medium		0.496164
DEG10030153	VC0712	15640731	-	-	hypothetical protein	Vibrio cholerae N16961	NC_002505	Rich medium		0.720329
DEG10030154	VC0713	15640732	-	-	hypothetical protein	Vibrio cholerae N16961	NC_002505	Rich medium		0.467874
DEG10030155	VC0719	15640738	COG0745TK	-	DNA-binding response regulator PhoB	Vibrio cholerae N16961	NC_002505	Rich medium		0.477382
DEG10030156	VC0733	15640752	-	-	hypothetical protein	Vibrio cholerae N16961	NC_002505	Rich medium		0.209352
DEG10030157	VC0735	15640754	-	-	hypothetical protein	Vibrio cholerae N16961	NC_002505	Rich medium		0.40082
DEG10030158	VC0748	15640767	COG1104E	-	cysteine desulfurase	Vibrio cholerae N16961	NC_002505	Rich medium		0.563891
DEG10030159	VC0749	15640768	COG0822C	-	scaffold protein	Vibrio cholerae N16961	NC_002505	Rich medium		0.535785
DEG10030160	VC0750	15640769	COG0316S	-	hesB family protein	Vibrio cholerae N16961	NC_002505	Rich medium		0.484009
DEG10030161	hscB	15640770	COG1076O	-	co-chaperone HscB	Vibrio cholerae N16961	NC_002505	Rich medium		0.586117
DEG10030162	ndk	15640775	COG0105F	-	nucleoside diphosphate kinase	Vibrio cholerae N16961	NC_002505	Rich medium		0.429789
DEG10030163	ispG	15640778	COG0821I	-	4-hydroxy-3-methylbut-2-en-1-yl diphosphate synthase	Vibrio cholerae N16961	NC_002505	Rich medium		0.53508
DEG10030164	VC0788	15640807	COG3805Q	-	DOPA-dioxygenase-related protein	Vibrio cholerae N16961	NC_002505	Rich medium		0.466659
DEG10030165	VC0789	15640808	-	-	hypothetical protein	Vibrio cholerae N16961	NC_002505	Rich medium		0.588247
DEG10030166	VC0797	15640815	COG3052C	-	citrate lyase subunit gamma	Vibrio cholerae N16961	NC_002505	Rich medium		0.288808
DEG10030167	VC0804	15640822	COG1146C	-	ferredoxin	Vibrio cholerae N16961	NC_002505	Rich medium		0.483133
DEG10030168	tpx	15640841	COG2077O	-	thiol peroxidase	Vibrio cholerae N16961	NC_002505	Rich medium		0.530671
DEG10030169	VC0834	15640851	-	-	toxin co-regulated pilus biosynthesis protein S	Vibrio cholerae N16961	NC_002505	Rich medium		0.641784
DEG10030170	VC0836	15640853	COG1459NU	-	toxin co-regulated pilus biosynthesis protein E	Vibrio cholerae N16961	NC_002505	Rich medium		0.572912
DEG10030171	VC0837	15640854	-	-	toxin co-regulated pilus biosynthesis protein F	Vibrio cholerae N16961	NC_002505	Rich medium		0.449419
DEG10030172	VC0850	15640866	COG2914S	-	hypothetical protein	Vibrio cholerae N16961	NC_002505	Rich medium		0.436333
DEG10030173	VC0851	15640867	COG2913J	-	small protein A	Vibrio cholerae N16961	NC_002505	Rich medium		0.554741
DEG10030174	ppnK	15640869	COG0061G	-	inorganic polyphosphate/ATP-NAD kinase	Vibrio cholerae N16961	NC_002505	Rich medium		0.499739
DEG10030175	VC0854	15640870	COG0576O	-	heat shock protein GrpE	Vibrio cholerae N16961	NC_002505	Rich medium		0.539588
DEG10030176	VC0864	15640880	COG0590FJ	-	yfhC protein	Vibrio cholerae N16961	NC_002505	Rich medium		0.587133
DEG10030177	VC0871	15640887	-	-	hypothetical protein	Vibrio cholerae N16961	NC_002505	Rich medium		0.286064
DEG10030178	VC0872	15640888	-	-	hypothetical protein	Vibrio cholerae N16961	NC_002505	Rich medium		0.435246
DEG10030179	VC0875	15640891	COG0442J	-	prolyl-tRNA synthetase	Vibrio cholerae N16961	NC_002505	Rich medium		0.401978
DEG10030180	VC0876	15640892	COG1720S	-	hypothetical protein	Vibrio cholerae N16961	NC_002505	Rich medium		0.444069
DEG10030181	VC0877	15640893	-	-	hypothetical protein	Vibrio cholerae N16961	NC_002505	Rich medium		0.342073
DEG10030182	VC0883	15640899	-	-	hypothetical protein	Vibrio cholerae N16961	NC_002505	Rich medium		0.514352
DEG10030183	VC0885	15640901	-	-	hypothetical protein	Vibrio cholerae N16961	NC_002505	Rich medium		0.614022
DEG10030184	VC0887	15640903	COG3098S	-	hypothetical protein	Vibrio cholerae N16961	NC_002505	Rich medium		0.442113
DEG10030185	VC0889	15640905	COG1154HI	-	1-deoxy-D-xylulose-5-phosphate synthase	Vibrio cholerae N16961	NC_002505	Rich medium		0.372748
DEG10030186	VC0890	15640906	COG0142H	-	geranyltranstransferase	Vibrio cholerae N16961	NC_002505	Rich medium		0.513052
DEG10030187	VC0891	15640907	COG1722L	-	exodeoxyribonuclease VII small subunit	Vibrio cholerae N16961	NC_002505	Rich medium		0.504629
DEG10030188	motB	15640909	COG1360N	-	flagellar motor protein MotB	Vibrio cholerae N16961	NC_002505	Rich medium		0.679398
DEG10030189	VC0897	15640913	COG2363S	-	hypothetical protein	Vibrio cholerae N16961	NC_002505	Rich medium		0.496579
DEG10030190	VC0908	15640924	COG0241E	-	D,D-heptose 1,7-bisphosphate phosphatase	Vibrio cholerae N16961	NC_002505	Rich medium		0.490913
DEG10030191	VC0911	15640927	COG0366G	-	trehalose-6-phosphate hydrolase	Vibrio cholerae N16961	NC_002505	Rich medium		0.430182
DEG10030192	VC0912	15640928	-	-	hypothetical protein	Vibrio cholerae N16961	NC_002505	Rich medium		0.733332
DEG10030193	VC0933	15640949	-	-	hypothetical protein	Vibrio cholerae N16961	NC_002505	Rich medium		0.339456
DEG10030194	VC0945	15640961	COG2921S	-	hypothetical protein	Vibrio cholerae N16961	NC_002505	Rich medium		-0.164507
DEG10030195	VC0949	15640965	COG0772D	-	rod shape-determining protein RodA	Vibrio cholerae N16961	NC_002505	Rich medium		0.549469
DEG10030196	VC0950	15640966	COG0768M	-	penicillin-binding protein 2	Vibrio cholerae N16961	NC_002505	Rich medium		0.493661
DEG10030197	holA	15640969	COG1466L	-	DNA polymerase III subunit delta	Vibrio cholerae N16961	NC_002505	Rich medium		0.398002
DEG10030198	VC0954	15640970	COG2980M	-	rare lipoprotein B	Vibrio cholerae N16961	NC_002505	Rich medium		0.557499
DEG10030199	VC0960	15640976	COG0319R	-	putative metalloprotease	Vibrio cholerae N16961	NC_002505	Rich medium		0.572763
DEG10030200	VC0961	15640977	COG1702T	-	phoH family protein	Vibrio cholerae N16961	NC_002505	Rich medium		0.600644
DEG10030201	VC0963	15640979	COG0654HC	-	2-octaprenyl-3-methyl-6-methoxy-1,4-benzoquinol hydroxylase	Vibrio cholerae N16961	NC_002505	Rich medium		0.450656
DEG10030202	VC0966	15640982	COG1925G	-	phosphocarrier protein HPr	Vibrio cholerae N16961	NC_002505	Rich medium		0.404174
DEG10030203	VC0967	15640983	-	-	hypothetical protein	Vibrio cholerae N16961	NC_002505	Rich medium		0.702016
DEG10030204	VC0970	15640986	COG3115D	-	cell division protein ZipA	Vibrio cholerae N16961	NC_002505	Rich medium		0.504694
DEG10030205	ligA	15640987	COG0272L	-	NAD-dependent DNA ligase LigA	Vibrio cholerae N16961	NC_002505	Rich medium		0.473824
DEG10030206	VC0984	15640999	COG3710K	-	cholera toxin transcriptional activator	Vibrio cholerae N16961	NC_002505	Rich medium		0.476601
DEG10030207	adk	15641001	COG0563F	-	adenylate kinase	Vibrio cholerae N16961	NC_002505	Rich medium		0.52698
DEG10030208	hemH	15641002	COG0276H	-	ferrochelatase	Vibrio cholerae N16961	NC_002505	Rich medium		0.482715
DEG10030209	VC0997	15641012	COG0008J	-	glutaminyl-tRNA synthetase	Vibrio cholerae N16961	NC_002505	Rich medium		0.358709
DEG10030210	VC1000	15641015	COG0777I	-	acetyl-CoA carboxylase subunit beta	Vibrio cholerae N16961	NC_002505	Rich medium		0.636297
DEG10030211	VC1001	15641016	COG0285H	-	folylpolyglutamate synthase/dihydrofolate synthase	Vibrio cholerae N16961	NC_002505	Rich medium		0.450987
DEG10030212	VC1006	15641021	COG0847L	-	ribonuclease T	Vibrio cholerae N16961	NC_002505	Rich medium		0.45238
DEG10030213	VC1007	15641022	-	-	hypothetical protein	Vibrio cholerae N16961	NC_002505	Rich medium		0.616985
DEG10030214	VC1012	15641027	COG4660C	-	electron transport complex RsxE subunit	Vibrio cholerae N16961	NC_002505	Rich medium		0.698749
DEG10030215	VC1013	15641028	COG4659C	-	electron transport complex protein RnfG	Vibrio cholerae N16961	NC_002505	Rich medium		0.473987
DEG10030216	VC1016	15641031	COG2878C	-	electron transport complex protein RnfB	Vibrio cholerae N16961	NC_002505	Rich medium		0.551046
DEG10030217	VC1020	15641033	-	-	hypothetical protein	Vibrio cholerae N16961	NC_002505	Rich medium		0.694721
DEG10030218	VC1028	15641041	COG0314H	-	molybdenum cofactor biosynthesis protein E	Vibrio cholerae N16961	NC_002505	Rich medium		0.449945
DEG10030219	VC1030	15641043	-	-	hypothetical protein	Vibrio cholerae N16961	NC_002505	Rich medium		0.142746
DEG10030220	VC1032	15641045	-	-	hypothetical protein	Vibrio cholerae N16961	NC_002505	Rich medium		0.657149
DEG10030221	VC1034	15641047	COG2820F	-	uridine phosphorylase	Vibrio cholerae N16961	NC_002505	Rich medium		0.517319
DEG10030222	VC1053	15641066	COG0503F	-	adenine phosphoribosyltransferase	Vibrio cholerae N16961	NC_002505	Rich medium		0.508401
DEG10030223	VC1054	15641067	COG2812L	-	DNA polymerase III subunits gamma and tau	Vibrio cholerae N16961	NC_002505	Rich medium		0.562371
DEG10030224	VC1055	15641068	COG0718S	-	hypothetical protein	Vibrio cholerae N16961	NC_002505	Rich medium		0.647873
DEG10030225	VC1058	15641071	COG2983S	-	hypothetical protein	Vibrio cholerae N16961	NC_002505	Rich medium		0.372603
DEG10030226	VC1070	15641083	COG2453T	-	phosphatase, putative	Vibrio cholerae N16961	NC_002505	Rich medium		0.510575
DEG10030227	VC1072	15641085	-	-	hypothetical protein	Vibrio cholerae N16961	NC_002505	Rich medium		0.714272
DEG10030228	lolA	15641120	COG2834M	-	outer-membrane lipoprotein carrier protein	Vibrio cholerae N16961	NC_002505	Rich medium		0.537139
DEG10030229	VC1110	15641123	COG0172J	-	seryl-tRNA synthetase	Vibrio cholerae N16961	NC_002505	Rich medium		0.512174
DEG10030230	VC1112	15641125	COG0502H	-	biotin synthase	Vibrio cholerae N16961	NC_002505	Rich medium		0.513995
DEG10030231	VC1124	15641137	-	-	hypothetical protein	Vibrio cholerae N16961	NC_002505	Rich medium		0.552202
DEG10030232	VC1126	15641139	COG0015F	-	adenylosuccinate lyase	Vibrio cholerae N16961	NC_002505	Rich medium		0.541797
DEG10030233	mnmA	15641141	COG0482J	-	tRNA-specific 2-thiouridylase MnmA	Vibrio cholerae N16961	NC_002505	Rich medium		0.51968
DEG10030234	VC1130	15641143	COG2916R	-	DNA-binding protein H-NS	Vibrio cholerae N16961	NC_002505	Rich medium		0.585065
DEG10030235	VC1131	15641144	COG1757C	-	hypothetical protein	Vibrio cholerae N16961	NC_002505	Rich medium		0.62063
DEG10030236	clpS	15641156	COG2127S	-	ATP-dependent Clp protease adaptor protein ClpS	Vibrio cholerae N16961	NC_002505	Rich medium		0.609973
DEG10030237	VC1159	15641172	COG1932HE	-	phosphoserine aminotransferase	Vibrio cholerae N16961	NC_002505	Rich medium		0.546819
DEG10030238	aspS	15641179	COG0173J	-	aspartyl-tRNA synthetase	Vibrio cholerae N16961	NC_002505	Rich medium		0.314212
DEG10030239	VC1175	15641188	-	-	hypothetical protein	Vibrio cholerae N16961	NC_002505	Rich medium		0.724257
DEG10030240	VC1176	15641189	-	-	hypothetical protein	Vibrio cholerae N16961	NC_002505	Rich medium		0.383501
DEG10030241	VC1180	15641193	COG4987CO	-	cysteine/glutathione ABC transporter membrane/ATP-binding component	Vibrio cholerae N16961	NC_002505	Rich medium		0.588099
DEG10030242	VC1187	15641200	-	-	hypothetical protein	Vibrio cholerae N16961	NC_002505	Rich medium		0.615677
DEG10030243	VC1192	15641205	-	-	hypothetical protein	Vibrio cholerae N16961	NC_002505	Rich medium		0.741816
DEG10030244	hutH	15641215	COG2986E	-	histidine ammonia-lyase	Vibrio cholerae N16961	NC_002505	Rich medium		0.406828
DEG10030245	VC1209	161582010	COG0231J	-	elongation factor P	Vibrio cholerae N16961	NC_002505	Rich medium		0.506116
DEG10030246	VC1215	15641228	COG0558I	-	CDP-diacylglycerol--glycerol-3-phosphate 3-phosphatidyltransferase	Vibrio cholerae N16961	NC_002505	Rich medium		0.618466
DEG10030247	VC1217	15641230	COG1246E	-	hypothetical protein	Vibrio cholerae N16961	NC_002505	Rich medium		0.19888
DEG10030248	pheS	15641232	COG0016J	-	phenylalanyl-tRNA synthetase subunit alpha	Vibrio cholerae N16961	NC_002505	Rich medium		0.577927
DEG10030249	pheT	15641233	COG0072J	-	phenylalanyl-tRNA synthetase subunit beta	Vibrio cholerae N16961	NC_002505	Rich medium		0.464924
DEG10030250	VC1221	15641234	-	-	hypothetical protein	Vibrio cholerae N16961	NC_002505	Rich medium		0.689356
DEG10030251	ihfA	15641235	COG0776L	-	integration host factor subunit alpha	Vibrio cholerae N16961	NC_002505	Rich medium		0.57861
DEG10030252	VC1227	15641240	-	-	hypothetical protein	Vibrio cholerae N16961	NC_002505	Rich medium		0.379306
DEG10030253	VC1231	15641244	COG0295F	-	cytidine deaminase	Vibrio cholerae N16961	NC_002505	Rich medium		0.642312
DEG10030254	VC1246	15641259	-	-	hypothetical protein	Vibrio cholerae N16961	NC_002505	Rich medium		0.380951
DEG10030255	VC1247	15641260	-	-	hypothetical protein	Vibrio cholerae N16961	NC_002505	Rich medium		0.531244
DEG10030256	nrdB	161582009	COG0208F	-	ribonucleotide-diphosphate reductase subunit beta	Vibrio cholerae N16961	NC_002505	Rich medium		0.436167
DEG10030257	VC1256	15641269	COG0209F	-	ribonucleotide-diphosphate reductase subunit alpha	Vibrio cholerae N16961	NC_002505	Rich medium		0.548874
DEG10030258	VC1257	15641270	COG2227H	-	3-demethylubiquinone-9 3-methyltransferase	Vibrio cholerae N16961	NC_002505	Rich medium		0.532463
DEG10030259	VC1262	15641275	-	-	hypothetical protein	Vibrio cholerae N16961	NC_002505	Rich medium		0.100159
DEG10030260	ribA	15641276	COG0807H	-	GTP cyclohydrolase II	Vibrio cholerae N16961	NC_002505	Rich medium		0.510157
DEG10030261	VC1278	15641291	COG1846K	-	MarR family transcriptional regulator	Vibrio cholerae N16961	NC_002505	Rich medium		0.16488
DEG10030262	VC1281	15641294	COG1440G	-	PTS system, cellobiose-specific IIB component	Vibrio cholerae N16961	NC_002505	Rich medium		0.482096
DEG10030263	VC1292	15641305	-	-	hypothetical protein	Vibrio cholerae N16961	NC_002505	Rich medium		0.782787
DEG10030264	asnC	161582007	COG0017J	-	asparaginyl-tRNA synthetase	Vibrio cholerae N16961	NC_002505	Rich medium		0.430457
DEG10030265	VC1299	15641312	COG0720H	-	6-pyruvoyl tetrahydrobiopterin synthase, putative	Vibrio cholerae N16961	NC_002505	Rich medium		0.633437
DEG10030266	VC1308	15641320	COG3283KE	-	transcriptional regulator TyrR	Vibrio cholerae N16961	NC_002505	Rich medium		0.456907
DEG10030267	VC1310	15641322	-	-	hypothetical protein	Vibrio cholerae N16961	NC_002505	Rich medium		0.54526
DEG10030268	VC1322	15641334	COG2991S	-	hypothetical protein	Vibrio cholerae N16961	NC_002505	Rich medium		0.700134
DEG10030269	VC1331	15641343	-	-	hypothetical protein	Vibrio cholerae N16961	NC_002505	Rich medium		0.714141
DEG10030270	VC1351	15641363	-	-	hypothetical protein	Vibrio cholerae N16961	NC_002505	Rich medium		0.614268
DEG10030271	VC1352	15641364	-	-	hypothetical protein	Vibrio cholerae N16961	NC_002505	Rich medium		0.624949
DEG10030272	VC1356	15641368	COG2920P	-	sulfite reductase, gamma subunit-related protein	Vibrio cholerae N16961	NC_002505	Rich medium		0.730667
DEG10030273	VC1357	15641369	-	-	hypothetical protein	Vibrio cholerae N16961	NC_002505	Rich medium		0.62
DEG10030274	VC1358	15641370	COG0670R	-	hypothetical protein	Vibrio cholerae N16961	NC_002505	Rich medium		0.524147
DEG10030275	VC1381	15641393	-	-	hypothetical protein	Vibrio cholerae N16961	NC_002505	Rich medium		0.494596
DEG10030276	VC1383	15641395	-	-	hypothetical protein	Vibrio cholerae N16961	NC_002505	Rich medium		0.131915
DEG10030277	VC1385	15641397	-	-	hypothetical protein	Vibrio cholerae N16961	NC_002505	Rich medium		0.923643
DEG10030278	VC1387	15641399	-	-	hypothetical protein	Vibrio cholerae N16961	NC_002505	Rich medium		0.859385
DEG10030279	VC1389	15641401	COG4338S	-	hypothetical protein	Vibrio cholerae N16961	NC_002505	Rich medium		0.471634
DEG10030280	VC1396	15641407	-	-	hypothetical protein	Vibrio cholerae N16961	NC_002505	Rich medium		0.616158
DEG10030281	VC1404	15641415	-	-	hypothetical protein	Vibrio cholerae N16961	NC_002505	Rich medium		0.876104
DEG10030282	VC1419	15641430	-	-	hypothetical protein	Vibrio cholerae N16961	NC_002505	Rich medium		0.608058
DEG10030283	VC1421	15641432	COG1280E	-	hypothetical protein	Vibrio cholerae N16961	NC_002505	Rich medium		0.539343
DEG10030284	VC1432	15641443	COG0037D	-	C32 tRNA thiolase	Vibrio cholerae N16961	NC_002505	Rich medium		0.470619
DEG10030285	VC1436	15641447	COG3197P	-	FixS-related protein	Vibrio cholerae N16961	NC_002505	Rich medium		0.831705
DEG10030286	VC1440	15641451	COG4736O	-	cytochrome c oxidase, subunit CcoQ	Vibrio cholerae N16961	NC_002505	Rich medium		0.785095
DEG10030287	VC1449	15641460	-	-	hypothetical protein	Vibrio cholerae N16961	NC_002505	Rich medium		0.705233
DEG10030288	VC1450	15641461	COG2994O	-	RTX toxin activating protein	Vibrio cholerae N16961	NC_002505	Rich medium		0.484245
DEG10030289	VC1452	15641463	-	-	RstC protein	Vibrio cholerae N16961	NC_002505	Rich medium		0.237923
DEG10030290	VC1454	15641465	COG2946L	-	RstA1 protein	Vibrio cholerae N16961	NC_002505	Rich medium		0.407616
DEG10030291	VC1455	15641466	COG1476K	-	transcriptional repressor RstR	Vibrio cholerae N16961	NC_002505	Rich medium		0.574622
DEG10030292	VC1456	15641467	-	-	cholera enterotoxin, B subunit	Vibrio cholerae N16961	NC_002505	Rich medium		0.687288
DEG10030293	VC1463	15641474	COG2946L	-	RstA2 protein	Vibrio cholerae N16961	NC_002505	Rich medium		0.434712
DEG10030294	VC1464	15641475	COG1476K	-	transcriptional repressor RstR	Vibrio cholerae N16961	NC_002505	Rich medium		0.574622
DEG10030295	VC1468	15641479	-	-	hypothetical protein	Vibrio cholerae N16961	NC_002505	Rich medium		0.394219
DEG10030296	VC1469	15641480	-	-	phage replication protein Cri	Vibrio cholerae N16961	NC_002505	Rich medium		0.47293
DEG10030297	VC1474	15641484	-	-	hypothetical protein	Vibrio cholerae N16961	NC_002505	Rich medium		0.394219
DEG10030298	VC1475	15641485	-	-	phage replication protein Cri	Vibrio cholerae N16961	NC_002505	Rich medium		0.47293
DEG10030299	VC1477	15641486	COG2963L	-	transposase OrfAB, subunit A	Vibrio cholerae N16961	NC_002505	Rich medium		0.493881
DEG10030300	VC1479	15641488	-	-	hypothetical protein	Vibrio cholerae N16961	NC_002505	Rich medium		0.679945
DEG10030301	VC1481	15641490	COG3120S	-	hypothetical protein	Vibrio cholerae N16961	NC_002505	Rich medium		0.383623
DEG10030302	VC1483	15641492	COG0764I	-	3-hydroxydecanoyl-(acyl carrier protein) dehydratase	Vibrio cholerae N16961	NC_002505	Rich medium		0.591739
DEG10030303	VC1484	15641493	COG3130J	-	ribosome modulation factor	Vibrio cholerae N16961	NC_002505	Rich medium		0.345886
DEG10030304	VC1485	15641494	-	-	hypothetical protein	Vibrio cholerae N16961	NC_002505	Rich medium		0.23795
DEG10030305	VC1489	15641498	-	-	hypothetical protein	Vibrio cholerae N16961	NC_002505	Rich medium		0.574494
DEG10030306	VC1490	15641499	-	-	hypothetical protein	Vibrio cholerae N16961	NC_002505	Rich medium		0.487161
DEG10030307	VC1506	15641515	-	-	hypothetical protein	Vibrio cholerae N16961	NC_002505	Rich medium		0.585017
DEG10030308	VC1514	15641522	-	-	hypothetical protein	Vibrio cholerae N16961	NC_002505	Rich medium		0.716837
DEG10030309	VC1515	15641523	COG3381R	-	chaperone, formate dehydrogenase-specific, putative	Vibrio cholerae N16961	NC_002505	Rich medium		0.553446
DEG10030310	VC1518	15641526	-	-	hypothetical protein	Vibrio cholerae N16961	NC_002505	Rich medium		0.460102
DEG10030311	VC1523	15641531	COG2998H	-	hypothetical protein	Vibrio cholerae N16961	NC_002505	Rich medium		0.586712
DEG10030312	VC1531	15641539	-	-	hypothetical protein	Vibrio cholerae N16961	NC_002505	Rich medium		0.46674
DEG10030313	VC1538	15641546	-	-	hypothetical protein	Vibrio cholerae N16961	NC_002505	Rich medium		0.585508
DEG10030314	VC1569	15641577	-	-	hypothetical protein	Vibrio cholerae N16961	NC_002505	Rich medium		0.867981
DEG10030315	VC1576	15641584	COG3097S	-	hypothetical protein	Vibrio cholerae N16961	NC_002505	Rich medium		0.525464
DEG10030316	VC1586	15641594	-	-	hypothetical protein	Vibrio cholerae N16961	NC_002505	Rich medium		0.865595
DEG10030317	VC1587	15641595	COG3059S	-	hypothetical protein	Vibrio cholerae N16961	NC_002505	Rich medium		0.620568
DEG10030318	VC1613	15641621	-	-	hypothetical protein	Vibrio cholerae N16961	NC_002505	Rich medium		0.734117
DEG10030319	VC1616	15641624	COG0695O	-	glutaredoxin, putative	Vibrio cholerae N16961	NC_002505	Rich medium		0.540996
DEG10030320	VC1630	15641635	COG1136V	-	ABC transporter, ATP-binding protein	Vibrio cholerae N16961	NC_002505	Rich medium		0.387328
DEG10030321	VC1637	15641642	COG3212S	-	hypothetical protein	Vibrio cholerae N16961	NC_002505	Rich medium		0.539859
DEG10030322	VC1642	15641647	-	-	hypothetical protein	Vibrio cholerae N16961	NC_002505	Rich medium		0.29789
DEG10030323	VC1644	15641649	-	-	hypothetical protein	Vibrio cholerae N16961	NC_002505	Rich medium		0.471735
DEG10030324	VC1648	15641653	-	-	hypothetical protein	Vibrio cholerae N16961	NC_002505	Rich medium		0.802403
DEG10030325	VC1657	15641662	-	-	hypothetical protein	Vibrio cholerae N16961	NC_002505	Rich medium		0.479326
DEG10030326	VC1662	15641666	COG3313R	-	hypothetical protein	Vibrio cholerae N16961	NC_002505	Rich medium		0.492784
DEG10030327	VC1663	15641667	COG3187O	-	heat shock protein HslJ	Vibrio cholerae N16961	NC_002505	Rich medium		0.606151
DEG10030328	VC1667	15641671	COG0558I	-	hypothetical protein	Vibrio cholerae N16961	NC_002505	Rich medium		0.699263
DEG10030329	VC1676	15641680	COG1983KT	-	phage shock protein C	Vibrio cholerae N16961	NC_002505	Rich medium		0.485392
DEG10030330	VC1678	15641682	COG1842KT	-	phage shock protein A	Vibrio cholerae N16961	NC_002505	Rich medium		0.371386
DEG10030331	VC1694	15641698	COG4459C	-	napE protein	Vibrio cholerae N16961	NC_002505	Rich medium		0.667776
DEG10030332	VC1701	15641705	COG1607I	-	hypothetical protein	Vibrio cholerae N16961	NC_002505	Rich medium		0.451208
DEG10030333	VC1705	15641709	-	-	hypothetical protein	Vibrio cholerae N16961	NC_002505	Rich medium		0.345117
DEG10030334	VC1722	15641726	COG3070K	-	hypothetical protein	Vibrio cholerae N16961	NC_002505	Rich medium		0.558922
DEG10030335	VC1724	15641728	-	-	hypothetical protein	Vibrio cholerae N16961	NC_002505	Rich medium		0.444544
DEG10030336	glgC	15641731	COG0448G	-	glucose-1-phosphate adenylyltransferase	Vibrio cholerae N16961	NC_002505	Rich medium		0.553239
DEG10030337	VC1728	15641732	-	-	hypothetical protein	Vibrio cholerae N16961	NC_002505	Rich medium		0.700034
DEG10030338	infA	15641741	COG0361J	-	translation initiation factor IF-1	Vibrio cholerae N16961	NC_002505	Rich medium		0.670375
DEG10030339	VC1738	15641742	COG3007S	-	hypothetical protein	Vibrio cholerae N16961	NC_002505	Rich medium		0.254762
DEG10030340	VC1739	15641743	COG3007S	-	hypothetical protein	Vibrio cholerae N16961	NC_002505	Rich medium		0.573992
DEG10030341	VC1742	15641746	-	-	hypothetical protein	Vibrio cholerae N16961	NC_002505	Rich medium		0.621531
DEG10030342	VC1785	15641788	COG3311K	-	transcriptional regulator	Vibrio cholerae N16961	NC_002505	Rich medium		0.535896
DEG10030343	VC1789	15641792	COG2801L	-	transposase OrfAB, subunit B	Vibrio cholerae N16961	NC_002505	Rich medium		0.458132
DEG10030344	VC1790	15641793	COG2963L	-	transposase OrfAB, subunit A	Vibrio cholerae N16961	NC_002505	Rich medium		0.484221
DEG10030345	VC1801	15641804	-	-	hypothetical protein	Vibrio cholerae N16961	NC_002505	Rich medium		0.482856
DEG10030346	VC1802	15641805	-	-	hypothetical protein	Vibrio cholerae N16961	NC_002505	Rich medium		0.548235
DEG10030347	VC1803	15641806	-	-	hypothetical protein	Vibrio cholerae N16961	NC_002505	Rich medium		0.543747
DEG10030348	VC1809	15641811	COG3311K	-	transcriptional regulator, putative	Vibrio cholerae N16961	NC_002505	Rich medium		0.593066
DEG10030349	VC1813	15641815	-	-	hypothetical protein	Vibrio cholerae N16961	NC_002505	Rich medium		0.214106
DEG10030350	VC1830	15641832	-	-	hypothetical protein	Vibrio cholerae N16961	NC_002505	Rich medium		0.971018
DEG10030351	VC1835	15641837	COG2885M	-	peptidoglycan-associated lipoprotein	Vibrio cholerae N16961	NC_002505	Rich medium		0.528785
DEG10030352	tolB	15641838	COG0823U	-	translocation protein TolB	Vibrio cholerae N16961	NC_002505	Rich medium		0.512746
DEG10030353	VC1837	15641839	COG3064M	-	tolA protein	Vibrio cholerae N16961	NC_002505	Rich medium		0.675347
DEG10030354	VC1839	15641841	COG0811U	-	tolQ protein	Vibrio cholerae N16961	NC_002505	Rich medium		0.446989
DEG10030355	ruvA	15641848	COG0632L	-	Holliday junction DNA helicase RuvA	Vibrio cholerae N16961	NC_002505	Rich medium		0.510012
DEG10030356	VC1849	15641851	COG0652O	-	peptidyl-prolyl cis-trans isomerase B	Vibrio cholerae N16961	NC_002505	Rich medium		0.505259
DEG10030357	VC1850	15641852	COG2908S	-	UDP-2,3-diacylglucosamine hydrolase	Vibrio cholerae N16961	NC_002505	Rich medium		0.572247
DEG10030358	VC1853	15641855	COG3110S	-	hypothetical protein	Vibrio cholerae N16961	NC_002505	Rich medium		0.609999
DEG10030359	VC1858	15641860	-	-	hypothetical protein	Vibrio cholerae N16961	NC_002505	Rich medium		0.515988
DEG10030360	VC1875	15641877	COG1212M	-	3-deoxy-manno-octulosonate cytidylyltransferase	Vibrio cholerae N16961	NC_002505	Rich medium		0.453773
DEG10030361	VC1876	15641878	COG2835S	-	hypothetical protein	Vibrio cholerae N16961	NC_002505	Rich medium		0.486808
DEG10030362	lpxK	15641879	COG1663M	-	tetraacyldisaccharide 4'-kinase	Vibrio cholerae N16961	NC_002505	Rich medium		0.49895
DEG10030363	VC1878	15641880	COG1132V	-	lipid transporter ATP-binding/permease protein	Vibrio cholerae N16961	NC_002505	Rich medium		0.620932
DEG10030364	VC1881	15641883	-	-	hypothetical protein	Vibrio cholerae N16961	NC_002505	Rich medium		0.8957
DEG10030365	VC1882	15641884	COG4591M	-	outer membrane-specific lipoprotein transporter subunit LolE	Vibrio cholerae N16961	NC_002505	Rich medium		0.43918
DEG10030366	VC1883	15641885	COG1136V	-	ABC transporter, ATP-binding protein	Vibrio cholerae N16961	NC_002505	Rich medium		0.506299
DEG10030367	VC1884	15641886	COG4591M	-	hypothetical protein	Vibrio cholerae N16961	NC_002505	Rich medium		0.509005
DEG10030368	VC1889	15641891	COG1670J	-	ribosomal-protein-serine acetyltransferase, putative	Vibrio cholerae N16961	NC_002505	Rich medium		0.509176
DEG10030369	VC1891	15641893	-	-	hypothetical protein	Vibrio cholerae N16961	NC_002505	Rich medium		0.598097
DEG10030370	VC1903	15641905	COG1674D	-	cell division protein FtsK, putative	Vibrio cholerae N16961	NC_002505	Rich medium		0.588229
DEG10030371	VC1908	15641910	-	-	hypothetical protein	Vibrio cholerae N16961	NC_002505	Rich medium		0.546358
DEG10030372	VC1911	15641913	COG0284F	-	orotidine 5'-phosphate decarboxylase	Vibrio cholerae N16961	NC_002505	Rich medium		0.467803
DEG10030373	VC1912	15641914	COG2956G	-	tetratricopeptide repeat protein	Vibrio cholerae N16961	NC_002505	Rich medium		0.518635
DEG10030374	VC1913	15641915	COG3771S	-	hypothetical protein	Vibrio cholerae N16961	NC_002505	Rich medium		0.71545
DEG10030375	rpsA	15641917	COG0539J	-	30S ribosomal protein S1	Vibrio cholerae N16961	NC_002505	Rich medium		0.404249
DEG10030376	cmk	15641918	COG0283F	-	cytidylate kinase	Vibrio cholerae N16961	NC_002505	Rich medium		0.619241
DEG10030377	VC1930	15641932	-	-	hypothetical protein	Vibrio cholerae N16961	NC_002505	Rich medium		0.438727
DEG10030378	VC1937	15641939	COG0204I	-	hypothetical protein	Vibrio cholerae N16961	NC_002505	Rich medium		0.608983
DEG10030379	VC1943	15641945	-	-	hypothetical protein	Vibrio cholerae N16961	NC_002505	Rich medium		0.217981
DEG10030380	VC1946	15641948	-	-	hypothetical protein	Vibrio cholerae N16961	NC_002505	Rich medium		0.622694
DEG10030381	VC1948	15641950	-	-	hypothetical protein	Vibrio cholerae N16961	NC_002505	Rich medium		0.394554
DEG10030382	VC1954	15641956	-	-	hypothetical protein	Vibrio cholerae N16961	NC_002505	Rich medium		0.538307
DEG10030383	minE	15641963	COG0851D	-	cell division topological specificity factor MinE	Vibrio cholerae N16961	NC_002505	Rich medium		0.478993
DEG10030384	VC1969	15641971	-	-	hypothetical protein	Vibrio cholerae N16961	NC_002505	Rich medium		0.563592
DEG10030385	VC1982	15641984	-	-	hypothetical protein	Vibrio cholerae N16961	NC_002505	Rich medium		0.815646
DEG10030386	VC1988	15641990	-	-	hypothetical protein	Vibrio cholerae N16961	NC_002505	Rich medium		0.571931
DEG10030387	VC1989	15641991	COG1214O	-	hypothetical protein	Vibrio cholerae N16961	NC_002505	Rich medium		0.484671
DEG10030388	VC2015	15642017	COG0470L	-	DNA polymerase III subunit delta'	Vibrio cholerae N16961	NC_002505	Rich medium		0.409768
DEG10030389	tmk	15642018	COG0125F	-	thymidylate kinase	Vibrio cholerae N16961	NC_002505	Rich medium		0.436335
DEG10030390	acpP	161581996	COG0236IQ	-	acyl carrier protein	Vibrio cholerae N16961	NC_002505	Rich medium		0.683598
DEG10030391	fabG	15642023	COG1028IQR	-	3-ketoacyl-(acyl-carrier-protein) reductase	Vibrio cholerae N16961	NC_002505	Rich medium		0.442469
DEG10030392	VC2022	15642024	COG0331I	-	acyl carrier protein S-malonyltransferase	Vibrio cholerae N16961	NC_002505	Rich medium		0.507106
DEG10030393	VC2023	15642025	COG0332I	-	3-oxoacyl-(acyl carrier protein) synthase III	Vibrio cholerae N16961	NC_002505	Rich medium		0.502947
DEG10030394	VC2024	15642026	COG0416I	-	putative glycerol-3-phosphate acyltransferase PlsX	Vibrio cholerae N16961	NC_002505	Rich medium		0.563592
DEG10030395	rpmF	15642027	COG0333J	-	50S ribosomal protein L32	Vibrio cholerae N16961	NC_002505	Rich medium		0.33689
DEG10030396	VC2029	15642031	-	-	hypothetical protein	Vibrio cholerae N16961	NC_002505	Rich medium		0.39109
DEG10030397	VC2034	15642036	-	-	hypothetical protein	Vibrio cholerae N16961	NC_002505	Rich medium		0.507086
DEG10030398	VC2040	15642042	COG3082S	-	hypothetical protein	Vibrio cholerae N16961	NC_002505	Rich medium		0.296044
DEG10030399	VC2071	15642071	-	-	hypothetical protein	Vibrio cholerae N16961	NC_002505	Rich medium		0.785227
DEG10030400	VC2078	15642078	COG1918P	-	ferrous iron transport protein A	Vibrio cholerae N16961	NC_002505	Rich medium		0.567526
DEG10030401	VC2096	15642096	COG3057L	-	replication initiation regulator SeqA	Vibrio cholerae N16961	NC_002505	Rich medium		0.569685
DEG10030402	VC2099	15642099	COG0716C	-	flavodoxin FldA	Vibrio cholerae N16961	NC_002505	Rich medium		0.608916
DEG10030403	VC2101	15642101	COG1380R	-	hypothetical protein	Vibrio cholerae N16961	NC_002505	Rich medium		0.606773
DEG10030404	VC2102	15642102	-	-	hypothetical protein	Vibrio cholerae N16961	NC_002505	Rich medium		0.489158
DEG10030405	VC2108	15642108	COG0111HE	-	erythronate-4-phosphate dehydrogenase	Vibrio cholerae N16961	NC_002505	Rich medium		0.396346
DEG10030406	VC2112	15642111	-	-	hypothetical protein	Vibrio cholerae N16961	NC_002505	Rich medium		0.190922
DEG10030407	VC2124	15642123	COG3190N	-	flagellar protein FliO	Vibrio cholerae N16961	NC_002505	Rich medium		0.732522
DEG10030408	fliN	15642124	COG1886NU	-	flagellar motor switch protein	Vibrio cholerae N16961	NC_002505	Rich medium		0.516178
DEG10030409	fliL	15642126	COG1580N	-	flagellar basal body-associated protein FliL	Vibrio cholerae N16961	NC_002505	Rich medium		0.613594
DEG10030410	VC2147	15642146	-	-	hypothetical protein	Vibrio cholerae N16961	NC_002505	Rich medium		0.600329
DEG10030411	VC2148	15642147	-	-	hypothetical protein	Vibrio cholerae N16961	NC_002505	Rich medium		0.630849
DEG10030412	VC2149	15642148	COG4519S	-	hypothetical protein	Vibrio cholerae N16961	NC_002505	Rich medium		0.576041
DEG10030413	VC2151	15642150	-	-	hypothetical protein	Vibrio cholerae N16961	NC_002505	Rich medium		0.84363
DEG10030414	VC2152	15642151	COG0624E	-	succinyl-diaminopimelate desuccinylase	Vibrio cholerae N16961	NC_002505	Rich medium		0.533533
DEG10030415	VC2154	15642153	-	-	hypothetical protein	Vibrio cholerae N16961	NC_002505	Rich medium		0.701508
DEG10030416	VC2158	15642157	-	-	hypothetical protein	Vibrio cholerae N16961	NC_002505	Rich medium		0.678129
DEG10030417	VC2165	15642164	COG1393P	-	arsenate reductase	Vibrio cholerae N16961	NC_002505	Rich medium		0.270195
DEG10030418	VC2169	15642168	-	-	hypothetical protein	Vibrio cholerae N16961	NC_002505	Rich medium		0.817839
DEG10030419	VC2170	15642169	-	-	hypothetical protein	Vibrio cholerae N16961	NC_002505	Rich medium		0.843072
DEG10030420	VC2173	15642172	-	-	hypothetical protein	Vibrio cholerae N16961	NC_002505	Rich medium		0.74142
DEG10030421	VC2175	15642174	COG2877M	-	2-dehydro-3-deoxyphosphooctonate aldolase	Vibrio cholerae N16961	NC_002505	Rich medium		0.422697
DEG10030422	VC2177	15642176	COG3094S	-	hypothetical protein	Vibrio cholerae N16961	NC_002505	Rich medium		0.447177
DEG10030423	prfA	15642178	COG0216J	-	peptide chain release factor 1	Vibrio cholerae N16961	NC_002505	Rich medium		0.584596
DEG10030424	lolB	15642180	COG3017M	-	outer membrane lipoprotein LolB	Vibrio cholerae N16961	NC_002505	Rich medium		0.489091
DEG10030425	ipk	15642181	COG1947I	-	4-diphosphocytidyl-2-C-methyl-D-erythritol kinase	Vibrio cholerae N16961	NC_002505	Rich medium		0.486244
DEG10030426	VC2189	15642188	-	-	hypothetical protein	Vibrio cholerae N16961	NC_002505	Rich medium		0.476618
DEG10030427	flgL	15642189	COG1344N	-	flagellar hook-associated protein FlgL	Vibrio cholerae N16961	NC_002505	Rich medium		0.379709
DEG10030428	gltX	15642212	COG0008J	-	glutamyl-tRNA synthetase	Vibrio cholerae N16961	NC_002505	Rich medium		0.514762
DEG10030429	VC2218	15642216	-	-	hypothetical protein	Vibrio cholerae N16961	NC_002505	Rich medium		0.399216
DEG10030430	VC2219	15642217	-	-	hypothetical protein	Vibrio cholerae N16961	NC_002505	Rich medium		0.141431
DEG10030431	VC2228	15642226	-	-	hypothetical protein	Vibrio cholerae N16961	NC_002505	Rich medium		0.886922
DEG10030432	gmhA	15642228	COG0279G	-	phosphoheptose isomerase	Vibrio cholerae N16961	NC_002505	Rich medium		0.663084
DEG10030433	VC2242	15642240	COG0037D	-	mesJ protein	Vibrio cholerae N16961	NC_002505	Rich medium		0.477871
DEG10030434	VC2244	15642242	COG0825I	-	acetyl-CoA carboxylase carboxyltransferase subunit alpha	Vibrio cholerae N16961	NC_002505	Rich medium		0.458768
DEG10030435	dnaE	15642243	COG0587L	-	DNA polymerase III subunit alpha	Vibrio cholerae N16961	NC_002505	Rich medium		0.50372
DEG10030436	rnhB	15642244	COG0164L	-	ribonuclease HII	Vibrio cholerae N16961	NC_002505	Rich medium		0.395328
DEG10030437	lpxB	15642245	COG0763M	-	lipid-A-disaccharide synthase	Vibrio cholerae N16961	NC_002505	Rich medium		0.520952
DEG10030438	VC2248	15642246	COG1043M	-	UDP-N-acetylglucosamine acyltransferase	Vibrio cholerae N16961	NC_002505	Rich medium		0.349266
DEG10030439	fabZ	15642247	COG0764I	-	(3R)-hydroxymyristoyl-ACP dehydratase	Vibrio cholerae N16961	NC_002505	Rich medium		0.54582
DEG10030440	lpxD	15642248	COG1044M	-	UDP-3-O-[3-hydroxymyristoyl] glucosamine N-acyltransferase	Vibrio cholerae N16961	NC_002505	Rich medium		0.455401
DEG10030441	VC2251	15642249	COG2825M	-	outer membrane protein OmpH	Vibrio cholerae N16961	NC_002505	Rich medium		0.324097
DEG10030442	VC2252	15642250	COG4775M	-	outer membrane protein assembly factor YaeT	Vibrio cholerae N16961	NC_002505	Rich medium		0.439256
DEG10030443	VC2253	15642251	COG0750M	-	hypothetical protein	Vibrio cholerae N16961	NC_002505	Rich medium		0.586091
DEG10030444	VC2254	15642252	COG0743I	-	1-deoxy-D-xylulose 5-phosphate reductoisomerase	Vibrio cholerae N16961	NC_002505	Rich medium		0.480149
DEG10030445	VC2255	15642253	COG0575I	-	phosphatidate cytidylyltransferase	Vibrio cholerae N16961	NC_002505	Rich medium		0.699967
DEG10030446	VC2256	15642254	COG0020I	-	undecaprenyl diphosphate synthase	Vibrio cholerae N16961	NC_002505	Rich medium		0.518363
DEG10030447	frr	15642255	COG0233J	-	ribosome recycling factor	Vibrio cholerae N16961	NC_002505	Rich medium		0.569821
DEG10030448	pyrH	15642256	COG0528F	-	uridylate kinase	Vibrio cholerae N16961	NC_002505	Rich medium		0.467833
DEG10030449	tsf	15642257	COG0264J	-	elongation factor Ts	Vibrio cholerae N16961	NC_002505	Rich medium		0.589713
DEG10030450	rpsB	15642258	COG0052J	-	30S ribosomal protein S2	Vibrio cholerae N16961	NC_002505	Rich medium		0.41377
DEG10030451	VC2261	15642259	COG0024J	-	methionine aminopeptidase	Vibrio cholerae N16961	NC_002505	Rich medium		0.470511
DEG10030452	VC2265	15642263	COG1267I	-	phosphatidylglycerophosphatase A	Vibrio cholerae N16961	NC_002505	Rich medium		0.479242
DEG10030453	VC2266	15642264	COG0611H	-	thiamine monophosphate kinase	Vibrio cholerae N16961	NC_002505	Rich medium		0.413753
DEG10030454	VC2288	15642286	COG2991S	-	hypothetical protein	Vibrio cholerae N16961	NC_002505	Rich medium		0.83054
DEG10030455	VC2292	15642290	COG1347C	-	Na(+)-translocating NADH-quinone reductase subunit D	Vibrio cholerae N16961	NC_002505	Rich medium		0.655809
DEG10030456	VC2308	15642306	COG0693R	-	4-methyl-5(B-hydroxyethyl)-thiazole monophosphate biosynthesis enzyme	Vibrio cholerae N16961	NC_002505	Rich medium		0.397762
DEG10030457	VC2313	15642311	-	-	hypothetical protein	Vibrio cholerae N16961	NC_002505	Rich medium		0.749089
DEG10030458	VC2315	15642313	-	-	hypothetical protein	Vibrio cholerae N16961	NC_002505	Rich medium		0.103722
DEG10030459	VC2317	15642315	-	-	hypothetical protein	Vibrio cholerae N16961	NC_002505	Rich medium		0.844551
DEG10030460	VC2318	15642316	-	-	hypothetical protein	Vibrio cholerae N16961	NC_002505	Rich medium		0.153719
DEG10030461	VC2321	15642319	-	-	hypothetical protein	Vibrio cholerae N16961	NC_002505	Rich medium		0.736792
DEG10030462	VC2328	15642326	-	-	hypothetical protein	Vibrio cholerae N16961	NC_002505	Rich medium		0.771266
DEG10030463	VC2329	15642327	COG2171E	-	2,3,4,5-tetrahydropyridine-2-carboxylate N-succinyltransferase	Vibrio cholerae N16961	NC_002505	Rich medium		0.443894
DEG10030464	VC2331	15642329	-	-	hypothetical protein	Vibrio cholerae N16961	NC_002505	Rich medium		0.612226
DEG10030465	thrA	229220819	COG0527E	-	bifunctional aspartokinase I/homeserine dehydrogenase I	Vibrio cholerae N16961	NC_002505	Rich medium		0.413361
DEG10030466	VC2372	15642369	-	-	hypothetical protein	Vibrio cholerae N16961	NC_002505	Rich medium		0.378357
DEG10030467	VC2375	15642372	-	-	hypothetical protein	Vibrio cholerae N16961	NC_002505	Rich medium		0.827185
DEG10030468	VC2385	15642382	COG3344L	-	RNA-directed DNA polymerase	Vibrio cholerae N16961	NC_002505	Rich medium		0.495023
DEG10030469	VC2386	15642383	COG3950R	-	hypothetical protein	Vibrio cholerae N16961	NC_002505	Rich medium		0.441851
DEG10030470	VC2387	15642384	-	-	hypothetical protein	Vibrio cholerae N16961	NC_002505	Rich medium		0.672014
DEG10030471	VC2391	15642388	COG0289E	-	dihydrodipicolinate reductase	Vibrio cholerae N16961	NC_002505	Rich medium		0.486392
DEG10030472	VC2392	15642389	COG1051F	-	mutator MutT protein	Vibrio cholerae N16961	NC_002505	Rich medium		0.546408
DEG10030473	secA	15642391	COG0653U	-	preprotein translocase subunit SecA	Vibrio cholerae N16961	NC_002505	Rich medium		0.528671
DEG10030474	lpxC	15642393	COG0774M	-	UDP-3-O-[3-hydroxymyristoyl] N-acetylglucosamine deacetylase	Vibrio cholerae N16961	NC_002505	Rich medium		0.577287
DEG10030475	VC2397	15642394	COG0206D	-	cell division protein FtsZ	Vibrio cholerae N16961	NC_002505	Rich medium		0.382812
DEG10030476	ftsA	15642395	COG0849D	-	cell division protein FtsA	Vibrio cholerae N16961	NC_002505	Rich medium		0.480841
DEG10030477	VC2399	15642396	COG1589M	-	cell division protein FtsQ	Vibrio cholerae N16961	NC_002505	Rich medium		0.586505
DEG10030478	murC	15642397	COG0773M	-	UDP-N-acetylmuramate--L-alanine ligase	Vibrio cholerae N16961	NC_002505	Rich medium		0.545807
DEG10030479	murG	15642398	COG0707M	-	undecaprenyldiphospho-muramoylpentapeptide beta-N- acetylglucosaminyltransferase	Vibrio cholerae N16961	NC_002505	Rich medium		0.569829
DEG10030480	VC2402	15642399	COG0772D	-	cell division protein FtsW	Vibrio cholerae N16961	NC_002505	Rich medium		0.544315
DEG10030481	mraY	15642401	COG0472M	-	phospho-N-acetylmuramoyl-pentapeptide-transferase	Vibrio cholerae N16961	NC_002505	Rich medium		0.526256
DEG10030482	VC2405	15642402	COG0770M	-	UDP-N-acetylmuramoylalanyl-D-glutamyl-2,6-diaminopimelate--D-alanyl-D-alanyl ligase	Vibrio cholerae N16961	NC_002505	Rich medium		0.523803
DEG10030483	VC2408	15642405	COG3116D	-	cell division protein FtsL	Vibrio cholerae N16961	NC_002505	Rich medium		0.593926
DEG10030484	mraW	15642406	COG0275M	-	S-adenosyl-methyltransferase MraW	Vibrio cholerae N16961	NC_002505	Rich medium		0.544637
DEG10030485	VC2410	15642407	-	-	hypothetical protein	Vibrio cholerae N16961	NC_002505	Rich medium		0.408979
DEG10030486	VC2411	15642408	-	-	hypothetical protein	Vibrio cholerae N16961	NC_002505	Rich medium		0.990662
DEG10030487	VC2426	15642423	COG1989NOU	-	leader peptidase PilD	Vibrio cholerae N16961	NC_002505	Rich medium		0.617539
DEG10030488	coaE	15642424	COG0237H	-	dephospho-CoA kinase	Vibrio cholerae N16961	NC_002505	Rich medium		0.489126
DEG10030489	VC2430	15642427	COG0188L	-	DNA topoisomerase IV subunit A	Vibrio cholerae N16961	NC_002505	Rich medium		0.568803
DEG10030490	VC2431	15642428	COG0187L	-	DNA topoisomerase IV subunit B	Vibrio cholerae N16961	NC_002505	Rich medium		0.526525
DEG10030491	VC2449	15642445	-	-	hypothetical protein	Vibrio cholerae N16961	NC_002505	Rich medium		0.747843
DEG10030492	VC2451	15642447	COG0317TK	-	GTP pyrophosphokinase	Vibrio cholerae N16961	NC_002505	Rich medium		0.521109
DEG10030493	acpS	15642453	COG0736I	-	4'-phosphopantetheinyl transferase	Vibrio cholerae N16961	NC_002505	Rich medium		0.366043
DEG10030494	era	15642456	COG1159R	-	GTP-binding protein Era	Vibrio cholerae N16961	NC_002505	Rich medium		0.417499
DEG10030495	VC2462	15642458	COG0681U	-	signal peptidase I	Vibrio cholerae N16961	NC_002505	Rich medium		0.619861
DEG10030496	VC2466	15642462	COG3073T	-	sigma-E factor negative regulatory protein RseA	Vibrio cholerae N16961	NC_002505	Rich medium		0.597792
DEG10030497	VC2467	15642463	COG1595K	-	RNA polymerase sigma factor RpoE	Vibrio cholerae N16961	NC_002505	Rich medium		0.465187
DEG10030498	VC2474	15642470	COG0654HC	-	2-octaprenyl-6-methoxyphenol hydroxylase	Vibrio cholerae N16961	NC_002505	Rich medium		0.530041
DEG10030499	VC2480	15642476	COG0120G	-	ribose-5-phosphate isomerase A	Vibrio cholerae N16961	NC_002505	Rich medium		0.650561
DEG10030500	VC2496	15642492	-	-	hypothetical protein	Vibrio cholerae N16961	NC_002505	Rich medium		0.720329
DEG10030501	VC2499	15642495	COG0795R	-	hypothetical protein	Vibrio cholerae N16961	NC_002505	Rich medium		0.521719
DEG10030502	VC2500	15642496	COG0795R	-	hypothetical protein	Vibrio cholerae N16961	NC_002505	Rich medium		0.584472
DEG10030503	valS	15642499	COG0525J	-	valyl-tRNA synthetase	Vibrio cholerae N16961	NC_002505	Rich medium		0.512413
DEG10030504	VC2509	15642505	-	-	hypothetical protein	Vibrio cholerae N16961	NC_002505	Rich medium		0.497739
DEG10030505	VC2511	15642507	COG1781F	-	aspartate carbamoyltransferase regulatory subunit	Vibrio cholerae N16961	NC_002505	Rich medium		0.526733
DEG10030506	VC2513	15642509	COG0204I	-	1-acyl-sn-glycerol-3-phosphate acyltransferase	Vibrio cholerae N16961	NC_002505	Rich medium		0.606733
DEG10030507	VC2514	15642510	COG0766M	-	UDP-N-acetylglucosamine 1-carboxyvinyltransferase	Vibrio cholerae N16961	NC_002505	Rich medium		0.44691
DEG10030508	VC2528	15642523	COG1137R	-	ABC transporter, ATP-binding protein	Vibrio cholerae N16961	NC_002505	Rich medium		0.514636
DEG10030509	VC2533	15642528	COG1925G	-	phosphocarrier protein NPr	Vibrio cholerae N16961	NC_002505	Rich medium		0.490541
DEG10030510	VC2545	15642540	COG0221C	-	inorganic pyrophosphatase	Vibrio cholerae N16961	NC_002505	Rich medium		0.621687
DEG10030511	rplQ	15642565	COG0203J	-	50S ribosomal protein L17	Vibrio cholerae N16961	NC_002505	Rich medium		0.397036
DEG10030512	VC2571	15642566	COG0202K	-	DNA-directed RNA polymerase subunit alpha	Vibrio cholerae N16961	NC_002505	Rich medium		0.463095
DEG10030513	rpsD	15642567	COG0522J	-	30S ribosomal protein S4	Vibrio cholerae N16961	NC_002505	Rich medium		0.508612
DEG10030514	VC2573	15642568	COG0100J	-	30S ribosomal protein S11	Vibrio cholerae N16961	NC_002505	Rich medium		0.630227
DEG10030515	rpsM	15642569	COG0099J	-	30S ribosomal protein S13	Vibrio cholerae N16961	NC_002505	Rich medium		0.502048
DEG10030516	rpmJ	15642570	COG0257J	-	50S ribosomal protein L36	Vibrio cholerae N16961	NC_002505	Rich medium		0.548552
DEG10030517	secY	15642571	COG0201U	-	preprotein translocase subunit SecY	Vibrio cholerae N16961	NC_002505	Rich medium		0.555502
DEG10030518	rplO	15642572	COG0200J	-	50S ribosomal protein L15	Vibrio cholerae N16961	NC_002505	Rich medium		0.505606
DEG10030519	rpmD	15642573	COG1841J	-	50S ribosomal protein L30	Vibrio cholerae N16961	NC_002505	Rich medium		0.439926
DEG10030520	rpsE	15642574	COG0098J	-	30S ribosomal protein S5	Vibrio cholerae N16961	NC_002505	Rich medium		0.523216
DEG10030521	rplR	15642575	COG0256J	-	50S ribosomal protein L18	Vibrio cholerae N16961	NC_002505	Rich medium		0.543014
DEG10030522	rplF	15642576	COG0097J	-	50S ribosomal protein L6	Vibrio cholerae N16961	NC_002505	Rich medium		0.530768
DEG10030523	rpsH	15642577	COG0096J	-	30S ribosomal protein S8	Vibrio cholerae N16961	NC_002505	Rich medium		0.474582
DEG10030524	rpsN	15642578	COG0199J	-	30S ribosomal protein S14	Vibrio cholerae N16961	NC_002505	Rich medium		0.35239
DEG10030525	rplE	15642579	COG0094J	-	50S ribosomal protein L5	Vibrio cholerae N16961	NC_002505	Rich medium		0.502098
DEG10030526	rplX	15642580	COG0198J	-	50S ribosomal protein L24	Vibrio cholerae N16961	NC_002505	Rich medium		0.545634
DEG10030527	rplN	15642581	COG0093J	-	50S ribosomal protein L14	Vibrio cholerae N16961	NC_002505	Rich medium		0.511048
DEG10030528	rpsQ	15642582	COG0186J	-	30S ribosomal protein S17	Vibrio cholerae N16961	NC_002505	Rich medium		0.500508
DEG10030529	rpmC	15642583	COG0255J	-	50S ribosomal protein L29	Vibrio cholerae N16961	NC_002505	Rich medium		0.425446
DEG10030530	rplP	15642584	COG0197J	-	50S ribosomal protein L16	Vibrio cholerae N16961	NC_002505	Rich medium		0.24033
DEG10030531	rpsC	15642585	COG0092J	-	30S ribosomal protein S3	Vibrio cholerae N16961	NC_002505	Rich medium		0.558123
DEG10030532	rplV	15642586	COG0091J	-	50S ribosomal protein L22	Vibrio cholerae N16961	NC_002505	Rich medium		0.448865
DEG10030533	rpsS	15642587	COG0185J	-	30S ribosomal protein S19	Vibrio cholerae N16961	NC_002505	Rich medium		0.710312
DEG10030534	rplB	15642588	COG0090J	-	50S ribosomal protein L2	Vibrio cholerae N16961	NC_002505	Rich medium		0.494835
DEG10030535	rplW	15642589	COG0089J	-	50S ribosomal protein L23	Vibrio cholerae N16961	NC_002505	Rich medium		0.51455
DEG10030536	rplD	15642590	COG0088J	-	50S ribosomal protein L4	Vibrio cholerae N16961	NC_002505	Rich medium		0.444878
DEG10030537	rplC	15642591	COG0087J	-	50S ribosomal protein L3	Vibrio cholerae N16961	NC_002505	Rich medium		0.356545
DEG10030538	rpsJ	15642592	COG0051J	-	30S ribosomal protein S10	Vibrio cholerae N16961	NC_002505	Rich medium		0.486853
DEG10030539	VC2602	15642597	COG0104F	-	adenylosuccinate synthetase	Vibrio cholerae N16961	NC_002505	Rich medium		0.55813
DEG10030540	VC2611	15642606	-	-	hypothetical protein	Vibrio cholerae N16961	NC_002505	Rich medium		0.817525
DEG10030541	VC2623	161581983	COG0180J	-	tryptophanyl-tRNA synthetase	Vibrio cholerae N16961	NC_002505	Rich medium		0.487025
DEG10030542	VC2626	15642621	COG0338L	-	DNA adenine methylase	Vibrio cholerae N16961	NC_002505	Rich medium		0.435064
DEG10030543	VC2639	15642634	-	-	hypothetical protein	Vibrio cholerae N16961	NC_002505	Rich medium		0.54578
DEG10030544	VC2648	15642643	-	-	hypothetical protein	Vibrio cholerae N16961	NC_002505	Rich medium		0.795142
DEG10030545	gpsA	15642646	COG0240C	-	NAD(P)H-dependent glycerol-3-phosphate dehydrogenase	Vibrio cholerae N16961	NC_002505	Rich medium		0.601705
DEG10030546	VC2654	15642649	COG0607P	-	hypothetical protein	Vibrio cholerae N16961	NC_002505	Rich medium		0.478654
DEG10030547	groES	15642660	COG0234O	-	co-chaperonin GroES	Vibrio cholerae N16961	NC_002505	Rich medium		0.61704
DEG10030548	VC2676	15642671	COG3087D	-	cell division protein FtsN, putative	Vibrio cholerae N16961	NC_002505	Rich medium		0.604764
DEG10030549	VC2680	15642675	-	-	hypothetical protein	Vibrio cholerae N16961	NC_002505	Rich medium		0.713357
DEG10030550	VC2686	15642681	-	-	hypothetical protein	Vibrio cholerae N16961	NC_002505	Rich medium		0.588137
DEG10030551	VC2704	15642698	COG4327S	-	hypothetical protein	Vibrio cholerae N16961	NC_002505	Rich medium		0.675447
DEG10030552	VC2707	15642701	-	-	hypothetical protein	Vibrio cholerae N16961	NC_002505	Rich medium		0.728515
DEG10030553	VC2752	15642745	-	-	hypothetical protein	Vibrio cholerae N16961	NC_002505	Rich medium		0.559478
DEG10030554	VC2753	15642746	-	-	hypothetical protein	Vibrio cholerae N16961	NC_002505	Rich medium		0.588492
DEG10030555	VC2754	15642747	-	-	hypothetical protein	Vibrio cholerae N16961	NC_002505	Rich medium		0.899722
DEG10030556	hemG	15642748	COG4635CH	-	protoporphyrinogen oxidase	Vibrio cholerae N16961	NC_002505	Rich medium		0.64431
DEG10030557	glmU	15642755	COG1207M	-	bifunctional N-acetylglucosamine-1-phosphate uridyltransferase/glucosamine-1-phosphate acetyltransferase	Vibrio cholerae N16961	NC_002505	Rich medium		0.440297
DEG10030558	atpC	15642756	COG0355C	-	F0F1 ATP synthase subunit epsilon	Vibrio cholerae N16961	NC_002505	Rich medium		0.499699
DEG10030559	VC2764	15642757	COG0055C	-	F0F1 ATP synthase subunit beta	Vibrio cholerae N16961	NC_002505	Rich medium		0.344296
DEG10030560	VC2765	15642758	COG0224C	-	F0F1 ATP synthase subunit gamma	Vibrio cholerae N16961	NC_002505	Rich medium		0.530266
DEG10030561	VC2766	15642759	COG0056C	-	F0F1 ATP synthase subunit alpha	Vibrio cholerae N16961	NC_002505	Rich medium		0.517386
DEG10030562	VC2767	15642760	COG0712C	-	F0F1 ATP synthase subunit delta	Vibrio cholerae N16961	NC_002505	Rich medium		0.449092
DEG10030563	VC2768	15642761	COG0711C	-	F0F1 ATP synthase subunit B	Vibrio cholerae N16961	NC_002505	Rich medium		0.613755
DEG10030564	VC2769	15642762	COG0636C	-	F0F1 ATP synthase subunit C	Vibrio cholerae N16961	NC_002505	Rich medium		0.473048
DEG10030565	VC2770	15642763	COG0356C	-	F0F1 ATP synthase subunit A	Vibrio cholerae N16961	NC_002505	Rich medium		0.566866
DEG10030566	VCA0002	15600773	-	-	hypothetical protein	Vibrio cholerae N16961	NC_002506	Rich medium		0.504543
DEG10030567	VCA0004	15600775	-	-	hypothetical protein	Vibrio cholerae N16961	NC_002506	Rich medium		0.491177
DEG10030568	VCA0012	15600783	-	-	hypothetical protein	Vibrio cholerae N16961	NC_002506	Rich medium		0.665705
DEG10030569	VCA0015	15600786	-	-	hypothetical protein	Vibrio cholerae N16961	NC_002506	Rich medium		0.691224
DEG10030570	VCA0028	15600799	-	-	hypothetical protein	Vibrio cholerae N16961	NC_002506	Rich medium		0.82682
DEG10030571	VCA0060	15600831	-	-	hypothetical protein	Vibrio cholerae N16961	NC_002506	Rich medium		0.610972
DEG10030572	VCA0061	15600832	COG0513LKJ	-	DEAD-box ATP dependent DNA helicase	Vibrio cholerae N16961	NC_002506	Rich medium		0.5645
DEG10030573	VCA0086	15600857	-	-	hypothetical protein	Vibrio cholerae N16961	NC_002506	Rich medium		0.446731
DEG10030574	VCA0089	15600860	-	-	hypothetical protein	Vibrio cholerae N16961	NC_002506	Rich medium		0.918721
DEG10030575	VCA0093	15600864	-	-	hypothetical protein	Vibrio cholerae N16961	NC_002506	Rich medium		0.609245
DEG10030576	VCA0097	15600868	COG1051F	-	hypothetical protein	Vibrio cholerae N16961	NC_002506	Rich medium		0.523704
DEG10030577	VCA0125	15600896	-	-	hypothetical protein	Vibrio cholerae N16961	NC_002506	Rich medium		0.614175
DEG10030578	VCA0139	15600909	-	-	hypothetical protein	Vibrio cholerae N16961	NC_002506	Rich medium		0.595582
DEG10030579	VCA0143	15600913	-	-	hypothetical protein	Vibrio cholerae N16961	NC_002506	Rich medium		0.751719
DEG10030580	VCA0145	15600915	-	-	hypothetical protein	Vibrio cholerae N16961	NC_002506	Rich medium		0.829753
DEG10030581	VCA0149	15600919	-	-	hypothetical protein	Vibrio cholerae N16961	NC_002506	Rich medium		0.899717
DEG10030582	VCA0162	15600932	-	-	hypothetical protein	Vibrio cholerae N16961	NC_002506	Rich medium		0.818355
DEG10030583	VCA0184	15600954	COG1278K	-	cold shock DNA-binding domain-containing protein	Vibrio cholerae N16961	NC_002506	Rich medium		0.565145
DEG10030584	VCA0186	15600956	-	-	hypothetical protein	Vibrio cholerae N16961	NC_002506	Rich medium		0.753973
DEG10030585	VCA0190	15600960	COG3887T	-	hypothetical protein	Vibrio cholerae N16961	NC_002506	Rich medium		0.466578
DEG10030586	VCA0201	15600971	-	-	hypothetical protein	Vibrio cholerae N16961	NC_002506	Rich medium		0.559739
DEG10030587	nadE	15600976	COG0171H	-	NAD synthetase	Vibrio cholerae N16961	NC_002506	Rich medium		0.439837
DEG10030588	VCA0215	15600984	-	-	hypothetical protein	Vibrio cholerae N16961	NC_002506	Rich medium		0.610605
DEG10030589	VCA0235	15601003	COG0282C	-	acetate kinase	Vibrio cholerae N16961	NC_002506	Rich medium		0.465265
DEG10030590	VCA0261	15601029	COG4454P	-	hypothetical protein	Vibrio cholerae N16961	NC_002506	Rich medium		0.566971
DEG10030591	VCA0272	15601040	-	-	hypothetical protein	Vibrio cholerae N16961	NC_002506	Rich medium		0.615675
DEG10030592	VCA0273	15601041	-	-	hypothetical protein	Vibrio cholerae N16961	NC_002506	Rich medium		0.401893
DEG10030593	VCA0283	15601049	-	-	hypothetical protein	Vibrio cholerae N16961	NC_002506	Rich medium		0.609806
DEG10030594	VCA0287	15601053	COG0441J	-	threonyl-tRNA synthetase	Vibrio cholerae N16961	NC_002506	Rich medium		0.559048
DEG10030595	infC	15601864	COG0290J	-	initiation factor IF3	Vibrio cholerae N16961	NC_002506	Rich medium		0.64993
DEG10030596	rpmI	15601054	COG0291J	-	50S ribosomal protein L35	Vibrio cholerae N16961	NC_002506	Rich medium		0.575524
DEG10030597	rplT	15601055	COG0292J	-	50S ribosomal protein L20	Vibrio cholerae N16961	NC_002506	Rich medium		0.432696
DEG10030598	VCA0292	15601057	-	-	hypothetical protein	Vibrio cholerae N16961	NC_002506	Rich medium		0.595761
DEG10030599	VCA0295	15601060	-	-	hypothetical protein	Vibrio cholerae N16961	NC_002506	Rich medium		0.297647
DEG10030600	VCA0296	15601061	-	-	hypothetical protein	Vibrio cholerae N16961	NC_002506	Rich medium		0.437721
DEG10030601	VCA0298	15601063	-	-	hypothetical protein	Vibrio cholerae N16961	NC_002506	Rich medium		0.446017
DEG10030602	VCA0302	15601067	-	-	hypothetical protein	Vibrio cholerae N16961	NC_002506	Rich medium		0.474214
DEG10030603	VCA0303	15601068	-	-	hypothetical protein	Vibrio cholerae N16961	NC_002506	Rich medium		0.560208
DEG10030604	VCA0304	15601069	-	-	hypothetical protein	Vibrio cholerae N16961	NC_002506	Rich medium		0.49004
DEG10030605	VCA0305	15601070	-	-	hypothetical protein	Vibrio cholerae N16961	NC_002506	Rich medium		0.332206
DEG10030606	VCA0306	15601071	-	-	hypothetical protein	Vibrio cholerae N16961	NC_002506	Rich medium		0.445732
DEG10030607	VCA0311	15601076	COG3668R	-	hypothetical protein	Vibrio cholerae N16961	NC_002506	Rich medium		0.487294
DEG10030608	VCA0312	15601077	-	-	hypothetical protein	Vibrio cholerae N16961	NC_002506	Rich medium		0.272986
DEG10030609	VCA0315	15601080	-	-	hypothetical protein	Vibrio cholerae N16961	NC_002506	Rich medium		0.520077
DEG10030610	VCA0316	15601081	COG1670J	-	acetyltransferase, putative	Vibrio cholerae N16961	NC_002506	Rich medium		0.477747
DEG10030611	VCA0320	15601085	-	-	hypothetical protein	Vibrio cholerae N16961	NC_002506	Rich medium		0.596223
DEG10030612	VCA0321	15601086	-	-	hypothetical protein	Vibrio cholerae N16961	NC_002506	Rich medium		0.427096
DEG10030613	VCA0322	15601087	-	-	hypothetical protein	Vibrio cholerae N16961	NC_002506	Rich medium		0.562143
DEG10030614	VCA0329	15601094	-	-	hypothetical protein	Vibrio cholerae N16961	NC_002506	Rich medium		0.446017
DEG10030615	VCA0332	15601097	COG2929S	-	hypothetical protein	Vibrio cholerae N16961	NC_002506	Rich medium		0.540476
DEG10030616	VCA0333	15601098	-	-	hypothetical protein	Vibrio cholerae N16961	NC_002506	Rich medium		0.462673
DEG10030617	VCA0335	15601100	-	-	hypothetical protein	Vibrio cholerae N16961	NC_002506	Rich medium		0.437721
DEG10030618	VCA0336	15601101	-	-	hypothetical protein	Vibrio cholerae N16961	NC_002506	Rich medium		0.305373
DEG10030619	VCA0338	15601103	COG3324R	-	hypothetical protein	Vibrio cholerae N16961	NC_002506	Rich medium		0.624101
DEG10030620	VCA0339	15601104	-	-	hypothetical protein	Vibrio cholerae N16961	NC_002506	Rich medium		0.210311
DEG10030621	VCA0342	15601107	-	-	hypothetical protein	Vibrio cholerae N16961	NC_002506	Rich medium		0.56111
DEG10030622	VCA0346	15601111	-	-	H-REV 107-related protein	Vibrio cholerae N16961	NC_002506	Rich medium		0.503977
DEG10030623	VCA0347	15601112	COG0346E	-	hypothetical protein	Vibrio cholerae N16961	NC_002506	Rich medium		0.354045
DEG10030624	VCA0348	15601113	COG3668R	-	hypothetical protein	Vibrio cholerae N16961	NC_002506	Rich medium		0.603418
DEG10030625	VCA0352	15601117	-	-	hypothetical protein	Vibrio cholerae N16961	NC_002506	Rich medium		0.437721
DEG10030626	VCA0353	15601118	-	-	hypothetical protein	Vibrio cholerae N16961	NC_002506	Rich medium		0.305373
DEG10030627	VCA0357	15601122	-	-	hypothetical protein	Vibrio cholerae N16961	NC_002506	Rich medium		0.477908
DEG10030628	VCA0360	15601124	-	-	hypothetical protein	Vibrio cholerae N16961	NC_002506	Rich medium		0.588559
DEG10030629	VCA0363	15601127	-	-	hypothetical protein	Vibrio cholerae N16961	NC_002506	Rich medium		0.534865
DEG10030630	VCA0364	15601128	-	-	hypothetical protein	Vibrio cholerae N16961	NC_002506	Rich medium		0.595761
DEG10030631	VCA0365	15601129	-	-	hypothetical protein	Vibrio cholerae N16961	NC_002506	Rich medium		0.526518
DEG10030632	VCA0371	15601135	COG2801L	-	transposase OrfAB, subunit B	Vibrio cholerae N16961	NC_002506	Rich medium		0.458132
DEG10030633	VCA0372	15601136	COG2963L	-	transposase OrfAB, subunit A	Vibrio cholerae N16961	NC_002506	Rich medium		0.484221
DEG10030634	VCA0373	15601137	-	-	hypothetical protein	Vibrio cholerae N16961	NC_002506	Rich medium		0.665137
DEG10030635	VCA0377	15601141	-	-	hypothetical protein	Vibrio cholerae N16961	NC_002506	Rich medium		0.51666
DEG10030636	VCA0381	15601144	-	-	hypothetical protein	Vibrio cholerae N16961	NC_002506	Rich medium		0.48155
DEG10030637	VCA0382	15601145	COG0456R	-	hypothetical protein	Vibrio cholerae N16961	NC_002506	Rich medium		0.516647
DEG10030638	VCA0383	15601146	-	-	hypothetical protein	Vibrio cholerae N16961	NC_002506	Rich medium		0.675132
DEG10030639	VCA0384	15601147	-	-	hypothetical protein	Vibrio cholerae N16961	NC_002506	Rich medium		0.294809
DEG10030640	VCA0385	15601148	COG3668R	-	hypothetical protein	Vibrio cholerae N16961	NC_002506	Rich medium		0.487294
DEG10030641	VCA0386	15601149	-	-	hypothetical protein	Vibrio cholerae N16961	NC_002506	Rich medium		0.272986
DEG10030642	VCA0390	15601153	-	-	hypothetical protein	Vibrio cholerae N16961	NC_002506	Rich medium		0.65853
DEG10030643	VCA0392	15601155	COG3093R	-	antidote protein, putative	Vibrio cholerae N16961	NC_002506	Rich medium		0.368833
DEG10030644	VCA0403	15601166	-	-	hypothetical protein	Vibrio cholerae N16961	NC_002506	Rich medium		0.62345
DEG10030645	VCA0404	15601167	-	-	hypothetical protein	Vibrio cholerae N16961	NC_002506	Rich medium		0.184092
DEG10030646	VCA0405	15601168	-	-	hypothetical protein	Vibrio cholerae N16961	NC_002506	Rich medium		0.659797
DEG10030647	VCA0407	15601170	-	-	hypothetical protein	Vibrio cholerae N16961	NC_002506	Rich medium		0.410605
DEG10030648	VCA0409	15601172	-	-	hypothetical protein	Vibrio cholerae N16961	NC_002506	Rich medium		0.584558
DEG10030649	VCA0411	15601174	-	-	hypothetical protein	Vibrio cholerae N16961	NC_002506	Rich medium		0.512903
DEG10030650	VCA0412	15601175	-	-	hypothetical protein	Vibrio cholerae N16961	NC_002506	Rich medium		0.522526
DEG10030651	VCA0415	15601178	COG3324R	-	hypothetical protein	Vibrio cholerae N16961	NC_002506	Rich medium		0.631691
DEG10030652	VCA0418	15601181	-	-	hypothetical protein	Vibrio cholerae N16961	NC_002506	Rich medium		0.618043
DEG10030653	VCA0428	15601191	-	-	hypothetical protein	Vibrio cholerae N16961	NC_002506	Rich medium		0.765511
DEG10030654	VCA0429	15601192	-	-	hypothetical protein	Vibrio cholerae N16961	NC_002506	Rich medium		0.50898
DEG10030655	VCA0430	15601193	-	-	hypothetical protein	Vibrio cholerae N16961	NC_002506	Rich medium		0.380061
DEG10030656	VCA0433	15601196	-	-	hypothetical protein	Vibrio cholerae N16961	NC_002506	Rich medium		0.377935
DEG10030657	VCA0434	15601197	-	-	hypothetical protein	Vibrio cholerae N16961	NC_002506	Rich medium		0.523931
DEG10030658	VCA0435	15601198	-	-	hypothetical protein	Vibrio cholerae N16961	NC_002506	Rich medium		0.50433
DEG10030659	VCA0437	15601200	-	-	hypothetical protein	Vibrio cholerae N16961	NC_002506	Rich medium		0.447967
DEG10030660	VCA0438	15601201	-	-	hypothetical protein	Vibrio cholerae N16961	NC_002506	Rich medium		0.248009
DEG10030661	VCA0441	15601204	-	-	hypothetical protein	Vibrio cholerae N16961	NC_002506	Rich medium		0.484498
DEG10030662	VCA0446	15601209	-	-	haemagglutinin	Vibrio cholerae N16961	NC_002506	Rich medium		0.561195
DEG10030663	VCA0452	15601214	-	-	hypothetical protein	Vibrio cholerae N16961	NC_002506	Rich medium		0.347195
DEG10030664	VCA0453	15601215	-	-	hypothetical protein	Vibrio cholerae N16961	NC_002506	Rich medium		0.477344
DEG10030665	VCA0456	15601217	-	-	hypothetical protein	Vibrio cholerae N16961	NC_002506	Rich medium		0.123024
DEG10030666	VCA0457	15601218	-	-	hypothetical protein	Vibrio cholerae N16961	NC_002506	Rich medium		0.410293
DEG10030667	VCA0461	15601222	-	-	hypothetical protein	Vibrio cholerae N16961	NC_002506	Rich medium		0.724943
DEG10030668	VCA0462	15601223	-	-	hypothetical protein	Vibrio cholerae N16961	NC_002506	Rich medium		0.563642
DEG10030669	VCA0464	15601225	-	-	hypothetical protein	Vibrio cholerae N16961	NC_002506	Rich medium		0.617597
DEG10030670	VCA0466	15601227	-	-	hypothetical protein	Vibrio cholerae N16961	NC_002506	Rich medium		0.532833
DEG10030671	VCA0469	15601230	COG2944K	-	hypothetical protein	Vibrio cholerae N16961	NC_002506	Rich medium		0.436734
DEG10030672	VCA0470	15601231	COG0456R	-	acetyltransferase, putative	Vibrio cholerae N16961	NC_002506	Rich medium		0.433213
DEG10030673	VCA0475	15601236	COG3654R	-	doc protein	Vibrio cholerae N16961	NC_002506	Rich medium		0.492934
DEG10030674	VCA0476	15601237	COG0346E	-	hypothetical protein	Vibrio cholerae N16961	NC_002506	Rich medium		0.406821
DEG10030675	VCA0477	15601238	COG2161D	-	hypothetical protein	Vibrio cholerae N16961	NC_002506	Rich medium		0.512678
DEG10030676	VCA0480	15601241	-	-	hypothetical protein	Vibrio cholerae N16961	NC_002506	Rich medium		0.499634
DEG10030677	VCA0482	15601243	COG4453S	-	hypothetical protein	Vibrio cholerae N16961	NC_002506	Rich medium		0.706706
DEG10030678	VCA0486	15601247	-	-	hypothetical protein	Vibrio cholerae N16961	NC_002506	Rich medium		0.504549
DEG10030679	VCA0488	15601249	COG2161D	-	hypothetical protein	Vibrio cholerae N16961	NC_002506	Rich medium		0.495362
DEG10030680	VCA0499	15601259	-	-	hypothetical protein	Vibrio cholerae N16961	NC_002506	Rich medium		0.596223
DEG10030681	VCA0502	15601262	-	-	hypothetical protein	Vibrio cholerae N16961	NC_002506	Rich medium		0.672102
DEG10030682	VCA0503	15601263	COG3668R	-	hypothetical protein	Vibrio cholerae N16961	NC_002506	Rich medium		0.603418
DEG10030683	VCA0504	15601264	-	-	relB protein	Vibrio cholerae N16961	NC_002506	Rich medium		0.543524
DEG10030684	VCA0505	15601265	COG1670J	-	acetyltransferase, putative	Vibrio cholerae N16961	NC_002506	Rich medium		0.503393
DEG10030685	VCA0508	15601268	COG2801L	-	transposase OrfAB, subunit B	Vibrio cholerae N16961	NC_002506	Rich medium		0.458132
DEG10030686	VCA0509	15601269	-	-	hypothetical protein	Vibrio cholerae N16961	NC_002506	Rich medium		0.496198
DEG10030687	VCA0515	15601275	-	-	hypothetical protein	Vibrio cholerae N16961	NC_002506	Rich medium		0.930509
DEG10030688	VCA0523	15601283	COG0156H	-	hypothetical protein	Vibrio cholerae N16961	NC_002506	Rich medium		0.542272
DEG10030689	VCA0525	15601285	-	-	hypothetical protein	Vibrio cholerae N16961	NC_002506	Rich medium		0.27835
DEG10030690	rbgA	15601288	COG1161R	-	ribosomal biogenesis GTPase	Vibrio cholerae N16961	NC_002506	Rich medium		0.566849
DEG10030691	VCA0539	15601298	COG2353S	-	hypothetical protein	Vibrio cholerae N16961	NC_002506	Rich medium		0.472765
DEG10030692	VCA0541	15601300	-	-	hypothetical protein	Vibrio cholerae N16961	NC_002506	Rich medium		0.531391
DEG10030693	VCA0547	15601306	-	-	hypothetical protein	Vibrio cholerae N16961	NC_002506	Rich medium		0.599345
DEG10030694	VCA0548	15601307	-	-	hypothetical protein	Vibrio cholerae N16961	NC_002506	Rich medium		0.798982
DEG10030695	VCA0555	15601314	-	-	hypothetical protein	Vibrio cholerae N16961	NC_002506	Rich medium		0.43193
DEG10030696	VCA0562	15601321	COG5453S	-	hypothetical protein	Vibrio cholerae N16961	NC_002506	Rich medium		0.616958
DEG10030697	VCA0565	15601324	COG0642T	-	sensor histidine kinase	Vibrio cholerae N16961	NC_002506	Rich medium		0.525502
DEG10030698	VCA0566	15601325	COG0745TK	-	transcriptional regulator	Vibrio cholerae N16961	NC_002506	Rich medium		0.370871
DEG10030699	VCA0569	15601328	COG3140S	-	hypothetical protein	Vibrio cholerae N16961	NC_002506	Rich medium		0.631789
DEG10030700	VCA0570	15601329	COG0023J	-	translation initiation factor Sui1	Vibrio cholerae N16961	NC_002506	Rich medium		0.103869
DEG10030701	VCA0571	15601330	-	-	hypothetical protein	Vibrio cholerae N16961	NC_002506	Rich medium		0.559238
DEG10030702	ddl	15601331	COG1181M	-	D-alanyl-alanine synthetase A	Vibrio cholerae N16961	NC_002506	Rich medium		0.556656
DEG10030703	VCA0577	15601336	-	-	hypothetical protein	Vibrio cholerae N16961	NC_002506	Rich medium		0.795712
DEG10030704	VCA0578	15601337	COG4533R	-	hypothetical protein	Vibrio cholerae N16961	NC_002506	Rich medium		0.447924
DEG10030705	VCA0587	15601346	COG1661R	-	hypothetical protein	Vibrio cholerae N16961	NC_002506	Rich medium		0.494111
DEG10030706	VCA0598	15601356	-	-	hypothetical protein	Vibrio cholerae N16961	NC_002506	Rich medium		0.931056
DEG10030707	VCA0600	15601358	COG2188K	-	repressor protein PhnR, putative	Vibrio cholerae N16961	NC_002506	Rich medium		0.541155
DEG10030708	VCA0604	15601362	COG0075E	-	2-aminoethylphosphonate--pyruvate transaminase	Vibrio cholerae N16961	NC_002506	Rich medium		0.450437
DEG10030709	VCA0607	15601365	COG0782K	-	nucleoside diphosphate kinase regulator	Vibrio cholerae N16961	NC_002506	Rich medium		0.486531
DEG10030710	VCA0613	15601371	-	-	hypothetical protein	Vibrio cholerae N16961	NC_002506	Rich medium		0.676355
DEG10030711	folE	15601374	COG0302H	-	GTP cyclohydrolase I	Vibrio cholerae N16961	NC_002506	Rich medium		0.564055
DEG10030712	VCA0622	15601380	-	-	hypothetical protein	Vibrio cholerae N16961	NC_002506	Rich medium		0.563013
DEG10030713	VCA0626	15601384	-	-	hypothetical protein	Vibrio cholerae N16961	NC_002506	Rich medium		0.774018
DEG10030714	VCA0628	15601386	COG0653U	-	SecA-related protein	Vibrio cholerae N16961	NC_002506	Rich medium		0.601226
DEG10030715	VCA0630	15601388	COG0111HE	-	D-3-phosphoglycerate dehydrogenase-related protein	Vibrio cholerae N16961	NC_002506	Rich medium		0.32029
DEG10030716	VCA0636	15601394	COG1359S	-	hypothetical protein	Vibrio cholerae N16961	NC_002506	Rich medium		0.3892
DEG10030717	VCA0652	15601410	-	-	hypothetical protein	Vibrio cholerae N16961	NC_002506	Rich medium		0.403839
DEG10030718	VCA0660	15601418	-	-	hypothetical protein	Vibrio cholerae N16961	NC_002506	Rich medium		0.286446
DEG10030719	VCA0661	15601419	COG0545O	-	peptidyl-prolyl cis-trans isomerase-related protein	Vibrio cholerae N16961	NC_002506	Rich medium		0.646997
DEG10030720	VCA0664	15601422	-	-	hypothetical protein	Vibrio cholerae N16961	NC_002506	Rich medium		0.819915
DEG10030721	VCA0668	15601426	-	-	hypothetical protein	Vibrio cholerae N16961	NC_002506	Rich medium		0.419
DEG10030722	VCA0672	15601430	-	-	hypothetical protein	Vibrio cholerae N16961	NC_002506	Rich medium		0.584973
DEG10030723	VCA0696	15601452	-	-	hypothetical protein	Vibrio cholerae N16961	NC_002506	Rich medium		0.533118
DEG10030724	VCA0698	15601454	-	-	hypothetical protein	Vibrio cholerae N16961	NC_002506	Rich medium		0.195565
DEG10030725	VCA0701	15601457	-	-	hypothetical protein	Vibrio cholerae N16961	NC_002506	Rich medium		0.258709
DEG10030726	VCA0713	15601469	-	-	hypothetical protein	Vibrio cholerae N16961	NC_002506	Rich medium		0.580721
DEG10030727	VCA0720	15601476	-	-	guanylate cyclase-related protein	Vibrio cholerae N16961	NC_002506	Rich medium		0.543605
DEG10030728	VCA0722	15601478	-	-	hypothetical protein	Vibrio cholerae N16961	NC_002506	Rich medium		0.563006
DEG10030729	modB	15601481	COG4149P	-	molybdate ABC transporter permease protein	Vibrio cholerae N16961	NC_002506	Rich medium		0.469333
DEG10030730	VCA0752	15601507	COG3118O	-	thioredoxin 2	Vibrio cholerae N16961	NC_002506	Rich medium		0.60054
DEG10030731	VCA0770	15601525	-	-	hypothetical protein	Vibrio cholerae N16961	NC_002506	Rich medium		0.565831
DEG10030732	VCA0771	15601526	-	-	hypothetical protein	Vibrio cholerae N16961	NC_002506	Rich medium		0.579626
DEG10030733	VCA0775	15601530	-	-	hypothetical protein	Vibrio cholerae N16961	NC_002506	Rich medium		0.519496
DEG10030734	VCA0782	15601537	COG4181Q	-	ABC transporter, ATP-binding protein	Vibrio cholerae N16961	NC_002506	Rich medium		0.573939
DEG10030735	VCA0786	15601541	COG3044R	-	hypothetical protein	Vibrio cholerae N16961	NC_002506	Rich medium		0.529584
DEG10030736	VCA0787	15601542	-	-	hypothetical protein	Vibrio cholerae N16961	NC_002506	Rich medium		0.342767
DEG10030737	VCA0789	15601544	COG3647S	-	hypothetical protein	Vibrio cholerae N16961	NC_002506	Rich medium		0.550197
DEG10030738	VCA0791	15601546	COG2801L	-	transposase OrfAB, subunit B	Vibrio cholerae N16961	NC_002506	Rich medium		0.458132
DEG10030739	VCA0796	15601551	-	-	hypothetical protein	Vibrio cholerae N16961	NC_002506	Rich medium		0.418389
DEG10030740	VCA0797	15601552	-	-	hypothetical protein	Vibrio cholerae N16961	NC_002506	Rich medium		0.592343
DEG10030741	VCA0810	15601565	-	-	hypothetical protein	Vibrio cholerae N16961	NC_002506	Rich medium		0.653223
DEG10030742	groEL	15601575	COG0459O	-	chaperonin GroEL	Vibrio cholerae N16961	NC_002506	Rich medium		0.536328
DEG10030743	VCA0826	15601581	-	-	hypothetical protein	Vibrio cholerae N16961	NC_002506	Rich medium		0.258515
DEG10030744	phhB	15601582	COG2154H	-	pterin-4-alpha-carbinolamine dehydratase	Vibrio cholerae N16961	NC_002506	Rich medium		0.147197
DEG10030745	VCA0831	15601586	-	-	hypothetical protein	Vibrio cholerae N16961	NC_002506	Rich medium		0.79766
DEG10030746	VCA0838	15601593	COG1765O	-	hypothetical protein	Vibrio cholerae N16961	NC_002506	Rich medium		0.522118
DEG10030747	VCA0841	15601596	-	-	hypothetical protein	Vibrio cholerae N16961	NC_002506	Rich medium		1.14724
DEG10030748	VCA0842	15601597	-	-	hypothetical protein	Vibrio cholerae N16961	NC_002506	Rich medium		0.395711
DEG10030749	VCA0857	15601612	-	-	hypothetical protein	Vibrio cholerae N16961	NC_002506	Rich medium		0.619599
DEG10030750	VCA0861	15601616	-	-	hypothetical protein	Vibrio cholerae N16961	NC_002506	Rich medium		0.419852
DEG10030751	VCA0874	15601629	-	-	hypothetical protein	Vibrio cholerae N16961	NC_002506	Rich medium		0.610608
DEG10030752	VCA0879	15601634	-	-	hypothetical protein	Vibrio cholerae N16961	NC_002506	Rich medium		0.532534
DEG10030753	VCA0899	15601653	-	-	hypothetical protein	Vibrio cholerae N16961	NC_002506	Rich medium		0.731552
DEG10030754	VCA0918	15601672	-	-	hypothetical protein	Vibrio cholerae N16961	NC_002506	Rich medium		0.679094
DEG10030755	VCA0921	15601675	COG0204I	-	hypothetical protein	Vibrio cholerae N16961	NC_002506	Rich medium		0.613457
DEG10030756	VCA0932	15601686	-	-	hypothetical protein	Vibrio cholerae N16961	NC_002506	Rich medium		0.580608
DEG10030757	VCA0933	15601687	COG1278K	-	cold shock domain-contain protein	Vibrio cholerae N16961	NC_002506	Rich medium		0.469246
DEG10030758	VCA0934	15601688	-	-	hypothetical protein	Vibrio cholerae N16961	NC_002506	Rich medium		0.681532
DEG10030759	VCA0942	15601695	-	-	hypothetical protein	Vibrio cholerae N16961	NC_002506	Rich medium		0.436718
DEG10030760	VCA0948	15601701	COG4568K	-	hypothetical protein	Vibrio cholerae N16961	NC_002506	Rich medium		0.472789
DEG10030761	VCA0959	15601712	-	-	hypothetical protein	Vibrio cholerae N16961	NC_002506	Rich medium		0.527602
DEG10030762	VCA0961	15601714	COG3145L	-	hypothetical protein	Vibrio cholerae N16961	NC_002506	Rich medium		0.456155
DEG10030763	VCA0970	15601723	COG3123S	-	hypothetical protein	Vibrio cholerae N16961	NC_002506	Rich medium		0.76115
DEG10030764	VCA0971	15601724	-	-	hypothetical protein	Vibrio cholerae N16961	NC_002506	Rich medium		0.562803
DEG10030765	VCA0973	15601726	-	-	hypothetical protein	Vibrio cholerae N16961	NC_002506	Rich medium		0.831301
DEG10030766	VCA0995	15601748	-	-	hypothetical protein	Vibrio cholerae N16961	NC_002506	Rich medium		0.456642
DEG10030767	VCA1006	15601759	COG1764O	-	organic hydroperoxide resistance protein, putative	Vibrio cholerae N16961	NC_002506	Rich medium		0.575035
DEG10030768	VCA1014	15601767	-	-	hypothetical protein	Vibrio cholerae N16961	NC_002506	Rich medium		0.257581
DEG10030769	VCA1021	15601774	COG3085S	-	hypothetical protein	Vibrio cholerae N16961	NC_002506	Rich medium		0.41901
DEG10030770	VCA1022	15601775	-	-	hypothetical protein	Vibrio cholerae N16961	NC_002506	Rich medium		0.492721
DEG10030771	VCA1030	15601783	-	-	hypothetical protein	Vibrio cholerae N16961	NC_002506	Rich medium		0.558599
DEG10030772	VCA1061	15601812	-	-	hypothetical protein	Vibrio cholerae N16961	NC_002506	Rich medium		0.956001
DEG10030773	VCA1065	15601816	-	-	hypothetical protein	Vibrio cholerae N16961	NC_002506	Rich medium		0.796064
DEG10030774	VCA1076	15601826	-	-	hypothetical protein	Vibrio cholerae N16961	NC_002506	Rich medium		0.647742
DEG10030775	VCA1079	15601829	COG0259H	-	pyridoxamine 5'-phosphate oxidase	Vibrio cholerae N16961	NC_002506	Rich medium		0.375554
DEG10030776	VCA1103	15601852	-	-	hypothetical protein	Vibrio cholerae N16961	NC_002506	Rich medium		0.269277
DEG10030777	VCA1106	15601854	COG3063NU	-	hypothetical protein	Vibrio cholerae N16961	NC_002506	Rich medium		0.64949
DEG10030778	VCA1114	15601862	COG1475K	-	ParB family protein	Vibrio cholerae N16961	NC_002506	Rich medium		0.480354
DEG10030779	VCA1115	15601863	COG1192D	-	ParA family protein	Vibrio cholerae N16961	NC_002506	Rich medium		0.517071
DEG10050001	gapA/gapdH	GI:16271977	COG0057G	-	glyceraldehyde-3-phosphate dehydrogenase	Haemophilus influenzae Rd KW20	NC_000907	Rich medium		0.436968
DEG10050002	HI0004	GI:16271980	COG0319R	-	hypothetical protein	Haemophilus influenzae Rd KW20	NC_000907	Rich medium		0.633548
DEG10050003	fdhE	GI:16271984	-	-	formate dehydrogenase accessory protein FdhE	Haemophilus influenzae Rd KW20	NC_000907	Rich medium		0.516184
DEG10050004	rimI	GI:16271985	COG0456R	-	ribosomal-protein-alanine N-acetyltransferase	Haemophilus influenzae Rd KW20	NC_000907	Rich medium		0.539841
DEG10050005	era	GI:16271988	COG1159R	-	GTP-binding protein Era	Haemophilus influenzae Rd KW20	NC_000907	Rich medium		0.49375
DEG10050006	rnc	GI:16271989	COG0571K	-	ribonuclease III	Haemophilus influenzae Rd KW20	NC_000907	Rich medium		0.594729
DEG10050007	lepB	GI:16271990	COG0681U	-	signal peptidase I	Haemophilus influenzae Rd KW20	NC_000907	Rich medium		0.630487
DEG10050008	ung	GI:16271993	COG0692L	-	uracil-DNA glycosylase	Haemophilus influenzae Rd KW20	NC_000907	Rich medium		0.618192
DEG10050009	HI0020	GI:16271995	COG0471P	-	transport protein	Haemophilus influenzae Rd KW20	NC_000907	Rich medium		0.537479
DEG10050010	citF	GI:16271997	COG3051C	-	citrate lyase alpha chain	Haemophilus influenzae Rd KW20	NC_000907	Rich medium		0.363268
DEG10050011	citE	GI:30995348	COG2301G	-	citrate lyase beta chain	Haemophilus influenzae Rd KW20	NC_000907	Rich medium		0.547405
DEG10050012	lipB	GI:16272002	COG0321H	-	lipoyltransferase	Haemophilus influenzae Rd KW20	NC_000907	Rich medium		0.496867
DEG10050013	HI0030	GI:16272005	COG0797M	-	lipoprotein	Haemophilus influenzae Rd KW20	NC_000907	Rich medium		0.442849
DEG10050014	mrdA/pbp2	GI:16272007	COG0768M	-	penicillin-binding protein 2	Haemophilus influenzae Rd KW20	NC_000907	Rich medium		0.614231
DEG10050015	HI0035	GI:16272010	COG2985R	-	hypothetical protein	Haemophilus influenzae Rd KW20	NC_000907	Rich medium		0.565414
DEG10050016	mreC	GI:16272013	COG1792M	-	rod shape-determining protein	Haemophilus influenzae Rd KW20	NC_000907	Rich medium		0.6199
DEG10050017	mreD	GI:16272014	COG2891M	-	rod shape-determining protein	Haemophilus influenzae Rd KW20	NC_000907	Rich medium		0.630196
DEG10050018	HI0040	GI:16272015	-	-	hypothetical protein	Haemophilus influenzae Rd KW20	NC_000907	Rich medium		0.39019
DEG10050019	xthA	GI:16272016	COG0708L	-	exonuclease III	Haemophilus influenzae Rd KW20	NC_000907	Rich medium		0.358882
DEG10050020	HI0042	GI:16272017	COG0564J	-	pseudouridine synthase-like protein	Haemophilus influenzae Rd KW20	NC_000907	Rich medium		0.613185
DEG10050021	HI0043	GI:16272018	-	-	hypothetical protein	Haemophilus influenzae Rd KW20	NC_000907	Rich medium		0.593272
DEG10050022	HI0045	GI:16272020	-	-	hypothetical protein	Haemophilus influenzae Rd KW20	NC_000907	Rich medium		0.472058
DEG10050023	HI0048	GI:16272023	COG1028IQR	-	D-mannonate oxidoreductase	Haemophilus influenzae Rd KW20	NC_000907	Rich medium		0.666255
DEG10050024	kdgK	GI:16272024	COG0524G	-	2-dehydro-3-deoxygluconokinase	Haemophilus influenzae Rd KW20	NC_000907	Rich medium		0.461407
DEG10050025	HI0056	GI:16272030	COG0861P	-	hypothetical protein	Haemophilus influenzae Rd KW20	NC_000907	Rich medium		0.545372
DEG10050026	kdsB	GI:16272032	COG1212M	-	3-deoxy-manno-octulosonate cytidylyltransferase	Haemophilus influenzae Rd KW20	NC_000907	Rich medium		0.484075
DEG10050027	lpxK	GI:16272033	COG1663M	-	tetraacyldisaccharide 4'-kinase	Haemophilus influenzae Rd KW20	NC_000907	Rich medium		0.600037
DEG10050028	rec2	GI:16272035	COG0658R,COG2333R	-	recombination protein	Haemophilus influenzae Rd KW20	NC_000907	Rich medium		0.719402
DEG10050029	amiB	GI:16272040	COG0860M,COG1388M	-	N-acetylmuramoyl-L-alanine amidase	Haemophilus influenzae Rd KW20	NC_000907	Rich medium		0.650781
DEG10050030	mutL	GI:16272041	COG0323L	-	DNA mismatch repair protein	Haemophilus influenzae Rd KW20	NC_000907	Rich medium		0.471864
DEG10050031	miaA	GI:16272042	COG0324J	-	tRNA delta(2)-isopentenylpyrophosphate transferase	Haemophilus influenzae Rd KW20	NC_000907	Rich medium		0.393479
DEG10050032	HI0073	GI:16272047	-	-	nucleotidyltransferase	Haemophilus influenzae Rd KW20	NC_000907	Rich medium		0.570193
DEG10050033	HI0077	GI:16272051	-	-	hypothetical protein	Haemophilus influenzae Rd KW20	NC_000907	Rich medium		0.398711
DEG10050034	cysS	GI:16272052	COG0215J	-	cysteinyl-tRNA synthetase	Haemophilus influenzae Rd KW20	NC_000907	Rich medium		0.576656
DEG10050035	HI0080	GI:16272054	COG3692S	-	hypothetical protein	Haemophilus influenzae Rd KW20	NC_000907	Rich medium		0.56566
DEG10050036	HI0081	GI:16272055	COG0084L	-	hypothetical protein	Haemophilus influenzae Rd KW20	NC_000907	Rich medium		0.336018
DEG10050037	ddh/ldhA	GI:16272059	COG1052CHR	-	D-lactate dehydrogenase	Haemophilus influenzae Rd KW20	NC_000907	Rich medium		0.311686
DEG10050038	metB	GI:16272060	COG0626E	-	cystathionine gamma-synthase	Haemophilus influenzae Rd KW20	NC_000907	Rich medium		0.413704
DEG10050039	thrC	GI:16272061	COG0498E	-	threonine synthase	Haemophilus influenzae Rd KW20	NC_000907	Rich medium		0.352885
DEG10050040	thrA	GI:16272063	COG0460E,COG0527E	-	bifunctional aspartokinase I/homeserine dehydrogenase I	Haemophilus influenzae Rd KW20	NC_000907	Rich medium		0.564903
DEG10050041	HI0090	GI:16272064	COG0325R	-	hypothetical protein	Haemophilus influenzae Rd KW20	NC_000907	Rich medium		0.482152
DEG10050042	glxK	GI:16272065	-	-	hypothetical protein	Haemophilus influenzae Rd KW20	NC_000907	Rich medium		0.376147
DEG10050043	HI0092	GI:16272066	COG2610GE	-	hypothetical protein	Haemophilus influenzae Rd KW20	NC_000907	Rich medium		0.381715
DEG10050044	HI0093	GI:16272067	COG3835KT	-	hypothetical protein	Haemophilus influenzae Rd KW20	NC_000907	Rich medium		0.397203
DEG10050045	HI0096	GI:16272070	-	-	hypothetical protein	Haemophilus influenzae Rd KW20	NC_000907	Rich medium		0.597051
DEG10050046	hitB	GI:30995355	COG1178P	-	iron(III) ABC transporter permease protein	Haemophilus influenzae Rd KW20	NC_000907	Rich medium		0.371613
DEG10050047	hitC	GI:16272073	COG3842E	-	iron(III) ABC transporter ATP-binding protein	Haemophilus influenzae Rd KW20	NC_000907	Rich medium		0.507518
DEG10050048	HI0103	GI:16272077	COG1393P	-	hypothetical protein	Haemophilus influenzae Rd KW20	NC_000907	Rich medium		0.419176
DEG10050049	HI0108	GI:16272082	COG2966S,COG3610S	-	hypothetical protein	Haemophilus influenzae Rd KW20	NC_000907	Rich medium		0.553499
DEG10050050	HI0109	GI:16272083	COG3765M	-	hypothetical protein	Haemophilus influenzae Rd KW20	NC_000907	Rich medium		0.620163
DEG10050051	mltA	GI:16273671	COG2821M	-	membrane-bound lytic murein transglycosylase	Haemophilus influenzae Rd KW20	NC_000907	Rich medium		0.417776
DEG10050052	HI0118	GI:16272088	COG1179H	-	hypothetical protein	Haemophilus influenzae Rd KW20	NC_000907	Rich medium		0.420359
DEG10050053	znuA	GI:16272089	COG0803P,COG4531P	-	high-affinity zinc transporter periplasmic component	Haemophilus influenzae Rd KW20	NC_000907	Rich medium		0.508805
DEG10050054	HI0120	GI:16272090	COG5413S	-	hypothetical protein	Haemophilus influenzae Rd KW20	NC_000907	Rich medium		0.536888
DEG10050055	mpl	GI:16272091	COG0773M	-	UDP-N-acetylmuramoylalanine-D-glutamate ligase-like protein	Haemophilus influenzae Rd KW20	NC_000907	Rich medium		0.376109
DEG10050056	metC	GI:16272092	COG0626E	-	cystathionine beta-lyase	Haemophilus influenzae Rd KW20	NC_000907	Rich medium		0.507076
DEG10050057	pgsA	GI:16272093	COG0558I	-	phosphatidylglycerophosphate synthase	Haemophilus influenzae Rd KW20	NC_000907	Rich medium		0.676743
DEG10050058	ppa	GI:16272094	COG0221C	-	inorganic pyrophosphatase	Haemophilus influenzae Rd KW20	NC_000907	Rich medium		0.417073
DEG10050059	HI0125	GI:16272095	COG2252R	-	hypothetical protein	Haemophilus influenzae Rd KW20	NC_000907	Rich medium		0.528693
DEG10050060	afuC/fbpC	GI:16272096	COG3842E	-	ferric transporter ATP-binding subunit	Haemophilus influenzae Rd KW20	NC_000907	Rich medium		0.492366
DEG10050061	afuB	GI:16272097	COG1178P	-	ferric transport system permease-like protein	Haemophilus influenzae Rd KW20	NC_000907	Rich medium		0.477452
DEG10050062	afuA	GI:16272098	COG1840P	-	ferric ABC transporter protein	Haemophilus influenzae Rd KW20	NC_000907	Rich medium		0.561442
DEG10050063	udk	GI:16272099	COG0572F	-	uridine kinase	Haemophilus influenzae Rd KW20	NC_000907	Rich medium		0.473594
DEG10050064	HI0134	GI:16272101	-	-	hypothetical protein	Haemophilus influenzae Rd KW20	NC_000907	Rich medium		0.499908
DEG10050065	HI0135	GI:16272102	COG2814G	-	sugar efflux transporter	Haemophilus influenzae Rd KW20	NC_000907	Rich medium		0.516502
DEG10050066	dnaQ	GI:16272104	COG0847L	-	DNA polymerase III subunit epsilon	Haemophilus influenzae Rd KW20	NC_000907	Rich medium		0.492632
DEG10050067	nagA	GI:16272107	COG1820G	-	N-acetylglucosamine-6-phosphate deacetylase	Haemophilus influenzae Rd KW20	NC_000907	Rich medium		0.529108
DEG10050068	nagB	GI:16272108	COG0363G	-	glucosamine-6-phosphate deaminase	Haemophilus influenzae Rd KW20	NC_000907	Rich medium		0.464343
DEG10050069	HI0146	GI:16272113	COG1638G	-	hypothetical protein	Haemophilus influenzae Rd KW20	NC_000907	Rich medium		0.539114
DEG10050070	HI0148	GI:16272115	COG3055S	-	hypothetical protein	Haemophilus influenzae Rd KW20	NC_000907	Rich medium		0.447448
DEG10050071	HI0149	GI:16272117	COG2020O	-	hypothetical protein	Haemophilus influenzae Rd KW20	NC_000907	Rich medium		0.597206
DEG10050072	HI0152	GI:16272120	COG2091H	-	hypothetical protein	Haemophilus influenzae Rd KW20	NC_000907	Rich medium		0.390331
DEG10050073	fabG	GI:16272122	COG1028IQR	-	3-ketoacyl-(acyl-carrier-protein) reductase	Haemophilus influenzae Rd KW20	NC_000907	Rich medium		0.424729
DEG10050074	fabD	GI:16272123	COG0331I	-	acyl carrier protein S-malonyltransferase	Haemophilus influenzae Rd KW20	NC_000907	Rich medium		0.397428
DEG10050075	fabH	GI:16272124	COG0332I	-	3-oxoacyl-(acyl carrier protein) synthase III	Haemophilus influenzae Rd KW20	NC_000907	Rich medium		0.506348
DEG10050076	bolA	GI:16272130	COG0271T	-	transcriptional regulator	Haemophilus influenzae Rd KW20	NC_000907	Rich medium		0.526449
DEG10050077	apbE	GI:16272137	-	-	lipoprotein	Haemophilus influenzae Rd KW20	NC_000907	Rich medium		0.48958
DEG10050078	trmU	GI:16272139	COG0482J	-	tRNA (5-methylaminomethyl-2-thiouridylate)-methyltransferase	Haemophilus influenzae Rd KW20	NC_000907	Rich medium		0.487864
DEG10050079	HI0175	GI:16272140	COG1496S	-	hypothetical protein	Haemophilus influenzae Rd KW20	NC_000907	Rich medium		0.445303
DEG10050080	rluD	GI:16272141	COG0564J	-	23S rRNA pseudouridine synthase D	Haemophilus influenzae Rd KW20	NC_000907	Rich medium		0.424881
DEG10050081	pflA	GI:16272144	COG1180O	-	pyruvate formate lyase-activating enzyme 1	Haemophilus influenzae Rd KW20	NC_000907	Rich medium		0.409737
DEG10050082	pflB	GI:16272145	COG1882C	-	formate acetyltransferase 1-like protein	Haemophilus influenzae Rd KW20	NC_000907	Rich medium		0.430658
DEG10050083	focA	GI:16272146	COG2116P	-	formate transporter	Haemophilus influenzae Rd KW20	NC_000907	Rich medium		0.535986
DEG10050084	HI0182	GI:30995357	COG1940KG	-	N-acetyl-D-glucosamine kinase	Haemophilus influenzae Rd KW20	NC_000907	Rich medium		0.478174
DEG10050085	HI0183	GI:16272148	COG1115E	-	amino acid carrier protein	Haemophilus influenzae Rd KW20	NC_000907	Rich medium		0.618613
DEG10050086	adhC	GI:16272150	COG1062C	-	alcohol dehydrogenase class III	Haemophilus influenzae Rd KW20	NC_000907	Rich medium		0.423945
DEG10050087	tatC	GI:16272152	-	-	hypothetical protein	Haemophilus influenzae Rd KW20	NC_000907	Rich medium		0.786587
DEG10050088	fldA	GI:16272155	COG0716C	-	flavodoxin FldA	Haemophilus influenzae Rd KW20	NC_000907	Rich medium		0.548029
DEG10050089	seqA	GI:16272157	-	-	replication initiation regulator SeqA	Haemophilus influenzae Rd KW20	NC_000907	Rich medium		0.62278
DEG10050090	HI0193	GI:30995358	COG0596R	-	esterase/lipase	Haemophilus influenzae Rd KW20	NC_000907	Rich medium		0.520316
DEG10050091	menE	GI:16272158	COG0318IQ	-	O-succinylbenzoic acid--CoA ligase	Haemophilus influenzae Rd KW20	NC_000907	Rich medium		0.530115
DEG10050092	aroC	GI:16272160	-	-	chorismate synthase	Haemophilus influenzae Rd KW20	NC_000907	Rich medium		0.412389
DEG10050093	HI0198	GI:16272162	COG0730R	-	hypothetical protein	Haemophilus influenzae Rd KW20	NC_000907	Rich medium		0.608358
DEG10050094	msbB	GI:16272163	COG1560M	-	lipid A biosynthesis (KDO)2-(lauroyl)-lipid IVA acyltransferase	Haemophilus influenzae Rd KW20	NC_000907	Rich medium		0.559214
DEG10050095	rplS	GI:18677785	-	-	50S ribosomal protein L19	Haemophilus influenzae Rd KW20	NC_000907	Rich medium		0.447701
DEG10050096	rpsP	GI:16272167	-	-	30S ribosomal protein S16	Haemophilus influenzae Rd KW20	NC_000907	Rich medium		0.647493
DEG10050097	HI0205	GI:16272168	-	-	hypothetical protein	Haemophilus influenzae Rd KW20	NC_000907	Rich medium		0.505736
DEG10050098	aroK	GI:16272170	COG0703E	-	shikimate kinase	Haemophilus influenzae Rd KW20	NC_000907	Rich medium		0.366752
DEG10050099	aroB	GI:16272171	COG0337E	-	3-dehydroquinate synthase	Haemophilus influenzae Rd KW20	NC_000907	Rich medium		0.250687
DEG10050100	dam	GI:16272172	COG0338L	-	DNA adenine methylase	Haemophilus influenzae Rd KW20	NC_000907	Rich medium		0.468116
DEG10050101	pgpB	GI:16272173	COG0671I	-	phosphatidylglycerophosphatase B	Haemophilus influenzae Rd KW20	NC_000907	Rich medium		0.549963
DEG10050102	ribA	GI:30995360	COG0807H	-	GTP cyclohydrolase II	Haemophilus influenzae Rd KW20	NC_000907	Rich medium		0.611105
DEG10050103	birA	GI:16272182	COG0340H	-	biotin--protein ligase	Haemophilus influenzae Rd KW20	NC_000907	Rich medium		0.457024
DEG10050104	guaA	GI:16272185	COG0518F,COG0519F	-	bifunctional GMP synthase/glutamine amidotransferase protein	Haemophilus influenzae Rd KW20	NC_000907	Rich medium		0.484492
DEG10050105	HI0223	GI:16272186	COG2962R	-	hypothetical protein	Haemophilus influenzae Rd KW20	NC_000907	Rich medium		0.596232
DEG10050106	secF	GI:16272199	COG0341U	-	preprotein translocase subunit SecF	Haemophilus influenzae Rd KW20	NC_000907	Rich medium		0.628655
DEG10050107	tgt	GI:16272204	COG0343J	-	queuine tRNA-ribosyltransferase	Haemophilus influenzae Rd KW20	NC_000907	Rich medium		0.243436
DEG10050108	tonB	GI:16272209	COG0810M	-	TonB	Haemophilus influenzae Rd KW20	NC_000907	Rich medium		0.590773
DEG10050109	dapA	GI:16272213	COG0329EM	-	dihydrodipicolinate synthase	Haemophilus influenzae Rd KW20	NC_000907	Rich medium		0.521726
DEG10050110	HI0266	GI:16272224	COG0344S	-	hypothetical protein	Haemophilus influenzae Rd KW20	NC_000907	Rich medium		0.638318
DEG10050111	gltX	GI:16272232	COG0008J	-	glutamyl-tRNA synthetase	Haemophilus influenzae Rd KW20	NC_000907	Rich medium		0.505424
DEG10050112	rbn	GI:16272234	COG1295S	-	ribonuclease BN	Haemophilus influenzae Rd KW20	NC_000907	Rich medium		0.666433
DEG10050113	HI0282	GI:16272238	COG0596R	-	acyl-CoA thioester hydrolase YfbB	Haemophilus influenzae Rd KW20	NC_000907	Rich medium		0.555979
DEG10050114	menD	GI:16272239	COG1165H	-	2-succinyl-6-hydroxy-2,4-cyclohexadiene-1-carboxylic acid synthase/2-oxoglutarate decarboxylase	Haemophilus influenzae Rd KW20	NC_000907	Rich medium		0.493859
DEG10050115	menF	GI:16272240	COG1169HQ	-	menaquinone-specific isochorismate synthase	Haemophilus influenzae Rd KW20	NC_000907	Rich medium		0.435163
DEG10050116	hofC	GI:16272252	COG1459NU	-	protein transport protein	Haemophilus influenzae Rd KW20	NC_000907	Rich medium		0.66118
DEG10050117	HI0303	GI:16272258	COG1385S	-	hypothetical protein	Haemophilus influenzae Rd KW20	NC_000907	Rich medium		0.514728
DEG10050118	rdgC	GI:16272261	-	-	recombination associated protein	Haemophilus influenzae Rd KW20	NC_000907	Rich medium		0.601208
DEG10050119	HI0329	GI:16272281	COG1509E	-	hypothetical protein	Haemophilus influenzae Rd KW20	NC_000907	Rich medium		0.466329
DEG10050120	dgkA	GI:16272287	-	-	diacylglycerol kinase	Haemophilus influenzae Rd KW20	NC_000907	Rich medium		0.616145
DEG10050121	glnB	GI:16272289	COG0347E	-	nitrogen regulatory protein P-II	Haemophilus influenzae Rd KW20	NC_000907	Rich medium		0.492742
DEG10050122	HI0338	GI:16272290	COG0628R	-	hypothetical protein	Haemophilus influenzae Rd KW20	NC_000907	Rich medium		0.51237
DEG10050123	napG	GI:16272296	COG1145C	-	quinol dehydrogenase periplasmic component	Haemophilus influenzae Rd KW20	NC_000907	Rich medium		0.585364
DEG10050124	napH	GI:16272297	COG0348C	-	quinol dehydrogenase membrane component	Haemophilus influenzae Rd KW20	NC_000907	Rich medium		0.656921
DEG10050125	HI0352	GI:16272303	-	-	hypothetical protein	Haemophilus influenzae Rd KW20	NC_000907	Rich medium		0.506592
DEG10050126	HI0355	GI:16272305	COG0600P	-	ABC transporter permease protein	Haemophilus influenzae Rd KW20	NC_000907	Rich medium		0.519657
DEG10050127	HI0366	GI:16272314	COG3063NU	-	fimbrial biogenesis and twitching motility protein	Haemophilus influenzae Rd KW20	NC_000907	Rich medium		0.680211
DEG10050128	HI0367	GI:16272315	COG1426S	-	hypothetical protein	Haemophilus influenzae Rd KW20	NC_000907	Rich medium		0.53919
DEG10050129	hscA	GI:16272321	COG0443O	-	chaperone protein HscA	Haemophilus influenzae Rd KW20	NC_000907	Rich medium		0.514149
DEG10050130	hscB	GI:16272323	COG1076O	-	co-chaperone HscB	Haemophilus influenzae Rd KW20	NC_000907	Rich medium		0.53779
DEG10050131	HI0380	GI:16272328	COG0565J	-	hypothetical protein	Haemophilus influenzae Rd KW20	NC_000907	Rich medium		0.550553
DEG10050132	tolB	GI:16272330	COG0823U	-	translocation protein TolB	Haemophilus influenzae Rd KW20	NC_000907	Rich medium		0.531682
DEG10050133	dinG	GI:16272335	COG1199KL	-	ATP-dependent helicase	Haemophilus influenzae Rd KW20	NC_000907	Rich medium		0.445208
DEG10050134	HI0391	GI:30995371	COG1835I	-	hypothetical protein	Haemophilus influenzae Rd KW20	NC_000907	Rich medium		0.581624
DEG10050135	pth	GI:16272343	-	-	peptidyl-tRNA hydrolase	Haemophilus influenzae Rd KW20	NC_000907	Rich medium		0.423278
DEG10050136	icc	GI:16272348	COG1409R	-	cyclic 3',5'-adenosine monophosphate phosphodiesterase	Haemophilus influenzae Rd KW20	NC_000907	Rich medium		0.44178
DEG10050137	HI0400	GI:16272349	-	-	hypothetical protein	Haemophilus influenzae Rd KW20	NC_000907	Rich medium		0.681171
DEG10050138	pdxY	GI:16272354	COG2240H	-	pyridoxamine kinase	Haemophilus influenzae Rd KW20	NC_000907	Rich medium		0.352774
DEG10050139	accA	GI:16272355	COG0825I	-	acetyl-CoA carboxylase carboxyltransferase subunit alpha	Haemophilus influenzae Rd KW20	NC_000907	Rich medium		0.564841
DEG10050140	rluC	GI:16272361	COG0564J	-	23S rRNA pseudouridylate synthase C	Haemophilus influenzae Rd KW20	NC_000907	Rich medium		0.588617
DEG10050141	rne	GI:30995373	COG1530J	-	ribonuclease E	Haemophilus influenzae Rd KW20	NC_000907	Rich medium		0.516614
DEG10050142	thiD	GI:16272365	COG0351H	-	phosphomethylpyrimidine kinase	Haemophilus influenzae Rd KW20	NC_000907	Rich medium		0.484841
DEG10050143	thiE	GI:16272366	COG0352H	-	thiamine-phosphate pyrophosphorylase	Haemophilus influenzae Rd KW20	NC_000907	Rich medium		0.524786
DEG10050144	HI0418	GI:16272367	-	-	transport protein	Haemophilus influenzae Rd KW20	NC_000907	Rich medium		0.630523
DEG10050145	HI0423	GI:16272371	COG4123R	-	hypothetical protein	Haemophilus influenzae Rd KW20	NC_000907	Rich medium		0.472508
DEG10050146	comD	GI:16272384	-	-	competence protein D	Haemophilus influenzae Rd KW20	NC_000907	Rich medium		0.35059
DEG10050147	comC	GI:16272385	-	-	competence protein C	Haemophilus influenzae Rd KW20	NC_000907	Rich medium		0.557786
DEG10050148	comB	GI:16272386	-	-	competence protein B	Haemophilus influenzae Rd KW20	NC_000907	Rich medium		0.666488
DEG10050149	comA	GI:16272387	-	-	competence protein A	Haemophilus influenzae Rd KW20	NC_000907	Rich medium		0.501965
DEG10050150	holB	GI:16272403	COG0470L	-	DNA polymerase III subunit delta'	Haemophilus influenzae Rd KW20	NC_000907	Rich medium		0.542499
DEG10050151	tmk/tdk	GI:30995377	COG0125F	-	thymidylate kinase	Haemophilus influenzae Rd KW20	NC_000907	Rich medium		0.653619
DEG10050152	surA	GI:16272406	COG0760O	-	stationary-phase survival protein SurA	Haemophilus influenzae Rd KW20	NC_000907	Rich medium		0.562973
DEG10050153	mazG	GI:16272408	COG1694R	-	nucleoside triphosphate pyrophosphohydrolase	Haemophilus influenzae Rd KW20	NC_000907	Rich medium		0.519742
DEG10050154	rpiA	GI:16272412	COG0120G	-	ribose-5-phosphate isomerase A	Haemophilus influenzae Rd KW20	NC_000907	Rich medium		0.423333
DEG10050155	serA	GI:16272413	COG0111HE	-	D-3-phosphoglycerate dehydrogenase	Haemophilus influenzae Rd KW20	NC_000907	Rich medium		0.42845
DEG10050156	HI0466	GI:16272414	COG0354R	-	hypothetical protein	Haemophilus influenzae Rd KW20	NC_000907	Rich medium		0.325734
DEG10050157	HI0467	GI:161350015	-	-	hypothetical protein	Haemophilus influenzae Rd KW20	NC_000907	Rich medium		0.431108
DEG10050158	hisG	GI:16272416	COG0040E	-	ATP phosphoribosyltransferase	Haemophilus influenzae Rd KW20	NC_000907	Rich medium		0.527257
DEG10050159	hisC	GI:16272418	COG0079E	-	histidinol-phosphate aminotransferase	Haemophilus influenzae Rd KW20	NC_000907	Rich medium		0.471887
DEG10050160	hisB	GI:16272419	COG0241E	-	imidazole glycerol-phosphate dehydratase/histidinol phosphatase	Haemophilus influenzae Rd KW20	NC_000907	Rich medium		0.459519
DEG10050161	hisA	GI:16272421	COG0106E	-	1-(5-phosphoribosyl)-5-[(5-phosphoribosylamino)methylideneamino] imidazole-4-carboxamide isomerase	Haemophilus influenzae Rd KW20	NC_000907	Rich medium		0.488553
DEG10050162	tyrP-A/tyrP	GI:16272424	COG0814E	-	tyrosine-specific transport protein	Haemophilus influenzae Rd KW20	NC_000907	Rich medium		0.549673
DEG10050163	potD-A/potD	GI:30995379	COG0687E	-	spermidine/putrescine ABC transporter periplasmic-binding protein	Haemophilus influenzae Rd KW20	NC_000907	Rich medium		0.529318
DEG10050164	HI0510	GI:16272454	COG1720S	-	hypothetical protein	Haemophilus influenzae Rd KW20	NC_000907	Rich medium		0.597449
DEG10050165	rpoB	GI:16272459	COG0085K	-	DNA-directed RNA polymerase subunit beta	Haemophilus influenzae Rd KW20	NC_000907	Rich medium		0.506414
DEG10050166	rplK	GI:16272461	-	-	50S ribosomal protein L11	Haemophilus influenzae Rd KW20	NC_000907	Rich medium		0.583876
DEG10050167	HI0522	GI:16272466	COG2364S	-	hypothetical protein	Haemophilus influenzae Rd KW20	NC_000907	Rich medium		0.62109
DEG10050168	pgk	GI:16272469	-	-	phosphoglycerate kinase	Haemophilus influenzae Rd KW20	NC_000907	Rich medium		0.583743
DEG10050169	dnaG	GI:16272476	COG0358L	-	DNA primase	Haemophilus influenzae Rd KW20	NC_000907	Rich medium		0.421017
DEG10050170	rpoD	GI:16272477	COG0568K	-	RNA polymerase sigma-70 factor	Haemophilus influenzae Rd KW20	NC_000907	Rich medium		0.490206
DEG10050171	aspA	GI:16272478	COG1027E	-	aspartate ammonia-lyase	Haemophilus influenzae Rd KW20	NC_000907	Rich medium		0.437071
DEG10050172	rpsR	GI:16272489	-	-	30S ribosomal protein S18	Haemophilus influenzae Rd KW20	NC_000907	Rich medium		0.573563
DEG10050173	priB	GI:161350027	-	-	primosomal replication protein N	Haemophilus influenzae Rd KW20	NC_000907	Rich medium		0.356306
DEG10050174	rpsF	GI:16272491	COG0360J	-	30S ribosomal protein S6	Haemophilus influenzae Rd KW20	NC_000907	Rich medium		0.473384
DEG10050175	infA	GI:30995385	COG0361J	-	translation initiation factor IF-1	Haemophilus influenzae Rd KW20	NC_000907	Rich medium		0.478642
DEG10050176	ksgA	GI:16272493	COG0030J	-	dimethyladenosine transferase	Haemophilus influenzae Rd KW20	NC_000907	Rich medium		0.520437
DEG10050177	HI0561	GI:16272504	COG1297S	-	serine protease	Haemophilus influenzae Rd KW20	NC_000907	Rich medium		0.541769
DEG10050178	asnA	GI:16272507	COG2502E	-	asparagine synthetase AsnA	Haemophilus influenzae Rd KW20	NC_000907	Rich medium		0.412041
DEG10050179	rpe/dod	GI:30995386	COG0036G	-	ribulose-phosphate 3-epimerase	Haemophilus influenzae Rd KW20	NC_000907	Rich medium		0.541436
DEG10050180	gyrB	GI:16272510	COG0187L	-	DNA gyrase subunit B	Haemophilus influenzae Rd KW20	NC_000907	Rich medium		0.569622
DEG10050181	tex	GI:16272511	COG2183K	-	transcription accessory protein	Haemophilus influenzae Rd KW20	NC_000907	Rich medium		0.378508
DEG10050182	greB	GI:16272512	COG0782K	-	transcription elongation factor GreB	Haemophilus influenzae Rd KW20	NC_000907	Rich medium		0.330117
DEG10050183	HI0570	GI:16272513	COG1309K	-	DNA-binding transcriptional repressor FabR	Haemophilus influenzae Rd KW20	NC_000907	Rich medium		0.524368
DEG10050184	slyX	GI:16272516	COG2900S	-	hypothetical protein	Haemophilus influenzae Rd KW20	NC_000907	Rich medium		0.246888
DEG10050185	HI0575	GI:16272518	COG2964S	-	hypothetical protein	Haemophilus influenzae Rd KW20	NC_000907	Rich medium		0.388821
DEG10050186	HI0576	GI:16272519	COG1553P	-	hypothetical protein	Haemophilus influenzae Rd KW20	NC_000907	Rich medium		0.531008
DEG10050187	HI0576.1	GI:16272520	COG2923P	-	hypothetical protein	Haemophilus influenzae Rd KW20	NC_000907	Rich medium		0.493402
DEG10050188	fusA	GI:16272523	COG0480J	-	elongation factor G	Haemophilus influenzae Rd KW20	NC_000907	Rich medium		0.502594
DEG10050189	rpsG/rpS7	GI:16272524	COG0049J	-	30S ribosomal protein S7	Haemophilus influenzae Rd KW20	NC_000907	Rich medium		0.465943
DEG10050190	rpsL	GI:16272525	-	-	30S ribosomal protein S12	Haemophilus influenzae Rd KW20	NC_000907	Rich medium		0.298865
DEG10050191	cpdB	GI:16272527	COG0737F	-	bifunctional 2',3'-cyclic nucleotide 2'-phosphodiesterase/3'-nucleotidase periplasmic precursor protein	Haemophilus influenzae Rd KW20	NC_000907	Rich medium		0.390441
DEG10050192	recX	GI:161350026	-	-	recombination regulator RecX	Haemophilus influenzae Rd KW20	NC_000907	Rich medium		0.562342
DEG10050193	cyaA	GI:16272546	-	-	adenylate cyclase	Haemophilus influenzae Rd KW20	NC_000907	Rich medium		0.556518
DEG10050194	gpsA	GI:16272547	COG0240C	-	NAD(P)H-dependent glycerol-3-phosphate dehydrogenase	Haemophilus influenzae Rd KW20	NC_000907	Rich medium		0.514032
DEG10050195	cysE	GI:16272548	COG1045E	-	serine acetyltransferase	Haemophilus influenzae Rd KW20	NC_000907	Rich medium		0.493939
DEG10050196	fucK	GI:16272555	COG1070G	-	L-fuculokinase	Haemophilus influenzae Rd KW20	NC_000907	Rich medium		0.405421
DEG10050197	fucI	GI:30995389	COG2407G	-	L-fucose isomerase	Haemophilus influenzae Rd KW20	NC_000907	Rich medium		0.523551
DEG10050198	fucR	GI:16272557	COG1349KG	-	L-fucose operon activator	Haemophilus influenzae Rd KW20	NC_000907	Rich medium		0.520077
DEG10050199	rluA	GI:16272559	COG0564J	-	hypothetical protein	Haemophilus influenzae Rd KW20	NC_000907	Rich medium		0.369567
DEG10050200	glpG	GI:16272560	COG0705R	-	glp protein	Haemophilus influenzae Rd KW20	NC_000907	Rich medium		0.606182
DEG10050201	trkA	GI:16272568	COG0569P	-	potassium transporter peripheral membrane component	Haemophilus influenzae Rd KW20	NC_000907	Rich medium		0.475929
DEG10050202	coaA	GI:16272574	COG1072H	-	pantothenate kinase	Haemophilus influenzae Rd KW20	NC_000907	Rich medium		0.418072
DEG10050203	HI0633	GI:30995390	COG0038P	-	hypothetical protein	Haemophilus influenzae Rd KW20	NC_000907	Rich medium		0.705858
DEG10050204	HI0634	GI:16272577	COG0042J	-	tRNA-dihydrouridine synthase A	Haemophilus influenzae Rd KW20	NC_000907	Rich medium		0.444403
DEG10050205	pldB	GI:16272588	COG2267I	-	lysophospholipase L2	Haemophilus influenzae Rd KW20	NC_000907	Rich medium		0.602376
DEG10050206	asd	GI:16272589	COG0136E	-	aspartate-semialdehyde dehydrogenase	Haemophilus influenzae Rd KW20	NC_000907	Rich medium		0.519373
DEG10050207	HI0647	GI:16272590	COG1285S	-	transport protein	Haemophilus influenzae Rd KW20	NC_000907	Rich medium		0.616293
DEG10050208	rep	GI:16272592	COG0210L	-	ATP-dependent DNA helicase	Haemophilus influenzae Rd KW20	NC_000907	Rich medium		0.425373
DEG10050209	HI0650	GI:16272593	-	-	hypothetical protein	Haemophilus influenzae Rd KW20	NC_000907	Rich medium		0.809683
DEG10050210	coaD	GI:16272594	COG0669H	-	phosphopantetheine adenylyltransferase	Haemophilus influenzae Rd KW20	NC_000907	Rich medium		0.353207
DEG10050211	kdtA	GI:16272595	COG1519M	-	3-deoxy-D-manno-octulosonic-acid transferase	Haemophilus influenzae Rd KW20	NC_000907	Rich medium		0.664101
DEG10050212	tag/tagI	GI:16272597	-	-	DNA-3-methyladenine glycosidase I	Haemophilus influenzae Rd KW20	NC_000907	Rich medium		0.381909
DEG10050213	aroE	GI:16272598	COG0169E	-	shikimate 5-dehydrogenase	Haemophilus influenzae Rd KW20	NC_000907	Rich medium		0.422818
DEG10050214	HI0656	GI:16272599	COG0009J	-	hypothetical protein	Haemophilus influenzae Rd KW20	NC_000907	Rich medium		0.573541
DEG10050215	HI0656.1	GI:16272600	COG0551L	-	hypothetical protein	Haemophilus influenzae Rd KW20	NC_000907	Rich medium		0.623813
DEG10050216	HI0660	GI:16272603	COG4679S	-	hypothetical protein	Haemophilus influenzae Rd KW20	NC_000907	Rich medium		0.676673
DEG10050217	HI0664	GI:16272605	COG1132V	-	ABC transporter ATP-binding protein	Haemophilus influenzae Rd KW20	NC_000907	Rich medium		0.634729
DEG10050218	HI0665	GI:16272606	COG3550R	-	hypothetical protein	Haemophilus influenzae Rd KW20	NC_000907	Rich medium		0.528403
DEG10050219	glpX	GI:16272609	-	-	fructose 1,6-bisphosphatase II	Haemophilus influenzae Rd KW20	NC_000907	Rich medium		0.522321
DEG10050220	ispF	GI:16272613	-	-	2-C-methyl-D-erythritol 2,4-cyclodiphosphate synthase	Haemophilus influenzae Rd KW20	NC_000907	Rich medium		0.550379
DEG10050221	ispD	GI:16272614	COG1211I	-	2-C-methyl-D-erythritol 4-phosphate cytidylyltransferase	Haemophilus influenzae Rd KW20	NC_000907	Rich medium		0.555823
DEG10050222	gptA	GI:16272616	COG0503F	-	xanthine-guanine phosphoribosyltransferase	Haemophilus influenzae Rd KW20	NC_000907	Rich medium		0.46364
DEG10050223	pepD	GI:16272617	COG2195E	-	aminoacyl-histidine dipeptidase	Haemophilus influenzae Rd KW20	NC_000907	Rich medium		0.380975
DEG10050224	HI0677	GI:16272619	-	-	hypothetical protein	Haemophilus influenzae Rd KW20	NC_000907	Rich medium		0.569132
DEG10050225	tpiA	GI:16272620	COG0149G	-	triosephosphate isomerase	Haemophilus influenzae Rd KW20	NC_000907	Rich medium		0.572852
DEG10050226	glpE	GI:16272621	COG0607P	-	GlpE	Haemophilus influenzae Rd KW20	NC_000907	Rich medium		0.504725
DEG10050227	HI0680	GI:16272622	COG2962R	-	RarD	Haemophilus influenzae Rd KW20	NC_000907	Rich medium		0.46932
DEG10050228	ilvY	GI:16272623	COG0583K	-	DNA-binding transcriptional regulator IlvY	Haemophilus influenzae Rd KW20	NC_000907	Rich medium		0.499849
DEG10050229	glpB	GI:16272626	COG3075E	-	anaerobic glycerol-3-phosphate dehydrogenase subunit B	Haemophilus influenzae Rd KW20	NC_000907	Rich medium		0.455057
DEG10050230	glpA	GI:16272627	COG0578C	-	sn-glycerol-3-phosphate dehydrogenase subunit A	Haemophilus influenzae Rd KW20	NC_000907	Rich medium		0.336958
DEG10050231	HI0687	GI:16272629	-	-	hypothetical protein	Haemophilus influenzae Rd KW20	NC_000907	Rich medium		0.611565
DEG10050232	HI0688	GI:16272630	-	-	hypothetical protein	Haemophilus influenzae Rd KW20	NC_000907	Rich medium		0.477596
DEG10050233	HI0698	GI:16272639	COG0729M	-	hypothetical protein	Haemophilus influenzae Rd KW20	NC_000907	Rich medium		0.478502
DEG10050234	truD	GI:16272642	COG0585S	-	tRNA pseudouridine synthase D	Haemophilus influenzae Rd KW20	NC_000907	Rich medium		0.435997
DEG10050235	mutS	GI:16272647	COG0249L	-	DNA mismatch repair protein	Haemophilus influenzae Rd KW20	NC_000907	Rich medium		0.489533
DEG10050236	selB	GI:16272649	COG3276J	-	selenocysteine-specific elongation factor	Haemophilus influenzae Rd KW20	NC_000907	Rich medium		0.337703
DEG10050237	HI0711	GI:16272651	COG3041S	-	hypothetical protein	Haemophilus influenzae Rd KW20	NC_000907	Rich medium		0.293905
DEG10050238	clpP	GI:161350016	-	-	ATP-dependent Clp protease proteolytic subunit	Haemophilus influenzae Rd KW20	NC_000907	Rich medium		0.387853
DEG10050239	secE	GI:16272656	COG0690U	-	preprotein translocase subunit SecE	Haemophilus influenzae Rd KW20	NC_000907	Rich medium		0.60119
DEG10050240	nusG	GI:16272657	COG0250K	-	transcription antitermination protein NusG	Haemophilus influenzae Rd KW20	NC_000907	Rich medium		0.468006
DEG10050241	vacJ	GI:16272658	-	-	lipoprotein	Haemophilus influenzae Rd KW20	NC_000907	Rich medium		0.490051
DEG10050242	trkH	GI:16272663	COG0168P	-	TRK system potassium uptake protein	Haemophilus influenzae Rd KW20	NC_000907	Rich medium		0.575243
DEG10050243	narP	GI:16272666	COG2197TK	-	nitrate/nitrite response regulator protein	Haemophilus influenzae Rd KW20	NC_000907	Rich medium		0.395323
DEG10050244	cyaY	GI:16272668	-	-	frataxin-like protein	Haemophilus influenzae Rd KW20	NC_000907	Rich medium		0.631762
DEG10050245	recQ	GI:16272669	COG0514L	-	ATP-dependent DNA helicase	Haemophilus influenzae Rd KW20	NC_000907	Rich medium		0.456052
DEG10050246	proS	GI:16272670	COG0442J	-	prolyl-tRNA synthetase	Haemophilus influenzae Rd KW20	NC_000907	Rich medium		0.516181
DEG10050247	imp	GI:16272671	COG1452M	-	organic solvent tolerance protein	Haemophilus influenzae Rd KW20	NC_000907	Rich medium		0.583047
DEG10050248	sufI	GI:16272674	COG2132Q	-	truncated suppressor of ftsI protein	Haemophilus influenzae Rd KW20	NC_000907	Rich medium		0.395613
DEG10050249	plsC	GI:16272675	COG0204I	-	1-acyl-glycerol-3-phosphate acyltransferase	Haemophilus influenzae Rd KW20	NC_000907	Rich medium		0.616057
DEG10050250	dnaE	GI:16272681	COG0587L	-	DNA polymerase III subunit alpha	Haemophilus influenzae Rd KW20	NC_000907	Rich medium		0.494566
DEG10050251	yhxB	GI:30995397	COG1109G	-	phosphomannomutase	Haemophilus influenzae Rd KW20	NC_000907	Rich medium		0.40896
DEG10050252	lexA	GI:30995398	COG1974KT	-	LexA repressor	Haemophilus influenzae Rd KW20	NC_000907	Rich medium		0.458969
DEG10050253	dapF	GI:16272691	COG0253E	-	diaminopimelate epimerase	Haemophilus influenzae Rd KW20	NC_000907	Rich medium		0.50151
DEG10050254	anmK	GI:16272694	COG2377O	-	anhydro-N-acetylmuramic acid kinase	Haemophilus influenzae Rd KW20	NC_000907	Rich medium		0.569983
DEG10050255	HI0756	GI:16272697	COG4942D	-	hypothetical protein	Haemophilus influenzae Rd KW20	NC_000907	Rich medium		0.700325
DEG10050256	gpm/gpmA	GI:16272698	COG0588G	-	phosphoglyceromutase	Haemophilus influenzae Rd KW20	NC_000907	Rich medium		0.461481
DEG10050257	rpmE	GI:16272699	COG0254J	-	50S ribosomal protein L31	Haemophilus influenzae Rd KW20	NC_000907	Rich medium		0.644147
DEG10050258	HI0762	GI:16272703	COG0639T	-	hypothetical protein	Haemophilus influenzae Rd KW20	NC_000907	Rich medium		0.424132
DEG10050259	nadR	GI:16272704	COG1056H,COG3172H	-	nicotinamide-nucleotide adenylyltransferase	Haemophilus influenzae Rd KW20	NC_000907	Rich medium		0.462276
DEG10050260	HI0767	GI:16272708	COG0742L	-	hypothetical protein	Haemophilus influenzae Rd KW20	NC_000907	Rich medium		0.589565
DEG10050261	ftsY	GI:16272709	COG0552U	-	cell division protein	Haemophilus influenzae Rd KW20	NC_000907	Rich medium		0.48855
DEG10050262	ftsE	GI:16272710	COG2884D	-	cell division ATP-binding protein	Haemophilus influenzae Rd KW20	NC_000907	Rich medium		0.438359
DEG10050263	ftsX	GI:16272711	COG2177D	-	cell division protein FtsX	Haemophilus influenzae Rd KW20	NC_000907	Rich medium		0.664477
DEG10050264	atoE	GI:16272713	COG2031I	-	short chain fatty acids transporter	Haemophilus influenzae Rd KW20	NC_000907	Rich medium		0.559919
DEG10050265	atoA	GI:16272714	COG2057I	-	acetate CoA-transferase beta subunit	Haemophilus influenzae Rd KW20	NC_000907	Rich medium		0.619928
DEG10050266	atoD	GI:16272715	COG1788I	-	acetyl-CoA:acetoacetyl-CoA transferase subunit alpha	Haemophilus influenzae Rd KW20	NC_000907	Rich medium		0.468634
DEG10050267	rplW	GI:16272720	COG0089J	-	50S ribosomal protein L23	Haemophilus influenzae Rd KW20	NC_000907	Rich medium		0.274719
DEG10050268	rplB	GI:16272721	COG0090J	-	50S ribosomal protein L2	Haemophilus influenzae Rd KW20	NC_000907	Rich medium		0.407342
DEG10050269	rpsS	GI:16272722	COG0185J	-	30S ribosomal protein S19	Haemophilus influenzae Rd KW20	NC_000907	Rich medium		0.691925
DEG10050270	rplV	GI:16272723	-	-	50S ribosomal protein L22	Haemophilus influenzae Rd KW20	NC_000907	Rich medium		0.394245
DEG10050271	rpsC	GI:16272724	COG0092J	-	30S ribosomal protein S3	Haemophilus influenzae Rd KW20	NC_000907	Rich medium		0.348143
DEG10050272	rplP	GI:16272725	COG0197J	-	50S ribosomal protein L16	Haemophilus influenzae Rd KW20	NC_000907	Rich medium		0.474669
DEG10050273	rpmC	GI:16272726	-	-	50S ribosomal protein L29	Haemophilus influenzae Rd KW20	NC_000907	Rich medium		0.333551
DEG10050274	rpsQ	GI:16272727	COG0186J	-	30S ribosomal protein S17	Haemophilus influenzae Rd KW20	NC_000907	Rich medium		0.332886
DEG10050275	rplN	GI:16272729	-	-	50S ribosomal protein L14	Haemophilus influenzae Rd KW20	NC_000907	Rich medium		0.606372
DEG10050276	rplX	GI:16272730	COG0198J	-	50S ribosomal protein L24	Haemophilus influenzae Rd KW20	NC_000907	Rich medium		0.23785
DEG10050277	rplE	GI:30995402	COG0094J	-	50S ribosomal protein L5	Haemophilus influenzae Rd KW20	NC_000907	Rich medium		0.570022
DEG10050278	rpsN	GI:16272732	COG0199J	-	30S ribosomal protein S14	Haemophilus influenzae Rd KW20	NC_000907	Rich medium		0.268337
DEG10050279	rpsH	GI:16272733	-	-	30S ribosomal protein S8	Haemophilus influenzae Rd KW20	NC_000907	Rich medium		0.399461
DEG10050280	rplF	GI:16272734	COG0097J	-	50S ribosomal protein L6	Haemophilus influenzae Rd KW20	NC_000907	Rich medium		0.477314
DEG10050281	rplR	GI:16272735	COG0256J	-	50S ribosomal protein L18	Haemophilus influenzae Rd KW20	NC_000907	Rich medium		0.578215
DEG10050282	rpsE	GI:16272736	COG0098J	-	30S ribosomal protein S5	Haemophilus influenzae Rd KW20	NC_000907	Rich medium		0.593403
DEG10050283	rpmD	GI:16272737	COG1841J	-	50S ribosomal protein L30	Haemophilus influenzae Rd KW20	NC_000907	Rich medium		0.64288
DEG10050284	rplO	GI:16272738	COG0200J	-	50S ribosomal protein L15	Haemophilus influenzae Rd KW20	NC_000907	Rich medium		0.394851
DEG10050285	rpsM	GI:16272741	COG0099J	-	30S ribosomal protein S13	Haemophilus influenzae Rd KW20	NC_000907	Rich medium		0.344129
DEG10050286	rpsK/rpS11	GI:16272742	COG0100J	-	30S ribosomal protein S11	Haemophilus influenzae Rd KW20	NC_000907	Rich medium		0.392101
DEG10050287	rpsD	GI:16272743	COG0522J	-	30S ribosomal protein S4	Haemophilus influenzae Rd KW20	NC_000907	Rich medium		0.567222
DEG10050288	rpoA	GI:16272744	COG0202K	-	DNA-directed RNA polymerase subunit alpha	Haemophilus influenzae Rd KW20	NC_000907	Rich medium		0.335317
DEG10050289	rplQ	GI:16272745	COG0203J	-	50S ribosomal protein L17	Haemophilus influenzae Rd KW20	NC_000907	Rich medium		0.435842
DEG10050290	HI0806	GI:16272747	COG0730R	-	hypothetical protein	Haemophilus influenzae Rd KW20	NC_000907	Rich medium		0.505218
DEG10050291	dxr	GI:16272748	-	-	1-deoxy-D-xylulose 5-phosphate reductoisomerase	Haemophilus influenzae Rd KW20	NC_000907	Rich medium		0.454821
DEG10050292	frr	GI:16272749	-	-	ribosome recycling factor	Haemophilus influenzae Rd KW20	NC_000907	Rich medium		0.539185
DEG10050293	hslO	GI:16272751	-	-	Hsp33-like chaperonin	Haemophilus influenzae Rd KW20	NC_000907	Rich medium		0.564117
DEG10050294	argH	GI:16272752	COG0165E	-	argininosuccinate lyase	Haemophilus influenzae Rd KW20	NC_000907	Rich medium		0.5367
DEG10050295	alaS	GI:16272755	COG0013J	-	alanyl-tRNA synthetase	Haemophilus influenzae Rd KW20	NC_000907	Rich medium		0.526401
DEG10050296	pepP	GI:16272757	COG0006E	-	aminopeptidase P	Haemophilus influenzae Rd KW20	NC_000907	Rich medium		0.456528
DEG10050297	galT	GI:16272761	COG1085C	-	galactose-1-phosphate uridylyltransferase	Haemophilus influenzae Rd KW20	NC_000907	Rich medium		0.587747
DEG10050298	galR	GI:16272762	COG1609K	-	galactose operon repressor	Haemophilus influenzae Rd KW20	NC_000907	Rich medium		0.543182
DEG10050299	HI0825	GI:16272766	-	-	hypothetical protein	Haemophilus influenzae Rd KW20	NC_000907	Rich medium		0.555854
DEG10050300	ispZ	GI:16272767	COG2917D	-	intracellular septation protein A	Haemophilus influenzae Rd KW20	NC_000907	Rich medium		0.537427
DEG10050301	slt	GI:16272770	COG0741M	-	soluble lytic murein transglycosylase	Haemophilus influenzae Rd KW20	NC_000907	Rich medium		0.568066
DEG10050302	trpR	GI:16272771	COG2973K	-	Trp operon repressor	Haemophilus influenzae Rd KW20	NC_000907	Rich medium		0.425065
DEG10050303	mtgA	GI:30995405	COG0744M	-	monofunctional biosynthetic peptidoglycan transglycosylase	Haemophilus influenzae Rd KW20	NC_000907	Rich medium		0.702449
DEG10050304	frdD	GI:16272773	-	-	fumarate reductase subunit D	Haemophilus influenzae Rd KW20	NC_000907	Rich medium		0.611045
DEG10050305	poxA/genX	GI:161350024	-	-	lysyl-tRNA synthetase	Haemophilus influenzae Rd KW20	NC_000907	Rich medium		0.481382
DEG10050306	HI0842	GI:16272783	COG0402FR	-	hypothetical protein	Haemophilus influenzae Rd KW20	NC_000907	Rich medium		0.45028
DEG10050307	HI0849m	GI:16273637	-	-	SAM-dependent methyltransferase	Haemophilus influenzae Rd KW20	NC_000907	Rich medium		0.545761
DEG10050308	mobB	GI:16272791	COG1763H	-	molybdopterin-guanine dinucleotide biosynthesis protein B	Haemophilus influenzae Rd KW20	NC_000907	Rich medium		0.533889
DEG10050309	HI0855	GI:16272795	-	-	hypothetical protein	Haemophilus influenzae Rd KW20	NC_000907	Rich medium		0.614967
DEG10050310	HI0858	GI:16272798	-	-	hypothetical protein	Haemophilus influenzae Rd KW20	NC_000907	Rich medium		0.54652
DEG10050311	clpB	GI:16272799	COG0542O	-	ATP-dependent Clp protease ATPase subunit	Haemophilus influenzae Rd KW20	NC_000907	Rich medium		0.570538
DEG10050312	glnA	GI:16272805	-	-	glutamine synthetase	Haemophilus influenzae Rd KW20	NC_000907	Rich medium		0.486841
DEG10050313	HI0867	GI:16272807	COG2244R	-	lipopolysaccharide biosynthesis protein	Haemophilus influenzae Rd KW20	NC_000907	Rich medium		0.526536
DEG10050314	HI0868	GI:16272808	COG0463M	-	hypothetical protein	Haemophilus influenzae Rd KW20	NC_000907	Rich medium		0.480411
DEG10050315	HI0869	GI:30995407	COG1216R	-	hypothetical protein	Haemophilus influenzae Rd KW20	NC_000907	Rich medium		0.38524
DEG10050316	HI0870	GI:16272810	-	-	hypothetical protein	Haemophilus influenzae Rd KW20	NC_000907	Rich medium		0.917445
DEG10050317	rffG	GI:30995408	COG1088M	-	dTDP-glucose 46-dehydratase	Haemophilus influenzae Rd KW20	NC_000907	Rich medium		0.454698
DEG10050318	HI0874	GI:16272815	COG3307M	-	hypothetical protein	Haemophilus influenzae Rd KW20	NC_000907	Rich medium		0.602841
DEG10050319	ispB	GI:16272821	COG0142H	-	octaprenyl-diphosphate synthase	Haemophilus influenzae Rd KW20	NC_000907	Rich medium		0.510592
DEG10050320	purD	GI:16272828	COG0151F	-	phosphoribosylamine--glycine ligase	Haemophilus influenzae Rd KW20	NC_000907	Rich medium		0.487627
DEG10050321	rhlB	GI:16272830	COG0513LKJ	-	ATP-dependent RNA helicase RhlB	Haemophilus influenzae Rd KW20	NC_000907	Rich medium		0.465269
DEG10050322	emrB	GI:16272835	-	-	multidrug resistance protein B	Haemophilus influenzae Rd KW20	NC_000907	Rich medium		0.545668
DEG10050323	folA	GI:16272837	COG0262H	-	dihydrofolate reductase	Haemophilus influenzae Rd KW20	NC_000907	Rich medium		0.21166
DEG10050324	nudH	GI:16272839	COG0494LR	-	dinucleoside polyphosphate hydrolase	Haemophilus influenzae Rd KW20	NC_000907	Rich medium		0.533193
DEG10050325	lgt	GI:16272841	-	-	prolipoprotein diacylglyceryl transferase	Haemophilus influenzae Rd KW20	NC_000907	Rich medium		0.370242
DEG10050326	HI0906	GI:16272843	COG0590FJ	-	hypothetical protein	Haemophilus influenzae Rd KW20	NC_000907	Rich medium		0.546714
DEG10050327	HI0907	GI:16272844	COG4701S	-	hypothetical protein	Haemophilus influenzae Rd KW20	NC_000907	Rich medium		0.328158
DEG10050328	kefBC/kefC	GI:16272848	COG0475P,COG1226P	-	glutathione-regulated potassium efflux system protein	Haemophilus influenzae Rd KW20	NC_000907	Rich medium		0.586854
DEG10050329	HI0912	GI:16272849	COG0500QR	-	hypothetical protein	Haemophilus influenzae Rd KW20	NC_000907	Rich medium		0.563146
DEG10050330	rpsB	GI:161350022	-	-	30S ribosomal protein S2	Haemophilus influenzae Rd KW20	NC_000907	Rich medium		0.508965
DEG10050331	lpxD	GI:16272852	COG1044M	-	UDP-3-O-[3-hydroxymyristoyl] glucosamine N-acyltransferase	Haemophilus influenzae Rd KW20	NC_000907	Rich medium		0.486346
DEG10050332	leuS	GI:16272858	COG0495J	-	leucyl-tRNA synthetase	Haemophilus influenzae Rd KW20	NC_000907	Rich medium		0.479777
DEG10050333	HI0922	GI:30995409	-	-	rare lipoprotein B	Haemophilus influenzae Rd KW20	NC_000907	Rich medium		0.651456
DEG10050334	holA	GI:16272860	COG1466L	-	DNA polymerase III subunit delta	Haemophilus influenzae Rd KW20	NC_000907	Rich medium		0.496695
DEG10050335	glyS	GI:16272861	COG0751J	-	glycyl-tRNA synthetase subunit beta	Haemophilus influenzae Rd KW20	NC_000907	Rich medium		0.500652
DEG10050336	HI0933	GI:16272870	COG2081R	-	hypothetical protein	Haemophilus influenzae Rd KW20	NC_000907	Rich medium		0.570122
DEG10050337	menB	GI:16272905	COG0447H	-	naphthoate synthase	Haemophilus influenzae Rd KW20	NC_000907	Rich medium		0.371396
DEG10050338	accC	GI:16272909	COG0439I	-	acetyl-CoA carboxylase biotin carboxylase subunit	Haemophilus influenzae Rd KW20	NC_000907	Rich medium		0.559608
DEG10050339	panF	GI:16272912	COG4145H	-	sodium/panthothenate symporter	Haemophilus influenzae Rd KW20	NC_000907	Rich medium		0.480425
DEG10050340	HI0976	GI:16272913	-	-	hypothetical protein	Haemophilus influenzae Rd KW20	NC_000907	Rich medium		0.457785
DEG10050341	fic	GI:16272915	COG2184D	-	cell filamentation protein	Haemophilus influenzae Rd KW20	NC_000907	Rich medium		0.470385
DEG10050342	prmA	GI:16272916	COG2264J	-	ribosomal protein L11 methyltransferase	Haemophilus influenzae Rd KW20	NC_000907	Rich medium		0.525797
DEG10050343	smpB	GI:16272919	COG0691O	-	SsrA-binding protein	Haemophilus influenzae Rd KW20	NC_000907	Rich medium		0.603252
DEG10050344	pfkA	GI:16272920	COG0205G	-	6-phosphofructokinase	Haemophilus influenzae Rd KW20	NC_000907	Rich medium		0.513964
DEG10050345	HI0984	GI:30995415	COG3022S	-	hypothetical protein	Haemophilus influenzae Rd KW20	NC_000907	Rich medium		0.555347
DEG10050346	leuA	GI:30995416	COG0119E	-	2-isopropylmalate synthase	Haemophilus influenzae Rd KW20	NC_000907	Rich medium		0.325902
DEG10050347	leuB	GI:16272925	COG0473CE	-	3-isopropylmalate dehydrogenase	Haemophilus influenzae Rd KW20	NC_000907	Rich medium		0.416344
DEG10050348	leuC	GI:16272926	-	-	isopropylmalate isomerase large subunit	Haemophilus influenzae Rd KW20	NC_000907	Rich medium		0.44368
DEG10050349	leuD	GI:16272927	COG0066E	-	isopropylmalate isomerase small subunit	Haemophilus influenzae Rd KW20	NC_000907	Rich medium		0.537319
DEG10050350	dnaN	GI:16272930	COG0592L	-	DNA polymerase III subunit beta	Haemophilus influenzae Rd KW20	NC_000907	Rich medium		0.432944
DEG10050351	dnaA	GI:16272931	COG0593L	-	chromosomal replication initiation protein	Haemophilus influenzae Rd KW20	NC_000907	Rich medium		0.460107
DEG10050352	tbpA/tbp1	GI:16272932	COG1629P	-	transferrin-binding protein 1 precursor	Haemophilus influenzae Rd KW20	NC_000907	Rich medium		0.510616
DEG10050353	rpmH	GI:16272934	COG0230J	-	50S ribosomal protein L34	Haemophilus influenzae Rd KW20	NC_000907	Rich medium		0.393802
DEG10050354	rnpA	GI:16272935	COG0594J	-	ribonuclease P	Haemophilus influenzae Rd KW20	NC_000907	Rich medium		0.502731
DEG10050355	yidC	GI:16272937	COG0706U	-	putative inner membrane protein translocase component YidC	Haemophilus influenzae Rd KW20	NC_000907	Rich medium		0.549784
DEG10050356	trmE	GI:16272938	COG0486R	-	tRNA modification GTPase TrmE	Haemophilus influenzae Rd KW20	NC_000907	Rich medium		0.377104
DEG10050357	lspA	GI:16272941	COG0597MU	-	lipoprotein signal peptidase	Haemophilus influenzae Rd KW20	NC_000907	Rich medium		0.799336
DEG10050358	lytB/ispH	GI:16272942	-	-	4-hydroxy-3-methylbut-2-enyl diphosphate reductase	Haemophilus influenzae Rd KW20	NC_000907	Rich medium		0.548565
DEG10050359	HI1008	GI:16272943	COG1555L	-	hypothetical protein	Haemophilus influenzae Rd KW20	NC_000907	Rich medium		0.745487
DEG10050360	HI1010	GI:16272945	COG2084I	-	3-hydroxyisobutyrate dehydrogenase	Haemophilus influenzae Rd KW20	NC_000907	Rich medium		0.440803
DEG10050361	HI1011	GI:16272946	COG3395S	-	hypothetical protein	Haemophilus influenzae Rd KW20	NC_000907	Rich medium		0.446533
DEG10050362	HI1013	GI:16272948	COG3622G	-	hypothetical protein	Haemophilus influenzae Rd KW20	NC_000907	Rich medium		0.431257
DEG10050363	gntP	GI:16272950	COG2610GE	-	gluconate permease	Haemophilus influenzae Rd KW20	NC_000907	Rich medium		0.634689
DEG10050364	HI1016	GI:16272951	COG1878R	-	hypothetical protein	Haemophilus influenzae Rd KW20	NC_000907	Rich medium		0.598445
DEG10050365	thiP	GI:16272954	COG1178P	-	thiamin transporter membrane protein	Haemophilus influenzae Rd KW20	NC_000907	Rich medium		0.415036
DEG10050366	thiQ	GI:16272955	COG3840H	-	thiamin ABC transporter ATP-binding protein	Haemophilus influenzae Rd KW20	NC_000907	Rich medium		0.373106
DEG10050367	bioB	GI:16272956	COG0502H	-	biotin synthetase	Haemophilus influenzae Rd KW20	NC_000907	Rich medium		0.462585
DEG10050368	tktA	GI:16272957	COG0021G	-	transketolase	Haemophilus influenzae Rd KW20	NC_000907	Rich medium		0.470556
DEG10050369	lyx	GI:16272961	COG1070G	-	L-xylulose kinase	Haemophilus influenzae Rd KW20	NC_000907	Rich medium		0.420305
DEG10050370	HI1028	GI:16272962	COG1638G	-	hypothetical protein	Haemophilus influenzae Rd KW20	NC_000907	Rich medium		0.478617
DEG10050371	HI1029	GI:16272963	COG1593G	-	hypothetical protein	Haemophilus influenzae Rd KW20	NC_000907	Rich medium		0.503516
DEG10050372	HI1030	GI:16272964	COG3090G	-	hypothetical protein	Haemophilus influenzae Rd KW20	NC_000907	Rich medium		0.597005
DEG10050373	HI1031	GI:16272965	-	-	2,3-diketo-L-gulonate reductase	Haemophilus influenzae Rd KW20	NC_000907	Rich medium		0.477212
DEG10050374	HI1037	GI:16272971	COG0121R	-	hypothetical protein	Haemophilus influenzae Rd KW20	NC_000907	Rich medium		0.592492
DEG10050375	HinDVM	GI:16272974	COG0270L	-	modification methylase	Haemophilus influenzae Rd KW20	NC_000907	Rich medium		0.466204
DEG10050376	napF	GI:16272975	COG1145C	-	ferredoxin-type protein	Haemophilus influenzae Rd KW20	NC_000907	Rich medium		0.513611
DEG10050377	HI1044	GI:16272976	COG3381R	-	twin-argninine leader-binding protein DmsD	Haemophilus influenzae Rd KW20	NC_000907	Rich medium		0.530155
DEG10050378	dmsC	GI:16272977	COG3302R	-	anaerobic dimethyl sulfoxide reductase chain C	Haemophilus influenzae Rd KW20	NC_000907	Rich medium		0.43637
DEG10050379	dmsB	GI:16272978	COG0437C	-	anaerobic dimethyl sulfoxide reductase chain B	Haemophilus influenzae Rd KW20	NC_000907	Rich medium		0.500327
DEG10050380	dmsA	GI:16272979	COG0243C	-	anaerobic dimethyl sulfoxide reductase chain A	Haemophilus influenzae Rd KW20	NC_000907	Rich medium		0.462235
DEG10050381	merT	GI:16272981	-	-	mercuric ion transport protein	Haemophilus influenzae Rd KW20	NC_000907	Rich medium		0.480892
DEG10050382	HI1053	GI:16272985	COG0599S	-	hypothetical protein	Haemophilus influenzae Rd KW20	NC_000907	Rich medium		0.387504
DEG10050383	HI1054	GI:16272986	COG3421S	-	hypothetical protein	Haemophilus influenzae Rd KW20	NC_000907	Rich medium		0.513634
DEG10050384	HI1055	GI:30995419	COG3421S	-	type III restriction-modification system endonuclease-like protein	Haemophilus influenzae Rd KW20	NC_000907	Rich medium		0.606477
DEG10050385	rnhB	GI:16272990	COG0164L	-	ribonuclease HII	Haemophilus influenzae Rd KW20	NC_000907	Rich medium		0.484729
DEG10050386	fabZ	GI:16272993	COG0764I	-	(3R)-hydroxymyristol (acyl carrier protein) dehydrase	Haemophilus influenzae Rd KW20	NC_000907	Rich medium		0.469126
DEG10050387	pyrH	GI:16272996	COG0528F	-	uridylate kinase	Haemophilus influenzae Rd KW20	NC_000907	Rich medium		0.471294
DEG10050388	nrfB	GI:30995421	-	-	cytochrome c-type protein NrfB	Haemophilus influenzae Rd KW20	NC_000907	Rich medium		0.572566
DEG10050389	nrfA	GI:161350017	-	-	cytochrome c nitrite reductase	Haemophilus influenzae Rd KW20	NC_000907	Rich medium		0.463158
DEG10050390	cydB	GI:16273004	COG1294C	-	cytochrome D ubiquinol oxidase subunit II	Haemophilus influenzae Rd KW20	NC_000907	Rich medium		0.493697
DEG10050391	cydA	GI:16273005	COG1271C	-	cytochrome D ubiquinol oxidase subunit I	Haemophilus influenzae Rd KW20	NC_000907	Rich medium		0.655077
DEG10050392	pyrG	GI:16273006	COG0504F	-	CTP synthetase	Haemophilus influenzae Rd KW20	NC_000907	Rich medium		0.539692
DEG10050393	HI1086	GI:16273014	-	-	hypothetical protein	Haemophilus influenzae Rd KW20	NC_000907	Rich medium		0.427997
DEG10050394	HI1087	GI:16273015	COG1127Q	-	ABC transporter ATP-binding protein	Haemophilus influenzae Rd KW20	NC_000907	Rich medium		0.422184
DEG10050395	ccmE	GI:16273021	COG2332O	-	cytochrome c-type biogenesis protein CcmE	Haemophilus influenzae Rd KW20	NC_000907	Rich medium		0.661707
DEG10050396	ccmF	GI:16273022	COG1138O	-	cytochrome C-type biogenesis protein	Haemophilus influenzae Rd KW20	NC_000907	Rich medium		0.609094
DEG10050397	ccmH	GI:16273642	COG3088O	-	cytochrome C-type biogenesis protein	Haemophilus influenzae Rd KW20	NC_000907	Rich medium		0.571034
DEG10050398	ligN/ligA	GI:30995424	COG0272L	-	NAD-dependent DNA ligase LigA	Haemophilus influenzae Rd KW20	NC_000907	Rich medium		0.581032
DEG10050399	zipA	GI:16273027	COG3115D	-	cell division protein ZipA	Haemophilus influenzae Rd KW20	NC_000907	Rich medium		0.505899
DEG10050400	cysZ	GI:16273028	COG2981E	-	putative sulfate transport protein CysZ	Haemophilus influenzae Rd KW20	NC_000907	Rich medium		0.662939
DEG10050401	rfaF	GI:16273031	COG0859M	-	ADP-heptose-LPS heptosyltransferase II	Haemophilus influenzae Rd KW20	NC_000907	Rich medium		0.488656
DEG10050402	nhaC	GI:16273033	COG1757C	-	Na+/H+ antiporter	Haemophilus influenzae Rd KW20	NC_000907	Rich medium		0.540344
DEG10050403	comM	GI:16273042	COG0606O	-	competence protein	Haemophilus influenzae Rd KW20	NC_000907	Rich medium		0.482235
DEG10050404	engB	GI:16273043	COG0218R	-	GTPase EngB	Haemophilus influenzae Rd KW20	NC_000907	Rich medium		0.547941
DEG10050405	lapB	GI:16273044	-	-	membrane protein	Haemophilus influenzae Rd KW20	NC_000907	Rich medium		0.608187
DEG10050406	ftsL	GI:16273057	COG3116D	-	cell division protein	Haemophilus influenzae Rd KW20	NC_000907	Rich medium		0.510795
DEG10050407	murD	GI:16273062	COG0771M	-	UDP-N-acetylmuramoyl-L-alanyl-D-glutamate synthetase	Haemophilus influenzae Rd KW20	NC_000907	Rich medium		0.535923
DEG10050408	murG	GI:16273064	COG0707M	-	N-acetylglucosaminyl transferase	Haemophilus influenzae Rd KW20	NC_000907	Rich medium		0.552111
DEG10050409	murC	GI:16273065	COG0773M	-	UDP-N-acetylmuramate--L-alanine ligase	Haemophilus influenzae Rd KW20	NC_000907	Rich medium		0.554513
DEG10050410	ddl	GI:16273066	COG1181M	-	D-alanine--D-alanine ligase	Haemophilus influenzae Rd KW20	NC_000907	Rich medium		0.438533
DEG10050411	ftsQ	GI:16273067	COG1589M	-	cell division protein	Haemophilus influenzae Rd KW20	NC_000907	Rich medium		0.678372
DEG10050412	ftsA	GI:16273068	COG0849D	-	cell division protein	Haemophilus influenzae Rd KW20	NC_000907	Rich medium		0.395432
DEG10050413	ftsZ	GI:16273069	COG0206D	-	cell division protein FtsZ	Haemophilus influenzae Rd KW20	NC_000907	Rich medium		0.430624
DEG10050414	pheA	GI:16273071	COG0077E,COG1605E	-	chorismate mutase/prephenate dehydratase	Haemophilus influenzae Rd KW20	NC_000907	Rich medium		0.431556
DEG10050415	HI1146	GI:30995425	COG1660R	-	hypothetical protein	Haemophilus influenzae Rd KW20	NC_000907	Rich medium		0.624639
DEG10050416	ptsN	GI:16273073	COG1762GT	-	nitrogen regulatory IIA protein	Haemophilus influenzae Rd KW20	NC_000907	Rich medium		0.565418
DEG10050417	HI1151	GI:16273076	-	-	hypothetical protein	Haemophilus influenzae Rd KW20	NC_000907	Rich medium		0.587202
DEG10050418	pmbA	GI:16273077	COG0312R	-	PmbA	Haemophilus influenzae Rd KW20	NC_000907	Rich medium		0.402746
DEG10050419	hemH	GI:16273084	-	-	ferrochelatase	Haemophilus influenzae Rd KW20	NC_000907	Rich medium		0.586951
DEG10050420	HI1161	GI:16273085	COG2050Q	-	hypothetical protein	Haemophilus influenzae Rd KW20	NC_000907	Rich medium		0.504876
DEG10050421	trpG	GI:16273095	COG0512EH	-	para-aminobenzoate synthase component II	Haemophilus influenzae Rd KW20	NC_000907	Rich medium		0.516358
DEG10050422	sprT	GI:16273097	-	-	hypothetical protein	Haemophilus influenzae Rd KW20	NC_000907	Rich medium		0.450631
DEG10050423	artI	GI:16273101	COG0834ET	-	arginine ABC transporter periplasmic-binding protein	Haemophilus influenzae Rd KW20	NC_000907	Rich medium		0.56763
DEG10050424	artP	GI:16273102	COG4161E	-	arginine transporter ATP-binding subunit	Haemophilus influenzae Rd KW20	NC_000907	Rich medium		0.526648
DEG10050425	dppF	GI:16273106	COG4608E	-	dipeptide transporter ATP-binding subunit	Haemophilus influenzae Rd KW20	NC_000907	Rich medium		0.506986
DEG10050426	dppD	GI:16273107	COG0444EP	-	dipeptide transporter ATP-binding subunit	Haemophilus influenzae Rd KW20	NC_000907	Rich medium		0.394142
DEG10050427	uvrD	GI:16273110	COG0210L	-	DNA-dependent helicase II	Haemophilus influenzae Rd KW20	NC_000907	Rich medium		0.48977
DEG10050428	HI1189	GI:16273111	COG0602O	-	hypothetical protein	Haemophilus influenzae Rd KW20	NC_000907	Rich medium		0.356338
DEG10050429	gcvA	GI:16273646	COG0583K	-	transcription activator	Haemophilus influenzae Rd KW20	NC_000907	Rich medium		0.252682
DEG10050430	HI1201	GI:16273121	COG2890J	-	N5-glutamine S-adenosyl-L-methionine-dependent methyltransferase	Haemophilus influenzae Rd KW20	NC_000907	Rich medium		0.435808
DEG10050431	HI1202	GI:30995431	COG2840S	-	hypothetical protein	Haemophilus influenzae Rd KW20	NC_000907	Rich medium		0.447708
DEG10050432	HI1205	GI:16273125	-	-	hypothetical protein	Haemophilus influenzae Rd KW20	NC_000907	Rich medium		0.676376
DEG10050433	mdh	GI:16273130	COG0039C	-	malate dehydrogenase	Haemophilus influenzae Rd KW20	NC_000907	Rich medium		0.516958
DEG10050434	dsbC	GI:16273132	COG1651O	-	thiol-disulfide interchange protein	Haemophilus influenzae Rd KW20	NC_000907	Rich medium		0.571214
DEG10050435	cmkA/cmk	GI:30995433	COG0283F	-	cytidylate kinase	Haemophilus influenzae Rd KW20	NC_000907	Rich medium		0.525087
DEG10050436	rpsA	GI:16273139	COG0539J	-	30S ribosomal protein S1	Haemophilus influenzae Rd KW20	NC_000907	Rich medium		0.395598
DEG10050437	HI1222	GI:16273141	-	-	hypothetical protein	Haemophilus influenzae Rd KW20	NC_000907	Rich medium		0.594561
DEG10050438	HI1223	GI:16273142	COG2956G	-	hypothetical protein	Haemophilus influenzae Rd KW20	NC_000907	Rich medium		0.553096
DEG10050439	apt	GI:16273149	COG0503F	-	adenine phosphoribosyltransferase	Haemophilus influenzae Rd KW20	NC_000907	Rich medium		0.545917
DEG10050440	lpdA	GI:16273150	COG1249C	-	dihydrolipoamide dehydrogenase	Haemophilus influenzae Rd KW20	NC_000907	Rich medium		0.490376
DEG10050441	aceF	GI:16273151	COG0508C	-	dihydrolipoamide acetyltransferase	Haemophilus influenzae Rd KW20	NC_000907	Rich medium		0.496747
DEG10050442	mgsA	GI:16273153	-	-	methylglyoxal synthase	Haemophilus influenzae Rd KW20	NC_000907	Rich medium		0.58596
DEG10050443	bcr	GI:16273161	-	-	bicyclomycin/multidrug efflux system	Haemophilus influenzae Rd KW20	NC_000907	Rich medium		0.547021
DEG10050444	rsuA	GI:16273162	COG1187J	-	16S pseudouridylate 516 synthase	Haemophilus influenzae Rd KW20	NC_000907	Rich medium		0.507321
DEG10050445	HI1244	GI:16273163	COG3955M	-	hypothetical protein	Haemophilus influenzae Rd KW20	NC_000907	Rich medium		0.553685
DEG10050446	maeB	GI:16273164	COG0280C,COG0281C	-	malic enzyme	Haemophilus influenzae Rd KW20	NC_000907	Rich medium		0.495761
DEG10050447	HI1246	GI:16273165	COG1368M	-	hypothetical protein	Haemophilus influenzae Rd KW20	NC_000907	Rich medium		0.610365
DEG10050448	uvrB	GI:16273166	COG0556L	-	excinuclease ABC subunit B	Haemophilus influenzae Rd KW20	NC_000907	Rich medium		0.670715
DEG10050449	HI1248	GI:16273167	COG2215R	-	hypothetical protein	Haemophilus influenzae Rd KW20	NC_000907	Rich medium		0.607502
DEG10050450	HI1249	GI:16273168	-	-	hypothetical protein	Haemophilus influenzae Rd KW20	NC_000907	Rich medium		0.499717
DEG10050451	HI1256	GI:16273175	COG1444R	-	hypothetical protein	Haemophilus influenzae Rd KW20	NC_000907	Rich medium		0.520726
DEG10050452	mfd	GI:16273176	COG1197LK	-	transcription-repair coupling factor	Haemophilus influenzae Rd KW20	NC_000907	Rich medium		0.51739
DEG10050453	accD	GI:16273178	COG0777I	-	acetyl-CoA carboxylase subunit beta	Haemophilus influenzae Rd KW20	NC_000907	Rich medium		0.586902
DEG10050454	tehB	GI:16273190	COG0500QR,COG3615P	-	tellurite resistance protein TehB	Haemophilus influenzae Rd KW20	NC_000907	Rich medium		0.674627
DEG10050455	metG	GI:16273191	COG0073R,COG0143J	-	methionyl-tRNA synthetase	Haemophilus influenzae Rd KW20	NC_000907	Rich medium		0.526698
DEG10050456	HI1278	GI:16273193	COG0778C	-	NAD(P)H-flavin oxidoreductase	Haemophilus influenzae Rd KW20	NC_000907	Rich medium		0.569473
DEG10050457	HI1282	GI:30995436	COG0779S	-	hypothetical protein	Haemophilus influenzae Rd KW20	NC_000907	Rich medium		0.42792
DEG10050458	hsdR	GI:16273199	COG0610V	-	type I restriction enzyme	Haemophilus influenzae Rd KW20	NC_000907	Rich medium		0.531217
DEG10050459	hsdM	GI:30995437	COG0286V	-	type I modification enzyme	Haemophilus influenzae Rd KW20	NC_000907	Rich medium		0.513223
DEG10050460	truB	GI:16273203	COG0130J	-	tRNA pseudouridine synthase B	Haemophilus influenzae Rd KW20	NC_000907	Rich medium		0.370156
DEG10050461	queF	GI:16273205	COG0780R,COG2904S	-	7-cyano-7-deazaguanine reductase	Haemophilus influenzae Rd KW20	NC_000907	Rich medium		0.402183
DEG10050462	csd	GI:30995438	COG0520E	-	NifS	Haemophilus influenzae Rd KW20	NC_000907	Rich medium		0.399611
DEG10050463	HI1298	GI:16273211	-	-	hypothetical protein	Haemophilus influenzae Rd KW20	NC_000907	Rich medium		0.523752
DEG10050464	uup-A	GI:16273212	COG0488R	-	ABC transporter ATPase component	Haemophilus influenzae Rd KW20	NC_000907	Rich medium		0.548028
DEG10050465	pgpA	GI:16273218	COG1267I	-	phosphatidylglycerophosphatase A	Haemophilus influenzae Rd KW20	NC_000907	Rich medium		0.505171
DEG10050466	HI1307	GI:16273219	COG1280E	-	hypothetical protein	Haemophilus influenzae Rd KW20	NC_000907	Rich medium		0.562363
DEG10050467	dapB	GI:16273220	COG0289E	-	dihydrodipicolinate reductase	Haemophilus influenzae Rd KW20	NC_000907	Rich medium		0.319273
DEG10050468	pheS	GI:16273223	COG0016J	-	phenylalanyl-tRNA synthetase subunit alpha	Haemophilus influenzae Rd KW20	NC_000907	Rich medium		0.524196
DEG10050469	pheT	GI:16273224	COG0072J,COG0073R	-	phenylalanyl-tRNA synthetase subunit beta	Haemophilus influenzae Rd KW20	NC_000907	Rich medium		0.502494
DEG10050470	ihfA/himA	GI:16273225	-	-	integration host factor alpha-subunit	Haemophilus influenzae Rd KW20	NC_000907	Rich medium		0.376653
DEG10050471	nlpC	GI:16273226	COG0791M	-	lipoprotein	Haemophilus influenzae Rd KW20	NC_000907	Rich medium		0.595568
DEG10050472	HI1317	GI:16273229	COG0676G	-	hypothetical protein	Haemophilus influenzae Rd KW20	NC_000907	Rich medium		0.500839
DEG10050473	infC	GI:16273648	COG0290J	-	translation initiation factor IF-3	Haemophilus influenzae Rd KW20	NC_000907	Rich medium		0.581492
DEG10050474	rpmI	GI:16273679	COG0291J	-	50S ribosomal protein L35	Haemophilus influenzae Rd KW20	NC_000907	Rich medium		0.476979
DEG10050475	rplT	GI:16273230	-	-	50S ribosomal protein L20	Haemophilus influenzae Rd KW20	NC_000907	Rich medium		0.38096
DEG10050476	recB	GI:16273231	COG1074L	-	exodeoxyribonuclease V beta chain	Haemophilus influenzae Rd KW20	NC_000907	Rich medium		0.566341
DEG10050477	HI1323	GI:16273233	-	-	hypothetical protein	Haemophilus influenzae Rd KW20	NC_000907	Rich medium		0.627411
DEG10050478	lon-B	GI:16273234	COG1067O	-	lon protease	Haemophilus influenzae Rd KW20	NC_000907	Rich medium		0.526904
DEG10050479	fabA	GI:16273235	COG0764I	-	3-hydroxydecanoyl-(acyl carrier protein) dehydratase	Haemophilus influenzae Rd KW20	NC_000907	Rich medium		0.550756
DEG10050480	dacB	GI:16273241	COG2027M	-	D-alanyl-D-alanine carboxypeptidase/endopeptidase	Haemophilus influenzae Rd KW20	NC_000907	Rich medium		0.456896
DEG10050481	rrmJ	GI:16273244	COG0293J	-	23S rRNA methyltransferase J	Haemophilus influenzae Rd KW20	NC_000907	Rich medium		0.411833
DEG10050482	HI1340	GI:16273250	COG0780R,COG1538MU,COG2904S	-	hypothetical protein	Haemophilus influenzae Rd KW20	NC_000907	Rich medium		0.425395
DEG10050483	uup-B	GI:16273253	COG0488R	-	ABC transporter ATP-binding protein	Haemophilus influenzae Rd KW20	NC_000907	Rich medium		0.568736
DEG10050484	pepT	GI:16273258	COG2195E	-	peptidase T	Haemophilus influenzae Rd KW20	NC_000907	Rich medium		0.51309
DEG10050485	HI1349	GI:16273259	COG0783P	-	hypothetical protein	Haemophilus influenzae Rd KW20	NC_000907	Rich medium		0.462035
DEG10050486	cdd	GI:16273260	COG0295F	-	cytidine deaminase	Haemophilus influenzae Rd KW20	NC_000907	Rich medium		0.431097
DEG10050487	glnS	GI:16273264	COG0008J	-	glutaminyl-tRNA synthetase	Haemophilus influenzae Rd KW20	NC_000907	Rich medium		0.526028
DEG10050488	malQ	GI:16273266	-	-	4-alpha-glucanotransferase	Haemophilus influenzae Rd KW20	NC_000907	Rich medium		0.457269
DEG10050489	glgB	GI:16273267	COG0296G	-	glycogen branching enzyme	Haemophilus influenzae Rd KW20	NC_000907	Rich medium		0.520655
DEG10050490	HI1364	GI:16273274	COG0583K	-	transcriptional regulator	Haemophilus influenzae Rd KW20	NC_000907	Rich medium		0.608147
DEG10050491	topA	GI:16273275	COG0550L,COG0551L	-	DNA topoisomerase I	Haemophilus influenzae Rd KW20	NC_000907	Rich medium		0.518019
DEG10050492	acpD	GI:16273276	COG1182I	-	acyl carrier protein phosphodiesterase	Haemophilus influenzae Rd KW20	NC_000907	Rich medium		0.616968
DEG10050493	thrS	GI:16273277	COG0441J	-	threonyl-tRNA synthetase	Haemophilus influenzae Rd KW20	NC_000907	Rich medium		0.508976
DEG10050494	pqqL	GI:16273278	COG0612R	-	zinc protease	Haemophilus influenzae Rd KW20	NC_000907	Rich medium		0.499623
DEG10050495	HI1371	GI:16273281	-	-	desulfoviridin gamma subunit	Haemophilus influenzae Rd KW20	NC_000907	Rich medium		0.310716
DEG10050496	mukE/kicA	GI:16273284	-	-	condesin subunit E	Haemophilus influenzae Rd KW20	NC_000907	Rich medium		0.613447
DEG10050497	mukB	GI:16273285	COG3096D	-	cell division protein MukB	Haemophilus influenzae Rd KW20	NC_000907	Rich medium		0.566326
DEG10050498	HI1375	GI:16273286	COG3586S	-	hypothetical protein	Haemophilus influenzae Rd KW20	NC_000907	Rich medium		0.573815
DEG10050499	HI1386	GI:16273295	-	-	hypothetical protein	Haemophilus influenzae Rd KW20	NC_000907	Rich medium		0.555859
DEG10050500	trpG	GI:16273297	COG0512EH	-	anthranilate synthase component II	Haemophilus influenzae Rd KW20	NC_000907	Rich medium		0.374354
DEG10050501	trpD	GI:16273299	COG0547E	-	anthranilate phosphoribosyltransferase	Haemophilus influenzae Rd KW20	NC_000907	Rich medium		0.558808
DEG10050502	valS	GI:16273301	COG0525J	-	valyl-tRNA synthetase	Haemophilus influenzae Rd KW20	NC_000907	Rich medium		0.539769
DEG10050503	HI1394	GI:16273304	-	-	hypothetical protein	Haemophilus influenzae Rd KW20	NC_000907	Rich medium		0.44625
DEG10050504	holC	GI:16273306	-	-	DNA polymerase III subunit chi	Haemophilus influenzae Rd KW20	NC_000907	Rich medium		0.284792
DEG10050505	fumC	GI:16273307	COG0114C	-	fumarate hydratase	Haemophilus influenzae Rd KW20	NC_000907	Rich medium		0.457353
DEG10050506	HI1399	GI:16273308	-	-	hypothetical protein	Haemophilus influenzae Rd KW20	NC_000907	Rich medium		0.477741
DEG10050507	trpH	GI:16273309	COG0613R	-	hypothetical protein	Haemophilus influenzae Rd KW20	NC_000907	Rich medium		0.508916
DEG10050508	yhxB	GI:16273312	-	-	tail fibre protein/phosphomannomutase	Haemophilus influenzae Rd KW20	NC_000907	Rich medium		0.434784
DEG10050509	HI1409	GI:16273316	COG3567S	-	hypothetical protein	Haemophilus influenzae Rd KW20	NC_000907	Rich medium		0.416199
DEG10050510	HI1410	GI:16273317	COG1783R	-	terminase large subunit-like protein	Haemophilus influenzae Rd KW20	NC_000907	Rich medium		0.499093
DEG10050511	HI1413	GI:16273320	-	-	hypothetical protein	Haemophilus influenzae Rd KW20	NC_000907	Rich medium		0.759616
DEG10050512	HI1414	GI:16273321	-	-	hypothetical protein	Haemophilus influenzae Rd KW20	NC_000907	Rich medium		0.788794
DEG10050513	HI1415	GI:16273322	COG3179R	-	hypothetical protein	Haemophilus influenzae Rd KW20	NC_000907	Rich medium		0.455799
DEG10050514	HI1418	GI:30995448	COG3617K	-	hypothetical protein	Haemophilus influenzae Rd KW20	NC_000907	Rich medium		0.591836
DEG10050515	HI1419	GI:16273325	COG3657S	-	hypothetical protein	Haemophilus influenzae Rd KW20	NC_000907	Rich medium		0.578844
DEG10050516	HI1422	GI:16273327	COG3561K	-	hypothetical protein	Haemophilus influenzae Rd KW20	NC_000907	Rich medium		0.534153
DEG10050517	HI1427	GI:16273332	COG5266P	-	hypothetical protein	Haemophilus influenzae Rd KW20	NC_000907	Rich medium		0.391732
DEG10050518	purN	GI:16273333	-	-	phosphoribosylglycinamide formyltransferase	Haemophilus influenzae Rd KW20	NC_000907	Rich medium		0.485513
DEG10050519	trpB	GI:16273336	COG0133E	-	tryptophan synthase subunit beta	Haemophilus influenzae Rd KW20	NC_000907	Rich medium		0.470366
DEG10050520	trpA	GI:16273337	COG0159E	-	tryptophan synthase subunit alpha	Haemophilus influenzae Rd KW20	NC_000907	Rich medium		0.608983
DEG10050521	usg/usg1	GI:16273338	COG0136E	-	aspartate-semialdehyde dehydrogenase	Haemophilus influenzae Rd KW20	NC_000907	Rich medium		0.506107
DEG10050522	HI1436	GI:16273343	-	-	hypothetical protein	Haemophilus influenzae Rd KW20	NC_000907	Rich medium		0.514336
DEG10050523	ispA	GI:16273345	COG0142H	-	geranyltranstransferase	Haemophilus influenzae Rd KW20	NC_000907	Rich medium		0.362066
DEG10050524	dxs	GI:16273346	COG1154HI	-	1-deoxy-D-xylulose-5-phosphate synthase	Haemophilus influenzae Rd KW20	NC_000907	Rich medium		0.541373
DEG10050525	sspB	GI:16273347	-	-	ClpXP protease specificity-enhancing factor	Haemophilus influenzae Rd KW20	NC_000907	Rich medium		0.707745
DEG10050526	rpsI	GI:16273349	-	-	30S ribosomal protein S9	Haemophilus influenzae Rd KW20	NC_000907	Rich medium		0.526071
DEG10050527	rplM	GI:16273350	-	-	50S ribosomal protein L13	Haemophilus influenzae Rd KW20	NC_000907	Rich medium		0.408577
DEG10050528	moeA	GI:16273355	COG0303H	-	molybdopterin biosynthesis protein	Haemophilus influenzae Rd KW20	NC_000907	Rich medium		0.551849
DEG10050529	moeB	GI:16273356	COG0476H	-	molybdopterin biosynthesis protein MoeB	Haemophilus influenzae Rd KW20	NC_000907	Rich medium		0.55686
DEG10050530	HI1450	GI:16273357	-	-	dsDNA-mimic protein	Haemophilus influenzae Rd KW20	NC_000907	Rich medium		0.55732
DEG10050531	purL	GI:16273359	COG0526OC	-	phosphoribosylformylglycinamidine synthase	Haemophilus influenzae Rd KW20	NC_000907	Rich medium		0.456131
DEG10050532	HI1456	GI:30995450	-	-	hypothetical protein	Haemophilus influenzae Rd KW20	NC_000907	Rich medium		0.43378
DEG10050533	HI1457	GI:16273363	COG3637M	-	opacity protein	Haemophilus influenzae Rd KW20	NC_000907	Rich medium		0.525282
DEG10050534	HI1459	GI:30995451	COG1595K	-	RNA polymerase sigma factor	Haemophilus influenzae Rd KW20	NC_000907	Rich medium		0.510933
DEG10050535	HI1462	GI:16273365	COG1538MU	-	hypothetical protein	Haemophilus influenzae Rd KW20	NC_000907	Rich medium		0.491234
DEG10050536	mrsA-B/mrsA	GI:16273368	COG1109G	-	MrsA	Haemophilus influenzae Rd KW20	NC_000907	Rich medium		0.52286
DEG10050537	folP-B/folP-2	GI:16273369	COG0294H	-	dihydropteroate synthase	Haemophilus influenzae Rd KW20	NC_000907	Rich medium		0.460262
DEG10050538	rpsO-B/rpsO	GI:16273372	-	-	30S ribosomal protein S15	Haemophilus influenzae Rd KW20	NC_000907	Rich medium		0.746469
DEG10050539	HI1469	GI:16273373	COG0725P	-	hypothetical protein	Haemophilus influenzae Rd KW20	NC_000907	Rich medium		0.318037
DEG10050540	HI1470	GI:16273374	COG1120PH	-	iron chelatin ABC transporter ATP-binding protein	Haemophilus influenzae Rd KW20	NC_000907	Rich medium		0.46293
DEG10050541	HI1471	GI:16273375	COG0609P	-	iron chelatin ABC transporter permease protein	Haemophilus influenzae Rd KW20	NC_000907	Rich medium		0.572396
DEG10050542	HI1474	GI:16273378	COG3842E	-	ABC transporter ATP-binding protein	Haemophilus influenzae Rd KW20	NC_000907	Rich medium		0.560687
DEG10050543	HI1476	GI:16273380	COG2932K	-	transcriptional regulatory protein	Haemophilus influenzae Rd KW20	NC_000907	Rich medium		0.527967
DEG10050544	muA	GI:16273382	-	-	transposase	Haemophilus influenzae Rd KW20	NC_000907	Rich medium		0.543671
DEG10050545	HI1480	GI:16273384	-	-	hypothetical protein	Haemophilus influenzae Rd KW20	NC_000907	Rich medium		0.466992
DEG10050546	HI1487	GI:16273390	-	-	hypothetical protein	Haemophilus influenzae Rd KW20	NC_000907	Rich medium		0.572187
DEG10050547	HI1494	GI:30995453	COG3023V	-	N-acetylmuramoyl-L-alanine amidase	Haemophilus influenzae Rd KW20	NC_000907	Rich medium		0.469241
DEG10050548	HI1505	GI:16273407	COG4397R	-	hypothetical protein	Haemophilus influenzae Rd KW20	NC_000907	Rich medium		0.409687
DEG10050549	HI1511	GI:16273413	COG4386R	-	sheath protein gpL	Haemophilus influenzae Rd KW20	NC_000907	Rich medium		0.555739
DEG10050550	HI1521	GI:30995455	COG3778S	-	hypothetical protein	Haemophilus influenzae Rd KW20	NC_000907	Rich medium		0.659908
DEG10050551	parE	GI:16273428	COG0187L	-	DNA topoisomerase IV subunit B	Haemophilus influenzae Rd KW20	NC_000907	Rich medium		0.453654
DEG10050552	rimK	GI:16273431	COG0189HJ	-	ribosomal protein S6 modification protein	Haemophilus influenzae Rd KW20	NC_000907	Rich medium		0.424649
DEG10050553	HI1534	GI:16273434	COG4121S	-	hypothetical protein	Haemophilus influenzae Rd KW20	NC_000907	Rich medium		0.428841
DEG10050554	HI1535	GI:16273435	COG0665E,COG4121S	-	hypothetical protein	Haemophilus influenzae Rd KW20	NC_000907	Rich medium		0.500748
DEG10050555	HI1542	GI:16273442	COG0778C	-	hypothetical protein	Haemophilus influenzae Rd KW20	NC_000907	Rich medium		0.378225
DEG10050556	lolE	GI:16273448	COG4591M	-	outer membrane-specific lipoprotein transporter subunit LolE	Haemophilus influenzae Rd KW20	NC_000907	Rich medium		0.593245
DEG10050557	lolD	GI:16273449	COG1136V	-	ABC transporter ATP-binding protein	Haemophilus influenzae Rd KW20	NC_000907	Rich medium		0.514193
DEG10050558	bioD-B/bioD	GI:16273450	COG0132H	-	dithiobiotin synthetase	Haemophilus influenzae Rd KW20	NC_000907	Rich medium		0.497367
DEG10050559	HI1552	GI:16273452	-	-	hypothetical protein	Haemophilus influenzae Rd KW20	NC_000907	Rich medium		0.504214
DEG10050560	bioA	GI:16273454	COG0161H	-	adenosylmethionine--8-amino-7-oxononanoate transaminase	Haemophilus influenzae Rd KW20	NC_000907	Rich medium		0.380354
DEG10050561	lolC	GI:16273455	COG4591M	-	hypothetical protein	Haemophilus influenzae Rd KW20	NC_000907	Rich medium		0.504261
DEG10050562	HI1556	GI:16273456	COG1052CHR	-	glycerate dehydrogenase	Haemophilus influenzae Rd KW20	NC_000907	Rich medium		0.306735
DEG10050563	hemK	GI:16273459	COG2890J	-	HemK	Haemophilus influenzae Rd KW20	NC_000907	Rich medium		0.555709
DEG10050564	prfA	GI:16273461	COG0216J	-	peptide chain release factor 1	Haemophilus influenzae Rd KW20	NC_000907	Rich medium		0.563227
DEG10050565	HI1568	GI:16273465	COG5005R	-	G protein	Haemophilus influenzae Rd KW20	NC_000907	Rich medium		0.471555
DEG10050566	pykA	GI:16273468	-	-	pyruvate kinase	Haemophilus influenzae Rd KW20	NC_000907	Rich medium		0.474513
DEG10050567	dnaB	GI:16273469	COG0305L	-	replicative DNA helicase	Haemophilus influenzae Rd KW20	NC_000907	Rich medium		0.478878
DEG10050568	alr	GI:16273470	COG0787M	-	alanine racemase	Haemophilus influenzae Rd KW20	NC_000907	Rich medium		0.541853
DEG10050569	purU	GI:16273482	COG0788F	-	formyltetrahydrofolate deformylase	Haemophilus influenzae Rd KW20	NC_000907	Rich medium		0.446622
DEG10050570	lolA	GI:16273485	COG2834M	-	outer-membrane lipoprotein carrier protein	Haemophilus influenzae Rd KW20	NC_000907	Rich medium		0.504695
DEG10050571	radA	GI:30995458	COG1066O	-	DNA repair protein RadA	Haemophilus influenzae Rd KW20	NC_000907	Rich medium		0.391026
DEG10050572	HI1603	GI:16273493	COG1392P	-	hypothetical protein	Haemophilus influenzae Rd KW20	NC_000907	Rich medium		0.540114
DEG10050573	HI1604	GI:16273494	COG0306P	-	phosphate permease	Haemophilus influenzae Rd KW20	NC_000907	Rich medium		0.45185
DEG10050574	HI1605	GI:16273495	COG3103T	-	hypothetical protein	Haemophilus influenzae Rd KW20	NC_000907	Rich medium		0.643355
DEG10050575	cca	GI:16273496	COG0617J	-	multifunctional tRNA nucleotidyl transferase/2'3'-cyclic phosphodiesterase/2'nucleotidase/phosphatase	Haemophilus influenzae Rd KW20	NC_000907	Rich medium		0.550147
DEG10050576	lolB	GI:16273497	-	-	outer membrane lipoprotein LolB	Haemophilus influenzae Rd KW20	NC_000907	Rich medium		0.430193
DEG10050577	ispE	GI:16273498	COG1947I	-	4-diphosphocytidyl-2-C-methyl-D-erythritol kinase	Haemophilus influenzae Rd KW20	NC_000907	Rich medium		0.434645
DEG10050578	prsA	GI:16273499	COG0462FE	-	ribose-phosphate pyrophosphokinase	Haemophilus influenzae Rd KW20	NC_000907	Rich medium		0.554635
DEG10050579	tyrS	GI:16273500	COG0162J	-	tyrosyl-tRNA synthetase	Haemophilus influenzae Rd KW20	NC_000907	Rich medium		0.517158
DEG10050580	norM	GI:16273502	COG0534V	-	multidrug efflux protein	Haemophilus influenzae Rd KW20	NC_000907	Rich medium		0.425485
DEG10050581	ribE	GI:16273503	COG0307H	-	riboflavin synthase subunit alpha	Haemophilus influenzae Rd KW20	NC_000907	Rich medium		0.250633
DEG10050582	pepN	GI:16273504	COG0308E	-	aminopeptidase N	Haemophilus influenzae Rd KW20	NC_000907	Rich medium		0.450133
DEG10050583	purK	GI:16273506	COG0026F	-	phosphoribosylaminoimidazole carboxylase ATPase subunit	Haemophilus influenzae Rd KW20	NC_000907	Rich medium		0.430305
DEG10050584	aspC	GI:16273507	COG1448E	-	aromatic amino acid aminotransferase	Haemophilus influenzae Rd KW20	NC_000907	Rich medium		0.5008
DEG10050585	HI1618	GI:30995461	COG1122P	-	ABC transporter ATP-binding protein	Haemophilus influenzae Rd KW20	NC_000907	Rich medium		0.446389
DEG10050586	HI1621	GI:16273510	COG0310P	-	cobalt transport protein CbiM	Haemophilus influenzae Rd KW20	NC_000907	Rich medium		0.54698
DEG10050587	HI1626	GI:16273515	-	-	hypothetical protein	Haemophilus influenzae Rd KW20	NC_000907	Rich medium		0.517842
DEG10050588	HI1627	GI:16273516	COG0251J	-	hypothetical protein	Haemophilus influenzae Rd KW20	NC_000907	Rich medium		0.450435
DEG10050589	HI1628	GI:16273517	-	-	hypothetical protein	Haemophilus influenzae Rd KW20	NC_000907	Rich medium		0.602725
DEG10050590	HI1629	GI:30995462	COG0586S	-	DedA	Haemophilus influenzae Rd KW20	NC_000907	Rich medium		0.55768
DEG10050591	rplY/rpL25	GI:16273519	COG1825J	-	50S ribosomal protein L25	Haemophilus influenzae Rd KW20	NC_000907	Rich medium		0.417208
DEG10050592	HI1631	GI:16273520	-	-	hypothetical protein	Haemophilus influenzae Rd KW20	NC_000907	Rich medium		0.612583
DEG10050593	HI1632	GI:16273521	COG0527E	-	hypothetical protein	Haemophilus influenzae Rd KW20	NC_000907	Rich medium		0.437832
DEG10050594	dapD	GI:30995463	COG2171E	-	2,3,4,5-tetrahydropyridine-2-carboxylate N-succinyltransferase	Haemophilus influenzae Rd KW20	NC_000907	Rich medium		0.562827
DEG10050595	purR	GI:16273524	COG1609K	-	purine nucleotide synthesis repressor	Haemophilus influenzae Rd KW20	NC_000907	Rich medium		0.53915
DEG10050596	ppc	GI:16273525	COG2352C	-	phosphoenolpyruvate carboxylase	Haemophilus influenzae Rd KW20	NC_000907	Rich medium		0.433522
DEG10050597	HI1637	GI:16273526	-	-	hypothetical protein	Haemophilus influenzae Rd KW20	NC_000907	Rich medium		0.548027
DEG10050598	HI1643	GI:16273532	-	-	hypothetical protein	Haemophilus influenzae Rd KW20	NC_000907	Rich medium		0.468199
DEG10050599	truA	GI:16273533	COG0101J	-	tRNA pseudouridine synthase A	Haemophilus influenzae Rd KW20	NC_000907	Rich medium		0.555031
DEG10050600	fbp	GI:16273534	COG0158G	-	fructose-1,6-bisphosphatase	Haemophilus influenzae Rd KW20	NC_000907	Rich medium		0.616674
DEG10050601	cmkB/cmk	GI:16273655	COG0283F	-	cytidylate kinase	Haemophilus influenzae Rd KW20	NC_000907	Rich medium		0.660534
DEG10050602	HI1651	GI:16273539	-	-	hypothetical protein	Haemophilus influenzae Rd KW20	NC_000907	Rich medium		0.579008
DEG10050603	tldD	GI:30995465	COG0312R	-	predicted Zn-dependent protease	Haemophilus influenzae Rd KW20	NC_000907	Rich medium		0.434741
DEG10050604	HI1654	GI:16273541	COG0313R	-	hypothetical protein	Haemophilus influenzae Rd KW20	NC_000907	Rich medium		0.612869
DEG10050605	HI1655	GI:16273542	COG3107R	-	antigen	Haemophilus influenzae Rd KW20	NC_000907	Rich medium		0.443817
DEG10050606	HI1658	GI:16273545	COG2823R	-	hypothetical protein	Haemophilus influenzae Rd KW20	NC_000907	Rich medium		0.444824
DEG10050607	nrdA	GI:30995466	COG0209F	-	ribonucleotide-diphosphate reductase subunit alpha	Haemophilus influenzae Rd KW20	NC_000907	Rich medium		0.47325
DEG10050608	nrdB	GI:16273547	COG0208F	-	ribonucleotide-diphosphate reductase subunit beta	Haemophilus influenzae Rd KW20	NC_000907	Rich medium		0.533378
DEG10050609	HI1664	GI:30995468	COG0084L	-	hypothetical protein	Haemophilus influenzae Rd KW20	NC_000907	Rich medium		0.378754
DEG10050610	sohB	GI:16273569	COG0616OU	-	predicted inner membrane peptidase	Haemophilus influenzae Rd KW20	NC_000907	Rich medium		0.633165
DEG10050611	HI1684	GI:16273571	COG2878C	-	electron transport complex protein RnfB	Haemophilus influenzae Rd KW20	NC_000907	Rich medium		0.567166
DEG10050612	rnfD	GI:16273573	COG4658C	-	electron transport complex protein RnfD	Haemophilus influenzae Rd KW20	NC_000907	Rich medium		0.501131
DEG10050613	HI1688	GI:16273575	COG4660C	-	SoxR-reducing system protein RsxE	Haemophilus influenzae Rd KW20	NC_000907	Rich medium		0.724398
DEG10050614	nth	GI:16273576	COG0177L	-	endonuclease III	Haemophilus influenzae Rd KW20	NC_000907	Rich medium		0.615382
DEG10050615	HI1690	GI:16273577	COG0733R	-	sodium-dependent transporter	Haemophilus influenzae Rd KW20	NC_000907	Rich medium		0.438976
DEG10050616	modC	GI:16273578	COG4148P	-	molybdate transporter ATP-binding protein	Haemophilus influenzae Rd KW20	NC_000907	Rich medium		0.395847
DEG10050617	HI1695	GI:30995469	COG0463M	-	lipopolysaccharide biosynthesis protein	Haemophilus influenzae Rd KW20	NC_000907	Rich medium		0.527468
DEG10050618	HI1696	GI:16273583	COG0463M	-	lipopolysaccharide biosynthesis protein	Haemophilus influenzae Rd KW20	NC_000907	Rich medium		0.31322
DEG10050619	HI1697	GI:16273584	COG3306M	-	lipopolysaccharide biosynthesis protein	Haemophilus influenzae Rd KW20	NC_000907	Rich medium		0.333574
DEG10050620	HI1698	GI:16273585	COG0438M	-	lipopolysaccharide biosynthesis protein	Haemophilus influenzae Rd KW20	NC_000907	Rich medium		0.573328
DEG10050621	HI1700	GI:30995470	COG2244R	-	lipopolysaccharide biosynthesis protein	Haemophilus influenzae Rd KW20	NC_000907	Rich medium		0.445776
DEG10050622	HI1701	GI:16273588	COG1434S	-	hypothetical protein	Haemophilus influenzae Rd KW20	NC_000907	Rich medium		0.553992
DEG10050623	HI1703	GI:16273590	-	-	hypothetical protein	Haemophilus influenzae Rd KW20	NC_000907	Rich medium		0.588269
DEG10050624	HI1704	GI:16273591	-	-	hypothetical protein	Haemophilus influenzae Rd KW20	NC_000907	Rich medium		0.626806
DEG10050625	pepA	GI:16273592	-	-	leucyl aminopeptidase	Haemophilus influenzae Rd KW20	NC_000907	Rich medium		0.5059
DEG10050626	ygiX	GI:16273595	COG0745TK	-	transcriptional regulatory protein	Haemophilus influenzae Rd KW20	NC_000907	Rich medium		0.463644
DEG10050627	orn	GI:16273602	COG1949A	-	oligoribonuclease	Haemophilus influenzae Rd KW20	NC_000907	Rich medium		0.471124
DEG10050628	HI1718	GI:16273604	-	-	hypothetical protein	Haemophilus influenzae Rd KW20	NC_000907	Rich medium		0.53222
DEG10050629	HI1720	GI:30995472	COG2963L	-	hypothetical protein	Haemophilus influenzae Rd KW20	NC_000907	Rich medium		0.566429
DEG10050630	HI1721	GI:30995473	COG2801L	-	transposase	Haemophilus influenzae Rd KW20	NC_000907	Rich medium		0.375382
DEG10050631	map	GI:16273608	COG0024J	-	methionine aminopeptidase	Haemophilus influenzae Rd KW20	NC_000907	Rich medium		0.577506
DEG10050632	mrcB/ponB	GI:16273611	COG0744M	-	penicillin-binding protein 1B	Haemophilus influenzae Rd KW20	NC_000907	Rich medium		0.542753
DEG10050633	purC/hemH	GI:30995475	-	-	phosphoribosylaminoimidazole-succinocarboxamide synthase	Haemophilus influenzae Rd KW20	NC_000907	Rich medium		0.536066
DEG10050634	HI1728	GI:16273614	COG1914P	-	hypothetical protein	Haemophilus influenzae Rd KW20	NC_000907	Rich medium		0.411081
DEG10050635	HI1731	GI:16273616	-	-	hypothetical protein	Haemophilus influenzae Rd KW20	NC_000907	Rich medium		0.484403
DEG10050636	rnb	GI:16273617	-	-	exoribonuclease II	Haemophilus influenzae Rd KW20	NC_000907	Rich medium		0.609573
DEG10050637	fabI	GI:30995476	COG0623I	-	enoyl reductase	Haemophilus influenzae Rd KW20	NC_000907	Rich medium		0.370721
DEG10050638	prfC	GI:16273619	COG4108J	-	peptide chain release factor 3	Haemophilus influenzae Rd KW20	NC_000907	Rich medium		0.424985
DEG10050639	HI1737	GI:16273621	COG1687E	-	hypothetical protein	Haemophilus influenzae Rd KW20	NC_000907	Rich medium		0.595797
DEG10050640	HI1738	GI:16273622	COG1296E	-	hypothetical protein	Haemophilus influenzae Rd KW20	NC_000907	Rich medium		0.615507
DEG10050641	rpoZ	GI:16273628	COG1758K	-	DNA-directed RNA polymerase subunit omega	Haemophilus influenzae Rd KW20	NC_000907	Rich medium		0.684847
DEG10050642	gmk	GI:16273629	COG0194F	-	guanylate kinase	Haemophilus influenzae Rd KW20	NC_000907	Rich medium		0.480551
DEG10060001	dnaN	GI:108885075	-	DNA metabolism	DNA polymerase III, beta subunit	Mycoplasma genitalium G37	NC_000908	Rich medium		0.525178
DEG10060002	gyrB	GI:12044853	COG0187L	DNA metabolism	DNA gyrase, B subunit	Mycoplasma genitalium G37	NC_000908	Rich medium		0.530479
DEG10060003	gyrA	GI:12044854	COG0188L	DNA metabolism	DNA gyrase, A subunit	Mycoplasma genitalium G37	NC_000908	Rich medium		0.587605
DEG10060004	serS	GI:12044855	COG0172J	Protein synthesis	seryl-tRNA synthetase	Mycoplasma genitalium G37	NC_000908	Rich medium		0.537805
DEG10060005	tmk	GI:12044856	COG0125F	Purines, pyrimidines, nucleosides, and nucleotides	thymidylate kinase	Mycoplasma genitalium G37	NC_000908	Rich medium		0.45611
[truncated: 11,433 more rows]
