# Supplementary material for: Statistical Analysis of Hurst Exponents of Essential/Nonessential Genes in 33 Bacterial Genomes
Source: PLoS One. 2015 Jun 12;10(6):e0129716. doi: 10.1371/journal.pone.0129716 (PMC4466317; doi:10.1371/journal.pone.0129716)
Supplement: S2 Dataset — (XLSX) [file pone.0129716.s002.xlsx]

## Sheet: degannotation-np
#DEG_AC	#Gene_Name	#Gene_Ref	#COG	#Class	#Function	#Organism	#Refseq	#Condition		Hurst exponent (hurstSpec method, smoothed mode)
DNEG10010001	yaaA	GI:16077071	-	-	hypothetical protein	Bacillus subtilis 168	NC_000964	Rich medium		0.187329
DNEG10010002	recF	GI:16077072	-	-	DNA replication and repair protein RecF	Bacillus subtilis 168	NC_000964	Rich medium		0.579107
DNEG10010003	yaaB	GI:255767014	-	-	hypothetical protein	Bacillus subtilis 168	NC_000964	Rich medium		0.675997
DNEG10010004	yaaC	GI:16077076	-	-	hypothetical protein	Bacillus subtilis 168	NC_000964	Rich medium		0.498338
DNEG10010005	dacA	GI:16077078	-	-	D-alanyl-D-alanine carboxypeptidase DacA	Bacillus subtilis 168	NC_000964	Rich medium		0.528185
DNEG10010006	yaaD	GI:16077079	-	-	pyridoxal biosynthesis lyase PdxS	Bacillus subtilis 168	NC_000964	Rich medium		0.612532
DNEG10010007	yaaE	GI:16077080	-	-	glutamine amidotransferase subunit PdxT	Bacillus subtilis 168	NC_000964	Rich medium		0.415229
DNEG10010008	dck	GI:16077082	-	-	deoxyadenosinedeoxycytidine kinase	Bacillus subtilis 168	NC_000964	Rich medium		0.481559
DNEG10010009	dgk	GI:16077083	-	-	deoxyguanosine kinase	Bacillus subtilis 168	NC_000964	Rich medium		0.318217
DNEG10010010	yaaH	GI:16077084	-	-	spore germination protein YaaH	Bacillus subtilis 168	NC_000964	Rich medium		0.505258
DNEG10010011	yaaI	GI:16077085	-	-	isochorismatase family protein YaaI	Bacillus subtilis 168	NC_000964	Rich medium		0.632191
DNEG10010012	tadA	GI:16077086	-	-	tRNA-specific adenosine deaminase	Bacillus subtilis 168	NC_000964	Rich medium		0.608134
DNEG10010013	yaaK	GI:16077088	-	-	nucleoid-associated protein YaaK	Bacillus subtilis 168	NC_000964	Rich medium		0.522704
DNEG10010014	recR	GI:16077089	-	-	recombination protein RecR	Bacillus subtilis 168	NC_000964	Rich medium		0.578076
DNEG10010015	yaaL	GI:16077090	-	-	hypothetical protein	Bacillus subtilis 168	NC_000964	Rich medium		0.542481
DNEG10010016	bofA	GI:255767016	-	-	sigma-K factor-processing regulatory protein BofA	Bacillus subtilis 168	NC_000964	Rich medium		0.591806
DNEG10010017	csfB	GI:16077092	-	-	protein CsfB	Bacillus subtilis 168	NC_000964	Rich medium		0.460904
DNEG10010018	xpaC	GI:16077093	-	-	protein XpaC	Bacillus subtilis 168	NC_000964	Rich medium		0.636477
DNEG10010019	yaaN	GI:16077094	-	-	hypothetical protein	Bacillus subtilis 168	NC_000964	Rich medium		0.494105
DNEG10010020	yaaO	GI:16077095	-	-	hypothetical protein	Bacillus subtilis 168	NC_000964	Rich medium		0.608404
DNEG10010021	yaaQ	GI:16077097	-	-	hypothetical protein	Bacillus subtilis 168	NC_000964	Rich medium		0.532198
DNEG10010022	yaaR	GI:16077098	-	-	hypothetical protein	Bacillus subtilis 168	NC_000964	Rich medium		0.389535
DNEG10010023	yaaT	GI:16077100	-	-	stage 0 sporulation protein YaaT	Bacillus subtilis 168	NC_000964	Rich medium		0.587825
DNEG10010024	yabA	GI:16077101	-	-	initiation-control protein YabA	Bacillus subtilis 168	NC_000964	Rich medium		0.701549
DNEG10010025	yabB	GI:16077102	-	-	hypothetical protein	Bacillus subtilis 168	NC_000964	Rich medium		0.571324
DNEG10010026	yazA	GI:16077103	-	-	hypothetical protein	Bacillus subtilis 168	NC_000964	Rich medium		0.552819
DNEG10010027	yabC	GI:16077104	-	-	ribosomal RNA small subunit methyltransferase I	Bacillus subtilis 168	NC_000964	Rich medium		0.658971
DNEG10010028	abrB	GI:16077105	-	-	transition state regulatory protein AbrB	Bacillus subtilis 168	NC_000964	Rich medium		0.519032
DNEG10010029	yabD	GI:16077107	-	-	deoxyribonuclease YabD	Bacillus subtilis 168	NC_000964	Rich medium		0.515091
DNEG10010030	yabE	GI:16077108	-	-	hypothetical protein	Bacillus subtilis 168	NC_000964	Rich medium		0.590322
DNEG10010031	rnmV	GI:16077109	-	-	ribonuclease M5	Bacillus subtilis 168	NC_000964	Rich medium		0.427644
DNEG10010032	ksgA	GI:16077110	-	-	ribosomal RNA small subunit methyltransferase A	Bacillus subtilis 168	NC_000964	Rich medium		0.56481
DNEG10010033	yabG	GI:16077111	-	-	sporulation-specific protease YabG	Bacillus subtilis 168	NC_000964	Rich medium		0.485231
DNEG10010034	veg	GI:16077112	-	-	protein Veg	Bacillus subtilis 168	NC_000964	Rich medium		0.605398
DNEG10010035	sspF	GI:16077113	-	-	protein SspF	Bacillus subtilis 168	NC_000964	Rich medium		0.470721
DNEG10010036	purR	GI:16077115	-	-	Pur operon repressor	Bacillus subtilis 168	NC_000964	Rich medium		0.44215
DNEG10010037	yabJ	GI:16077116	-	-	enamineimine deaminase	Bacillus subtilis 168	NC_000964	Rich medium		0.287098
DNEG10010038	spoVG	GI:16077117	-	-	septation protein SpoVG	Bacillus subtilis 168	NC_000964	Rich medium		0.284198
DNEG10010039	ctc	GI:16077120	-	-	general stress protein CTC	Bacillus subtilis 168	NC_000964	Rich medium		0.585052
DNEG10010040	yabK	GI:16077122	-	-	hypothetical protein	Bacillus subtilis 168	NC_000964	Rich medium		0.605033
DNEG10010041	mfd	GI:16077123	-	-	transcription-repair-coupling factor	Bacillus subtilis 168	NC_000964	Rich medium		0.541843
DNEG10010042	spoVT	GI:16077124	-	-	stage V sporulation protein T	Bacillus subtilis 168	NC_000964	Rich medium		0.495729
DNEG10010043	yabM	GI:16077125	-	-	membrane protein	Bacillus subtilis 168	NC_000964	Rich medium		0.666038
DNEG10010044	yabN	GI:16077126	-	-	hypothetical protein	Bacillus subtilis 168	NC_000964	Rich medium		0.519535
DNEG10010045	yabO	GI:16077127	-	-	hypothetical protein	Bacillus subtilis 168	NC_000964	Rich medium		0.480431
DNEG10010046	yabP	GI:16077128	-	-	spore protein YabP	Bacillus subtilis 168	NC_000964	Rich medium		0.350075
DNEG10010047	yabQ	GI:16077129	-	-	spore protein YabQ	Bacillus subtilis 168	NC_000964	Rich medium		0.669649
DNEG10010048	yabR	GI:16077131	-	-	hypothetical protein	Bacillus subtilis 168	NC_000964	Rich medium		0.480454
DNEG10010049	spoIIE	GI:16077132	-	-	stage II sporulation protein E	Bacillus subtilis 168	NC_000964	Rich medium		0.666528
DNEG10010050	yabS	GI:16077133	-	-	hypothetical protein	Bacillus subtilis 168	NC_000964	Rich medium		0.517039
DNEG10010051	yabT	GI:50812174	-	-	serinethreonine-protein kinase YabT	Bacillus subtilis 168	NC_000964	Rich medium		0.696583
DNEG10010052	ftsH	GI:16077137	-	-	ATP-dependent zinc metalloprotease FtsH	Bacillus subtilis 168	NC_000964	Rich medium		0.54259
DNEG10010053	coaX	GI:255767018	-	-	type III pantothenate kinase	Bacillus subtilis 168	NC_000964	Rich medium		0.598047
DNEG10010054	hslO	GI:16077139	-	-	33 kDa chaperonin	Bacillus subtilis 168	NC_000964	Rich medium		0.56543
DNEG10010055	yacD	GI:16077140	-	-	peptidyl-prolyl cis-trans isomerase YacD	Bacillus subtilis 168	NC_000964	Rich medium		0.555047
DNEG10010056	cysK	GI:16077141	-	-	cysteine synthase	Bacillus subtilis 168	NC_000964	Rich medium		0.498452
DNEG10010057	pabB	GI:16077142	-	-	para-aminobenzoate synthase component 1	Bacillus subtilis 168	NC_000964	Rich medium		0.576574
DNEG10010058	pabA	GI:16077143	-	-	para-aminobenzoateanthranilate synthase glutamine amidotransferase component II	Bacillus subtilis 168	NC_000964	Rich medium		0.482466
DNEG10010059	pabC	GI:16077144	-	-	aminodeoxychorismate lyase	Bacillus subtilis 168	NC_000964	Rich medium		0.625797
DNEG10010060	sul	GI:16077145	-	-	dihydropteroate synthase	Bacillus subtilis 168	NC_000964	Rich medium		0.525113
DNEG10010061	folB	GI:16077146	-	-	dihydroneopterin aldolase	Bacillus subtilis 168	NC_000964	Rich medium		0.399029
DNEG10010062	folK	GI:16077147	-	-	2-amino-4-hydroxy-6- hydroxymethyldihydropteridine pyrophosphokinase	Bacillus subtilis 168	NC_000964	Rich medium		0.592693
DNEG10010063	yazB	GI:16077148	-	-	HTH-type transcriptional regulator YazB	Bacillus subtilis 168	NC_000964	Rich medium		0.542152
DNEG10010064	dusB	GI:16077149	-	-	tRNA-dihydrouridine synthase 1	Bacillus subtilis 168	NC_000964	Rich medium		0.482111
DNEG10010065	ctsR	GI:16077151	-	-	transcriptional regulator CtsR	Bacillus subtilis 168	NC_000964	Rich medium		0.461371
DNEG10010066	mcsA	GI:16077152	-	-	hypothetical protein	Bacillus subtilis 168	NC_000964	Rich medium		0.539303
DNEG10010067	mcsB	GI:16077153	-	-	ATP:guanido phosphotransferase YacI	Bacillus subtilis 168	NC_000964	Rich medium		0.444832
DNEG10010068	clpC	GI:16077154	-	-	negative regulator of genetic competence ClpCMecB	Bacillus subtilis 168	NC_000964	Rich medium		0.520287
DNEG10010069	radA	GI:16077155	-	-	DNA repair protein RadA homolog	Bacillus subtilis 168	NC_000964	Rich medium		0.473951
DNEG10010070	yacK	GI:16077156	-	-	DNA integrity scanning protein DisA	Bacillus subtilis 168	NC_000964	Rich medium		0.688556
DNEG10010071	yacL	GI:16077157	-	-	PIN and TRAM-domain containing protein YacL	Bacillus subtilis 168	NC_000964	Rich medium		0.652581
DNEG10010072	cysE	GI:16077161	-	-	serine acetyltransferase	Bacillus subtilis 168	NC_000964	Rich medium		0.634222
DNEG10010073	mrnC	GI:16077163	-	-	mini-ribonuclease 3	Bacillus subtilis 168	NC_000964	Rich medium		0.671069
DNEG10010074	rlmB	GI:16077164	-	-	TrmH family tRNArRNA methyltransferase YacO	Bacillus subtilis 168	NC_000964	Rich medium		0.583608
DNEG10010075	yacP	GI:16077165	-	-	hypothetical protein	Bacillus subtilis 168	NC_000964	Rich medium		0.513708
DNEG10010076	sigH	GI:16077166	-	-	RNA polymerase sigma-H factor	Bacillus subtilis 168	NC_000964	Rich medium		0.446658
DNEG10010077	nusG	GI:16077169	-	-	transcription terminationantitermination protein NusG	Bacillus subtilis 168	NC_000964	Rich medium		0.591188
DNEG10010078	rplK	GI:255767019	-	-	50S ribosomal protein L11	Bacillus subtilis 168	NC_000964	Rich medium		0.471681
DNEG10010079	ybxB	GI:16077174	-	-	hypothetical protein	Bacillus subtilis 168	NC_000964	Rich medium		0.624248
DNEG10010080	ybxF	GI:16077177	-	-	ribosome-associated protein L7Ae-like	Bacillus subtilis 168	NC_000964	Rich medium		0.602516
DNEG10010081	ybaC	GI:255767027	-	-	aminopeptidase YbaC	Bacillus subtilis 168	NC_000964	Rich medium		0.528866
DNEG10010082	ybzG	GI:255767033	-	-	ribosome-binding protein YbzG	Bacillus subtilis 168	NC_000964	Rich medium		0.763041
DNEG10010083	cbiO	GI:255767035	-	-	energy-coupling factor transporter ATP-binding protein EcfA1	Bacillus subtilis 168	NC_000964	Rich medium		0.472875
DNEG10010084	cbiO	GI:16077214	-	-	energy-coupling factor transporter ATP-binding protein EcfA2	Bacillus subtilis 168	NC_000964	Rich medium		0.412818
DNEG10010085	ybaF	GI:255767036	-	-	energy-coupling factor transporter transmembrane protein EcfT	Bacillus subtilis 168	NC_000964	Rich medium		0.597948
DNEG10010086	truA	GI:255767037	-	-	tRNA pseudouridine synthase A	Bacillus subtilis 168	NC_000964	Rich medium		0.443304
DNEG10010087	ybaJ	GI:255767039	-	-	methyltransferase YbaJ	Bacillus subtilis 168	NC_000964	Rich medium		0.591788
DNEG10010088	ybaK	GI:16077220	-	-	hypothetical protein	Bacillus subtilis 168	NC_000964	Rich medium		0.570483
DNEG10010089	cwlD	GI:16077221	-	-	germination-specific N-acetylmuramoyl-L-alanine amidase	Bacillus subtilis 168	NC_000964	Rich medium		0.602041
DNEG10010090	salA	GI:16077222	-	-	protein mrp homolog SalA	Bacillus subtilis 168	NC_000964	Rich medium		0.558737
DNEG10010091	gerD	GI:16077223	-	-	spore germination protein GerD	Bacillus subtilis 168	NC_000964	Rich medium		0.520502
DNEG10010092	kbaA	GI:16077224	-	-	kinB-signaling pathway activation protein	Bacillus subtilis 168	NC_000964	Rich medium		0.659803
DNEG10010093	ybaN	GI:16077225	-	-	polysaccharide deacetylase PdaB	Bacillus subtilis 168	NC_000964	Rich medium		0.623465
DNEG10010094	ybaR	GI:16077226	-	-	sulfate transporter YbaR	Bacillus subtilis 168	NC_000964	Rich medium		0.69128
DNEG10010095	ybaS	GI:255767040	-	-	hypothetical protein	Bacillus subtilis 168	NC_000964	Rich medium		0.594708
DNEG10010096	ybbA	GI:255767041	-	-	hypothetical protein	Bacillus subtilis 168	NC_000964	Rich medium		0.554334
DNEG10010097	feuC	GI:255767042	-	-	iron-uptake system permease protein FeuC	Bacillus subtilis 168	NC_000964	Rich medium		0.577247
DNEG10010098	feuB	GI:16077230	-	-	iron-uptake system permease protein FeuB	Bacillus subtilis 168	NC_000964	Rich medium		0.576779
DNEG10010099	feuA	GI:16077231	-	-	iron-uptake system-binding protein	Bacillus subtilis 168	NC_000964	Rich medium		0.577281
DNEG10010100	ybbB	GI:16077232	-	-	HTH-type transcriptional activator Btr	Bacillus subtilis 168	NC_000964	Rich medium		0.552794
DNEG10010101	ybbC	GI:16077233	-	-	hypothetical protein	Bacillus subtilis 168	NC_000964	Rich medium		0.537377
DNEG10010102	ybbD	GI:16077234	-	-	lipoprotein	Bacillus subtilis 168	NC_000964	Rich medium		0.626246
DNEG10010103	ybbE	GI:255767043	-	-	hypothetical protein	Bacillus subtilis 168	NC_000964	Rich medium		0.469245
DNEG10010104	ybbF	GI:255767044	-	-	PTS system EIIBC component YbbF	Bacillus subtilis 168	NC_000964	Rich medium		0.655907
DNEG10010105	ybbH	GI:16077237	-	-	HTH-type transcriptional regulator YbbH	Bacillus subtilis 168	NC_000964	Rich medium		0.62411
DNEG10010106	murQ	GI:16077238	-	-	N-acetylmuramic acid 6-phosphate etherase	Bacillus subtilis 168	NC_000964	Rich medium		0.522306
DNEG10010107	ybbJ	GI:255767045	-	-	N-acetyltransferase YbbJ	Bacillus subtilis 168	NC_000964	Rich medium		0.618444
DNEG10010108	ybbK	GI:255767046	-	-	hypothetical protein	Bacillus subtilis 168	NC_000964	Rich medium		0.565547
DNEG10010109	sigW	GI:16077241	-	-	RNA polymerase sigma factor SigW	Bacillus subtilis 168	NC_000964	Rich medium		0.519849
DNEG10010110	rsiW	GI:16077242	-	-	anti-sigma-W factor RsiW	Bacillus subtilis 168	NC_000964	Rich medium		0.580064
DNEG10010111	ybbP	GI:255767047	-	-	hypothetical protein	Bacillus subtilis 168	NC_000964	Rich medium		0.639265
DNEG10010112	ybbR	GI:255767048	-	-	YbbR-like domain-containing protein YbbR	Bacillus subtilis 168	NC_000964	Rich medium		0.664943
DNEG10010113	alkA	GI:16077248	-	-	DNA-3-methyladenine glycosylase	Bacillus subtilis 168	NC_000964	Rich medium		0.544726
DNEG10010114	adaA	GI:16077249	-	-	bifunctional transcriptional activatorDNA repair enzyme AdaA	Bacillus subtilis 168	NC_000964	Rich medium		0.614416
DNEG10010115	adaB	GI:16077250	-	-	methylated-dna--protein-cysteine methyltransferase	Bacillus subtilis 168	NC_000964	Rich medium		0.353158
DNEG10010116	ndhF	GI:16077251	-	-	NADH-quinone oxidoreductase subunit 5	Bacillus subtilis 168	NC_000964	Rich medium		0.578659
DNEG10010117	ybcC	GI:255767049	-	-	hypothetical protein	Bacillus subtilis 168	NC_000964	Rich medium		0.447299
DNEG10010118	ybcF	GI:16077254	-	-	carbonic anhydrase-like protein YbcF	Bacillus subtilis 168	NC_000964	Rich medium		0.587617
DNEG10010119	ybcH	GI:16077255	-	-	hypothetical protein	Bacillus subtilis 168	NC_000964	Rich medium		0.376333
DNEG10010120	ybcI	GI:16077256	-	-	hypothetical protein	Bacillus subtilis 168	NC_000964	Rich medium		0.399515
DNEG10010121	ybzH	GI:255767050	-	-	HTH-type transcriptional regulator YbzH	Bacillus subtilis 168	NC_000964	Rich medium		0.569893
DNEG10010122	ybcL	GI:16077257	-	-	MFS-type transporter YbcL	Bacillus subtilis 168	NC_000964	Rich medium		0.551311
DNEG10010123	ybcM	GI:16077258	-	-	hypothetical protein	Bacillus subtilis 168	NC_000964	Rich medium		0.438722
DNEG10010124	skfA	GI:16077259	-	-	sporulation-killing factor SkfA	Bacillus subtilis 168	NC_000964	Rich medium		0.866342
DNEG10010125	skfB	GI:50812176	-	-	hypothetical protein	Bacillus subtilis 168	NC_000964	Rich medium		0.465575
DNEG10010126	skfC	GI:255767051	-	-	sporulation-killing factor biosynthesis protein SkfC	Bacillus subtilis 168	NC_000964	Rich medium		0.610585
DNEG10010127	skfE	GI:16077264	-	-	SkfA peptide export ATP-binding protein SkfE	Bacillus subtilis 168	NC_000964	Rich medium		0.508212
DNEG10010128	skfF	GI:255767052	-	-	bacteriocin-SkfA transport system permease protein SkfF	Bacillus subtilis 168	NC_000964	Rich medium		0.594304
DNEG10010129	skfG	GI:255767053	-	-	hypothetical protein	Bacillus subtilis 168	NC_000964	Rich medium		0.609901
DNEG10010130	skfH	GI:255767054	-	-	thioredoxin-like protein SkfH	Bacillus subtilis 168	NC_000964	Rich medium		0.500733
DNEG10010131	ybdG	GI:255767055	-	-	hypothetical protein	Bacillus subtilis 168	NC_000964	Rich medium		0.589635
DNEG10010132	ybdJ	GI:16077269	-	-	transcriptional regulatory protein YbdJ	Bacillus subtilis 168	NC_000964	Rich medium		0.485643
DNEG10010133	ybdK	GI:16077270	-	-	sensor histidine kinase	Bacillus subtilis 168	NC_000964	Rich medium		0.664562
DNEG10010134	ybzI	GI:255767056	-	-	hypothetical protein	Bacillus subtilis 168	NC_000964	Rich medium		0.648023
DNEG10010135	ybdM	GI:16077272	-	-	serinethreonine-protein kinase YbdM	Bacillus subtilis 168	NC_000964	Rich medium		0.597301
DNEG10010136	ybdN	GI:16077273	-	-	hypothetical protein	Bacillus subtilis 168	NC_000964	Rich medium		0.598368
DNEG10010137	ybdO	GI:16077274	-	-	hypothetical protein	Bacillus subtilis 168	NC_000964	Rich medium		0.478857
DNEG10010138	ybxG	GI:16077275	-	-	transporter YbxG	Bacillus subtilis 168	NC_000964	Rich medium		0.582178
DNEG10010139	csgA	GI:16077276	-	-	sigma-G-dependent sporulation-specific SASP protein	Bacillus subtilis 168	NC_000964	Rich medium		0.590317
DNEG10010140	ybxH	GI:16077277	-	-	hypothetical protein	Bacillus subtilis 168	NC_000964	Rich medium		0.480742
DNEG10010141	ybxI	GI:16077278	-	-	beta-lactamase YbxI	Bacillus subtilis 168	NC_000964	Rich medium		0.396091
DNEG10010142	cypC	GI:16077279	-	-	fatty-acid peroxygenase	Bacillus subtilis 168	NC_000964	Rich medium		0.605217
DNEG10010143	ybyB	GI:16077280	-	-	hypothetical protein	Bacillus subtilis 168	NC_000964	Rich medium		0.83677
DNEG10010144	ybeC	GI:255767057	-	-	amino acid-proton symporter YbeC	Bacillus subtilis 168	NC_000964	Rich medium		0.587502
DNEG10010145	glpQ	GI:16077282	-	-	glycerophosphoryl diester phosphodiesterase	Bacillus subtilis 168	NC_000964	Rich medium		0.547235
DNEG10010146	glpT	GI:16077283	-	-	glycerol-3-phosphate transporter	Bacillus subtilis 168	NC_000964	Rich medium		0.461714
DNEG10010147	ybeF	GI:16077284	-	-	hypothetical protein	Bacillus subtilis 168	NC_000964	Rich medium		0.822311
DNEG10010148	ybfA	GI:16077285	-	-	HTH-type DNA-binding domain-containing acetyltransferase YbfA	Bacillus subtilis 168	NC_000964	Rich medium		0.639873
DNEG10010149	ybfB	GI:16077286	-	-	MFS-type transporter YbfB	Bacillus subtilis 168	NC_000964	Rich medium		0.475567
DNEG10010150	ybfE	GI:255767058	-	-	hypothetical protein	Bacillus subtilis 168	NC_000964	Rich medium		0.73857
DNEG10010151	ybfF	GI:16077288	-	-	hypothetical protein	Bacillus subtilis 168	NC_000964	Rich medium		0.626218
DNEG10010152	ybfG	GI:16077289	-	-	hypothetical protein	Bacillus subtilis 168	NC_000964	Rich medium		0.450828
DNEG10010153	ybfH	GI:16077290	-	-	transporter YbhF	Bacillus subtilis 168	NC_000964	Rich medium		0.64505
DNEG10010154	ybfI	GI:16077291	-	-	HTH-type transcriptional regulator YbfI	Bacillus subtilis 168	NC_000964	Rich medium		0.43354
DNEG10010155	purT	GI:16077292	-	-	phosphoribosylglycinamide formyltransferase 2	Bacillus subtilis 168	NC_000964	Rich medium		0.568677
DNEG10010156	mpr	GI:16077293	-	-	extracellular metalloprotease	Bacillus subtilis 168	NC_000964	Rich medium		0.599465
DNEG10010157	ybfJ	GI:16077294	-	-	hypothetical protein	Bacillus subtilis 168	NC_000964	Rich medium		0.67906
DNEG10010158	ybfK	GI:16077295	-	-	carboxylesterase YbfK	Bacillus subtilis 168	NC_000964	Rich medium		0.616515
DNEG10010159	pssA	GI:16077296	-	-	CDP-diacylglycerol--serine O-phosphatidyltransferase	Bacillus subtilis 168	NC_000964	Rich medium		0.616518
DNEG10010160	ybfM	GI:16077297	-	-	membrane protein	Bacillus subtilis 168	NC_000964	Rich medium		0.786288
DNEG10010161	psd	GI:16077298	-	-	phosphatidylserine decarboxylase proenzyme	Bacillus subtilis 168	NC_000964	Rich medium		0.455589
DNEG10010162	ybfN	GI:16077299	-	-	hypothetical protein	Bacillus subtilis 168	NC_000964	Rich medium		0.561835
DNEG10010163	ybfO	GI:16077300	-	-	hydrolase YbfO	Bacillus subtilis 168	NC_000964	Rich medium		0.570785
DNEG10010164	ybfP	GI:16077301	-	-	HTH-type transcriptional regulator YbfP	Bacillus subtilis 168	NC_000964	Rich medium		0.57681
DNEG10010165	ybfQ	GI:16077302	-	-	hypothetical protein	Bacillus subtilis 168	NC_000964	Rich medium		0.588587
DNEG10010166	gltP	GI:16077303	-	-	proton glutamate symport protein	Bacillus subtilis 168	NC_000964	Rich medium		0.623081
DNEG10010167	nagP	GI:16077304	-	-	PTS system glucosamine-specific EIICBA component	Bacillus subtilis 168	NC_000964	Rich medium		0.634374
DNEG10010168	nagBB	GI:16077305	-	-	glucosamine-6-phosphate deaminase 2	Bacillus subtilis 168	NC_000964	Rich medium		0.562085
DNEG10010169	ybgA	GI:16077306	-	-	HTH-type transcriptional regulator YbgA	Bacillus subtilis 168	NC_000964	Rich medium		0.491553
DNEG10010170	ybgB	GI:16077307	-	-	membrane protein	Bacillus subtilis 168	NC_000964	Rich medium		0.671729
DNEG10010171	ybgE	GI:16077308	-	-	branched-chain-amino-acid transaminase 1	Bacillus subtilis 168	NC_000964	Rich medium		0.493455
DNEG10010172	ybgF	GI:16077309	-	-	amino acid permease YbgF	Bacillus subtilis 168	NC_000964	Rich medium		0.585379
DNEG10010173	mmuM	GI:16077310	-	-	homocysteine S-methyltransferase YbgG	Bacillus subtilis 168	NC_000964	Rich medium		0.434252
DNEG10010174	glnT	GI:255767059	-	-	sodiumglutamine symporter GlnT	Bacillus subtilis 168	NC_000964	Rich medium		0.601899
DNEG10010175	ybgJ	GI:16077312	-	-	glutaminase 1	Bacillus subtilis 168	NC_000964	Rich medium		0.500653
DNEG10010176	glnJ	GI:255767060	-	-	sensor histidine kinase	Bacillus subtilis 168	NC_000964	Rich medium		0.711879
DNEG10010177	glnL	GI:16077314	-	-	transcriptional regulatory protein GlnL	Bacillus subtilis 168	NC_000964	Rich medium		0.494656
DNEG10010178	ycbC	GI:255767061	-	-	5-dehydro-4-deoxyglucarate dehydratase	Bacillus subtilis 168	NC_000964	Rich medium		0.521481
DNEG10010179	ycbD	GI:16077316	-	-	aldehyde dehydrogenase YcbD	Bacillus subtilis 168	NC_000964	Rich medium		0.5026
DNEG10010180	gudP	GI:255767062	-	-	glucarate transporter	Bacillus subtilis 168	NC_000964	Rich medium		0.703989
DNEG10010181	gudD	GI:255767063	-	-	glucarate dehydratase	Bacillus subtilis 168	NC_000964	Rich medium		0.462126
DNEG10010182	ycbG	GI:255767064	-	-	HTH-type transcriptional regulator YcbG	Bacillus subtilis 168	NC_000964	Rich medium		0.550886
DNEG10010183	garD	GI:255767065	-	-	D-galactarate dehydratase	Bacillus subtilis 168	NC_000964	Rich medium		0.499084
DNEG10010184	ycbJ	GI:16077321	-	-	hypothetical protein	Bacillus subtilis 168	NC_000964	Rich medium		0.464775
DNEG10010185	rtpA	GI:16077322	-	-	tryptophan RNA-binding attenuator protein inhibitory protein	Bacillus subtilis 168	NC_000964	Rich medium		0.698854
DNEG10010186	ycbK	GI:16077323	-	-	transporter YcbK	Bacillus subtilis 168	NC_000964	Rich medium		0.758658
DNEG10010187	ycbL	GI:255767066	-	-	transcriptional regulatory protein YcbL	Bacillus subtilis 168	NC_000964	Rich medium		0.362985
DNEG10010188	ycbM	GI:255767067	-	-	sensor histidine kinase	Bacillus subtilis 168	NC_000964	Rich medium		0.485285
DNEG10010189	ycbN	GI:255767068	-	-	ABC transporter ATP-binding protein	Bacillus subtilis 168	NC_000964	Rich medium		0.453278
DNEG10010190	ycbO	GI:255767069	-	-	hypothetical protein	Bacillus subtilis 168	NC_000964	Rich medium		0.63233
DNEG10010191	ycbP	GI:16077328	-	-	hypothetical protein	Bacillus subtilis 168	NC_000964	Rich medium		0.811002
DNEG10010192	cwlJ	GI:255767070	-	-	cell wall hydrolase CwlJ	Bacillus subtilis 168	NC_000964	Rich medium		0.382602
DNEG10010193	ycbR	GI:255767071	-	-	hypothetical protein	Bacillus subtilis 168	NC_000964	Rich medium		0.606453
DNEG10010194	yczK	GI:255767072	-	-	hypothetical protein	Bacillus subtilis 168	NC_000964	Rich medium		0.684255
DNEG10010195	phoD	GI:255767073	-	-	alkaline phosphatase D	Bacillus subtilis 168	NC_000964	Rich medium		0.527008
DNEG10010196	tatAD	GI:255767074	-	-	Sec-independent protein translocase protein TatAd	Bacillus subtilis 168	NC_000964	Rich medium		0.668701
DNEG10010197	tatCD	GI:255767075	-	-	Sec-independent protein translocase protein TatCd	Bacillus subtilis 168	NC_000964	Rich medium		0.670714
DNEG10010198	pcp	GI:16077334	-	-	pyrrolidone-carboxylate peptidase	Bacillus subtilis 168	NC_000964	Rich medium		0.553868
DNEG10010199	ycbU	GI:255767076	-	-	aminotransferase YcbU	Bacillus subtilis 168	NC_000964	Rich medium		0.615919
DNEG10010200	lmrB	GI:16077336	-	-	lincomycin resistance protein LmrB	Bacillus subtilis 168	NC_000964	Rich medium		0.631808
DNEG10010201	lmrA	GI:16077337	-	-	HTH-type transcriptional regulator LmrA	Bacillus subtilis 168	NC_000964	Rich medium		0.525661
DNEG10010202	ansZ	GI:16077338	-	-	L-asparaginase 2	Bacillus subtilis 168	NC_000964	Rich medium		0.478173
DNEG10010203	estA	GI:16077339	-	-	lipase EstA	Bacillus subtilis 168	NC_000964	Rich medium		0.592216
DNEG10010204	yczC	GI:16077340	-	-	hypothetical protein	Bacillus subtilis 168	NC_000964	Rich medium		0.738177
DNEG10010205	yccF	GI:16077341	-	-	hypothetical protein	Bacillus subtilis 168	NC_000964	Rich medium		0.520001
DNEG10010206	natK	GI:16077342	-	-	sensor histidine kinase	Bacillus subtilis 168	NC_000964	Rich medium		0.703948
DNEG10010207	natR	GI:16077343	-	-	transcriptional regulatory protein YccH	Bacillus subtilis 168	NC_000964	Rich medium		0.562666
DNEG10010208	natA	GI:16077344	-	-	ATP-binding transport protein NatA	Bacillus subtilis 168	NC_000964	Rich medium		0.470518
DNEG10010209	natB	GI:16077345	-	-	protein NatB	Bacillus subtilis 168	NC_000964	Rich medium		0.614205
DNEG10010210	yccK	GI:16077346	-	-	oxidoreductase YccK	Bacillus subtilis 168	NC_000964	Rich medium		0.578032
DNEG10010211	ycdA	GI:16077347	-	-	lipoprotein	Bacillus subtilis 168	NC_000964	Rich medium		0.426962
DNEG10010212	ycdB	GI:16077348	-	-	hypothetical protein	Bacillus subtilis 168	NC_000964	Rich medium		0.535266
DNEG10010213	ycdC	GI:16077349	-	-	hypothetical protein	Bacillus subtilis 168	NC_000964	Rich medium		0.555186
DNEG10010214	cwlK	GI:16077350	-	-	peptidoglycan L-alanyl-D-glutamate endopeptidase CwlK	Bacillus subtilis 168	NC_000964	Rich medium		0.689382
DNEG10010215	rapJ	GI:16077351	-	-	response regulator aspartate phosphatase J	Bacillus subtilis 168	NC_000964	Rich medium		0.504214
DNEG10010216	ycdF	GI:16077352	-	-	glucose 1-dehydrogenase 2	Bacillus subtilis 168	NC_000964	Rich medium		0.615355
DNEG10010217	ycdG	GI:16077353	-	-	oligo-1,6-glucosidase 2	Bacillus subtilis 168	NC_000964	Rich medium		0.49289
DNEG10010218	adcA	GI:16077354	-	-	zinc transport system zinc-binding lipoprotein AdcA	Bacillus subtilis 168	NC_000964	Rich medium		0.559337
DNEG10010219	adcC	GI:16077355	-	-	zinc transport system ATP-binding protein AdcC	Bacillus subtilis 168	NC_000964	Rich medium		0.582716
DNEG10010220	adcB	GI:16077356	-	-	zinc transport system permease protein AdcB	Bacillus subtilis 168	NC_000964	Rich medium		0.647564
DNEG10010221	yceB	GI:255767077	-	-	hypothetical protein	Bacillus subtilis 168	NC_000964	Rich medium		0.597866
DNEG10010222	yceC	GI:16077358	-	-	stress response protein SCP2	Bacillus subtilis 168	NC_000964	Rich medium		0.456115
DNEG10010223	yceD	GI:16077359	-	-	general stress protein 16U	Bacillus subtilis 168	NC_000964	Rich medium		0.37623
DNEG10010224	yceE	GI:16077360	-	-	hypothetical protein	Bacillus subtilis 168	NC_000964	Rich medium		0.445406
DNEG10010225	yceF	GI:16077361	-	-	membrane protein	Bacillus subtilis 168	NC_000964	Rich medium		0.609005
DNEG10010226	yceG	GI:16077362	-	-	hypothetical protein	Bacillus subtilis 168	NC_000964	Rich medium		0.487303
DNEG10010227	yceH	GI:16077363	-	-	hypothetical protein	Bacillus subtilis 168	NC_000964	Rich medium		0.369091
DNEG10010228	yceI	GI:16077364	-	-	niacinnicotinamide transporter NaiP	Bacillus subtilis 168	NC_000964	Rich medium		0.60138
DNEG10010229	yceJ	GI:16077365	-	-	MFS-type transporter YceJ	Bacillus subtilis 168	NC_000964	Rich medium		0.48828
DNEG10010230	yceK	GI:16077366	-	-	HTH-type transcriptional regulator YceK	Bacillus subtilis 168	NC_000964	Rich medium		0.509542
DNEG10010231	opuAA	GI:255767078	-	-	glycine betaine transport ATP-binding protein OpuAA	Bacillus subtilis 168	NC_000964	Rich medium		0.568201
DNEG10010232	opuAB	GI:16077368	-	-	glycine betaine transport system permease protein OpuAB	Bacillus subtilis 168	NC_000964	Rich medium		0.634432
DNEG10010233	opuAC	GI:16077369	-	-	glycine betaine-binding protein OpuAC	Bacillus subtilis 168	NC_000964	Rich medium		0.482157
DNEG10010234	amhX	GI:255767079	-	-	amidohydrolase AmhX	Bacillus subtilis 168	NC_000964	Rich medium		0.546626
DNEG10010235	ycgA	GI:255767080	-	-	hypothetical protein	Bacillus subtilis 168	NC_000964	Rich medium		0.52774
DNEG10010236	ycgB	GI:255767081	-	-	hypothetical protein	Bacillus subtilis 168	NC_000964	Rich medium		0.744135
DNEG10010237	amyE	GI:255767082	-	-	alpha-amylase	Bacillus subtilis 168	NC_000964	Rich medium		0.569588
DNEG10010238	ldh	GI:255767083	-	-	L-lactate dehydrogenase	Bacillus subtilis 168	NC_000964	Rich medium		0.501986
DNEG10010239	lctP	GI:255767084	-	-	L-lactate permease	Bacillus subtilis 168	NC_000964	Rich medium		0.566059
DNEG10010240	mdr	GI:255767085	-	-	multidrug resistance protein 3	Bacillus subtilis 168	NC_000964	Rich medium		0.646502
DNEG10010241	ycgE	GI:255767086	-	-	HTH-type transcriptional regulator YcgE	Bacillus subtilis 168	NC_000964	Rich medium		0.508251
DNEG10010242	ycgF	GI:16077378	-	-	amino acid efflux protein YcgF	Bacillus subtilis 168	NC_000964	Rich medium		0.683658
DNEG10010243	ycgG	GI:255767087	-	-	hypothetical protein	Bacillus subtilis 168	NC_000964	Rich medium		0.511291
DNEG10010244	ycgH	GI:255767088	-	-	transporter YcgH	Bacillus subtilis 168	NC_000964	Rich medium		0.55758
DNEG10010245	ycgI	GI:255767089	-	-	hypothetical protein	Bacillus subtilis 168	NC_000964	Rich medium		0.564072
DNEG10010246	tmrB	GI:255767090	-	-	tunicamycin resistance protein	Bacillus subtilis 168	NC_000964	Rich medium		0.541942
DNEG10010247	aroK	GI:255767091	-	-	shikimate kinase	Bacillus subtilis 168	NC_000964	Rich medium		0.43088
DNEG10010248	ycgJ	GI:255767092	-	-	methyltransferase YcgJ	Bacillus subtilis 168	NC_000964	Rich medium		0.613691
DNEG10010249	ycgK	GI:255767093	-	-	HTH-type transcriptional regulator YcgK	Bacillus subtilis 168	NC_000964	Rich medium		0.57016
DNEG10010250	cah	GI:16077387	-	-	cephalosporin-C deacetylase	Bacillus subtilis 168	NC_000964	Rich medium		0.400646
DNEG10010251	ycgL	GI:16077388	-	-	hypothetical protein	Bacillus subtilis 168	NC_000964	Rich medium		0.628084
DNEG10010252	ycgM	GI:16077389	-	-	proline dehydrogenase 2	Bacillus subtilis 168	NC_000964	Rich medium		0.441705
DNEG10010253	ycgN	GI:255767094	-	-	1-pyrroline-5-carboxylate dehydrogenase 2	Bacillus subtilis 168	NC_000964	Rich medium		0.496791
DNEG10010254	ycgO	GI:255767095	-	-	symporter YcgO	Bacillus subtilis 168	NC_000964	Rich medium		0.517086
DNEG10010255	ycgP	GI:255767096	-	-	hypothetical protein	Bacillus subtilis 168	NC_000964	Rich medium		0.484225
DNEG10010256	ycgQ	GI:16077393	-	-	hypothetical protein	Bacillus subtilis 168	NC_000964	Rich medium		0.670263
DNEG10010257	ycgR	GI:16077394	-	-	hypothetical protein	Bacillus subtilis 168	NC_000964	Rich medium		0.542561
DNEG10010258	ycgS	GI:16077395	-	-	hydrolase YcgS	Bacillus subtilis 168	NC_000964	Rich medium		0.504179
DNEG10010259	ycgT	GI:16077396	-	-	ferredoxin--NADP reductase 1	Bacillus subtilis 168	NC_000964	Rich medium		0.409967
DNEG10010260	nasF	GI:16077397	-	-	uroporphyrinogen-iii C-methyltransferase	Bacillus subtilis 168	NC_000964	Rich medium		0.476849
DNEG10010261	nasE	GI:16077398	-	-	assimilatory nitrite reductase [NAD(P)H] small subunit	Bacillus subtilis 168	NC_000964	Rich medium		0.394273
DNEG10010262	nasD	GI:16077399	-	-	nitrite reductase	Bacillus subtilis 168	NC_000964	Rich medium		0.403353
DNEG10010263	nasC	GI:255767097	-	-	assimilatory nitrate reductase catalytic subunit	Bacillus subtilis 168	NC_000964	Rich medium		0.515063
DNEG10010264	nasB	GI:255767098	-	-	assimilatory nitrate reductase electron transfer subunit	Bacillus subtilis 168	NC_000964	Rich medium		0.430287
DNEG10010265	nasA	GI:255767099	-	-	nitrate transporter	Bacillus subtilis 168	NC_000964	Rich medium		0.572477
DNEG10010266	yciA	GI:255767100	-	-	GTP cyclohydrolase folE2	Bacillus subtilis 168	NC_000964	Rich medium		0.570227
DNEG10010267	yciB	GI:255767101	-	-	L,D-transpeptidase YciB	Bacillus subtilis 168	NC_000964	Rich medium		0.691507
DNEG10010268	yczL	GI:255767102	-	-	hypothetical protein	Bacillus subtilis 168	NC_000964	Rich medium		0.440232
DNEG10010269	yciC	GI:16077405	-	-	metal chaperone YciC	Bacillus subtilis 168	NC_000964	Rich medium		0.503821
DNEG10010270	yckA	GI:16077406	-	-	amino-acid ABC transporter permease protein YckA	Bacillus subtilis 168	NC_000964	Rich medium		0.633544
DNEG10010271	yckB	GI:16077407	-	-	ABC transporter extracellular-binding protein YckB	Bacillus subtilis 168	NC_000964	Rich medium		0.646023
DNEG10010272	yckC	GI:16077408	-	-	hypothetical protein	Bacillus subtilis 168	NC_000964	Rich medium		0.799318
DNEG10010273	yckD	GI:16077409	-	-	hypothetical protein	Bacillus subtilis 168	NC_000964	Rich medium		0.667993
DNEG10010274	bglC	GI:16077410	-	-	aryl-phospho-beta-d-glucosidase BglC	Bacillus subtilis 168	NC_000964	Rich medium		0.567891
DNEG10010275	nin	GI:16077411	-	-	DNA-entry nuclease inhibitor	Bacillus subtilis 168	NC_000964	Rich medium		0.53426
DNEG10010276	nucA	GI:50812179	-	-	DNA-entry nuclease	Bacillus subtilis 168	NC_000964	Rich medium		0.627242
DNEG10010277	tlpC	GI:255767103	-	-	methyl-accepting chemotaxis protein TlpC	Bacillus subtilis 168	NC_000964	Rich medium		0.604601
DNEG10010278	hxlB	GI:16077414	-	-	3-hexulose-6-phosphate isomerase	Bacillus subtilis 168	NC_000964	Rich medium		0.519903
DNEG10010279	hxlA	GI:16077415	-	-	3-hexulose-6-phosphate synthase	Bacillus subtilis 168	NC_000964	Rich medium		0.514835
DNEG10010280	hxlR	GI:255767104	-	-	HTH-type transcriptional activator HxlR	Bacillus subtilis 168	NC_000964	Rich medium		0.429903
DNEG10010281	srfAA	GI:255767105	-	-	surfactin synthase subunit 1	Bacillus subtilis 168	NC_000964	Rich medium		0.459566
DNEG10010282	srfAB	GI:255767106	-	-	surfactin synthase subunit 2	Bacillus subtilis 168	NC_000964	Rich medium		0.52211
DNEG10010283	comS	GI:16077419	-	-	competence protein S	Bacillus subtilis 168	NC_000964	Rich medium		0.631137
DNEG10010284	srfAC	GI:255767107	-	-	surfactin synthase subunit 3	Bacillus subtilis 168	NC_000964	Rich medium		0.554507
DNEG10010285	srfAD	GI:16077421	-	-	surfactin synthase thioesterase subunit	Bacillus subtilis 168	NC_000964	Rich medium		0.621846
DNEG10010286	ycxA	GI:255767108	-	-	MFS-type transporter YcxA	Bacillus subtilis 168	NC_000964	Rich medium		0.522731
DNEG10010287	ycxB	GI:16077423	-	-	hypothetical protein	Bacillus subtilis 168	NC_000964	Rich medium		0.699696
DNEG10010288	ycxC	GI:255767109	-	-	transporter YcxC	Bacillus subtilis 168	NC_000964	Rich medium		0.634812
DNEG10010289	ycxD	GI:16077425	-	-	HTH-type transcriptional regulator YcxD	Bacillus subtilis 168	NC_000964	Rich medium		0.570555
DNEG10010290	yczE	GI:255767110	-	-	membrane protein	Bacillus subtilis 168	NC_000964	Rich medium		0.652412
DNEG10010291	tcyC	GI:255767111	-	-	L-cystine import ATP-binding protein TcyC	Bacillus subtilis 168	NC_000964	Rich medium		0.564537
DNEG10010292	tcyB	GI:16077428	-	-	L-cystine transport system permease protein TcyB	Bacillus subtilis 168	NC_000964	Rich medium		0.608359
DNEG10010293	tcyA	GI:255767112	-	-	L-cystine-binding protein TcyA	Bacillus subtilis 168	NC_000964	Rich medium		0.450045
DNEG10010294	yclA	GI:16077430	-	-	HTH-type transcriptional regulator BsdA	Bacillus subtilis 168	NC_000964	Rich medium		0.49237
DNEG10010295	yclB	GI:16077431	-	-	phenolic acid decarboxylase subunit B	Bacillus subtilis 168	NC_000964	Rich medium		0.59837
DNEG10010296	ubiD	GI:16077432	-	-	phenolic acid decarboxylase subunit C	Bacillus subtilis 168	NC_000964	Rich medium		0.498083
DNEG10010297	bsdD	GI:255767113	-	-	phenolic acid decarboxylase subunit D	Bacillus subtilis 168	NC_000964	Rich medium		0.606382
DNEG10010298	yclD	GI:255767114	-	-	hypothetical protein	Bacillus subtilis 168	NC_000964	Rich medium		0.462596
DNEG10010299	yclE	GI:255767115	-	-	AB hydrolase superfamily protein YclE	Bacillus subtilis 168	NC_000964	Rich medium		0.60262
DNEG10010300	dtpT	GI:255767116	-	-	transporter YclF	Bacillus subtilis 168	NC_000964	Rich medium		0.436592
DNEG10010301	yclG	GI:16077436	-	-	hypothetical protein	Bacillus subtilis 168	NC_000964	Rich medium		0.460874
DNEG10010302	yczF	GI:16077437	-	-	hypothetical protein	Bacillus subtilis 168	NC_000964	Rich medium		0.676846
DNEG10010303	gerKA	GI:16077438	-	-	spore germination protein KA	Bacillus subtilis 168	NC_000964	Rich medium		0.746359
DNEG10010304	gerKC	GI:16077439	-	-	spore germination protein KC	Bacillus subtilis 168	NC_000964	Rich medium		0.577375
DNEG10010305	gerKB	GI:16077440	-	-	spore germination protein KB	Bacillus subtilis 168	NC_000964	Rich medium		0.683837
DNEG10010306	yclH	GI:16077441	-	-	ABC transporter ATP-binding protein	Bacillus subtilis 168	NC_000964	Rich medium		0.504448
DNEG10010307	yclI	GI:255767117	-	-	ABC transporter permease	Bacillus subtilis 168	NC_000964	Rich medium		0.53634
DNEG10010308	yclJ	GI:16077443	-	-	transcriptional regulatory protein YclJ	Bacillus subtilis 168	NC_000964	Rich medium		0.499372
DNEG10010309	yclK	GI:16077444	-	-	sensor histidine kinase	Bacillus subtilis 168	NC_000964	Rich medium		0.582395
DNEG10010310	rapC	GI:16077445	-	-	response regulator aspartate phosphatase C	Bacillus subtilis 168	NC_000964	Rich medium		0.459774
DNEG10010311	phrC	GI:16077446	-	-	phosphatase RapC inhibitor	Bacillus subtilis 168	NC_000964	Rich medium		0.901207
DNEG10010312	yczN	GI:255767119	-	-	hypothetical protein	Bacillus subtilis 168	NC_000964	Rich medium		0.526806
DNEG10010313	yclM	GI:16077447	-	-	aspartokinase 3	Bacillus subtilis 168	NC_000964	Rich medium		0.523712
DNEG10010314	yclN	GI:16077448	-	-	ABC transporter permease	Bacillus subtilis 168	NC_000964	Rich medium		0.490803
DNEG10010315	yclO	GI:16077449	-	-	ABC transporter permease	Bacillus subtilis 168	NC_000964	Rich medium		0.495874
DNEG10010316	yclP	GI:16077450	-	-	ABC transporter ATP-binding protein	Bacillus subtilis 168	NC_000964	Rich medium		0.4214
DNEG10010317	yclQ	GI:16077451	-	-	ABC transporter substrate-binding protein	Bacillus subtilis 168	NC_000964	Rich medium		0.584911
DNEG10010318	ycnB	GI:16077452	-	-	MFS-type transporter YcnB	Bacillus subtilis 168	NC_000964	Rich medium		0.495288
DNEG10010319	ycnC	GI:255767120	-	-	HTH-type transcriptional regulator YcnC	Bacillus subtilis 168	NC_000964	Rich medium		0.538247
DNEG10010320	ycnD	GI:16077454	-	-	FMN reductase	Bacillus subtilis 168	NC_000964	Rich medium		0.624301
DNEG10010321	ycnE	GI:16077455	-	-	monooxygenase YcnE	Bacillus subtilis 168	NC_000964	Rich medium		0.64977
DNEG10010322	yczG	GI:16077456	-	-	HTH-type transcriptional regulator YczG	Bacillus subtilis 168	NC_000964	Rich medium		0.487127
DNEG10010323	gabR	GI:16077457	-	-	HTH-type transcriptional regulatory protein GabR	Bacillus subtilis 168	NC_000964	Rich medium		0.550804
DNEG10010324	gabT	GI:16077458	-	-	4-aminobutyrate aminotransferase	Bacillus subtilis 168	NC_000964	Rich medium		0.606508
DNEG10010325	gabD	GI:16077459	-	-	succinate-semialdehyde dehydrogenase	Bacillus subtilis 168	NC_000964	Rich medium		0.499677
DNEG10010326	glcU	GI:16077460	-	-	glucose uptake protein GlcU	Bacillus subtilis 168	NC_000964	Rich medium		0.599926
DNEG10010327	gdh	GI:16077461	-	-	glucose 1-dehydrogenase	Bacillus subtilis 168	NC_000964	Rich medium		0.518853
DNEG10010328	ycnI	GI:16077462	-	-	hypothetical protein	Bacillus subtilis 168	NC_000964	Rich medium		0.600509
DNEG10010329	ycnJ	GI:255767121	-	-	copper transport protein YcnJ	Bacillus subtilis 168	NC_000964	Rich medium		0.661091
DNEG10010330	ycnK	GI:16077464	-	-	HTH-type transcriptional repressor YcnK	Bacillus subtilis 168	NC_000964	Rich medium		0.436324
DNEG10010331	ycnL	GI:16077465	-	-	hypothetical protein	Bacillus subtilis 168	NC_000964	Rich medium		0.75451
DNEG10010332	mtlA	GI:255767122	-	-	PTS system mannitol-specific EIICB component	Bacillus subtilis 168	NC_000964	Rich medium		0.631148
DNEG10010333	mtlF	GI:255767123	-	-	mannitol-specific phosphotransferase enzyme IIA component	Bacillus subtilis 168	NC_000964	Rich medium		0.429979
DNEG10010334	mtlD	GI:255767124	-	-	mannitol-1-phosphate 5-dehydrogenase	Bacillus subtilis 168	NC_000964	Rich medium		0.517056
DNEG10010335	ycsA	GI:255767125	-	-	tartrate dehydrogenasedecarboxylase	Bacillus subtilis 168	NC_000964	Rich medium		0.479602
DNEG10010336	sipU	GI:16077469	-	-	signal peptidase I U	Bacillus subtilis 168	NC_000964	Rich medium		0.693313
DNEG10010337	yczH	GI:255767126	-	-	hypothetical protein	Bacillus subtilis 168	NC_000964	Rich medium		0.709417
DNEG10010338	ycsD	GI:50812182	-	-	hypothetical protein	Bacillus subtilis 168	NC_000964	Rich medium		0.491743
DNEG10010339	yczO	GI:255767127	-	-	hypothetical protein	Bacillus subtilis 168	NC_000964	Rich medium		0.327972
DNEG10010340	ycsE	GI:255767128	-	-	hypothetical protein	Bacillus subtilis 168	NC_000964	Rich medium		0.480417
DNEG10010341	ycsF	GI:255767129	-	-	hypothetical protein	Bacillus subtilis 168	NC_000964	Rich medium		0.469344
DNEG10010342	ycsG	GI:255767130	-	-	membrane protein	Bacillus subtilis 168	NC_000964	Rich medium		0.57568
DNEG10010343	ycsI	GI:255767131	-	-	hypothetical protein	Bacillus subtilis 168	NC_000964	Rich medium		0.545716
DNEG10010344	kipI	GI:50812186	-	-	kinase A inhibitor	Bacillus subtilis 168	NC_000964	Rich medium		0.52153
DNEG10010345	kipA	GI:255767132	-	-	kipi antagonist	Bacillus subtilis 168	NC_000964	Rich medium		0.606958
DNEG10010346	kipR	GI:255767133	-	-	HTH-type transcriptional regulator KipR	Bacillus subtilis 168	NC_000964	Rich medium		0.580046
DNEG10010347	lipC	GI:16077478	-	-	spore germination lipase LipC	Bacillus subtilis 168	NC_000964	Rich medium		0.452898
DNEG10010348	yczI	GI:16077479	-	-	hypothetical protein	Bacillus subtilis 168	NC_000964	Rich medium		0.782039
DNEG10010349	yczJ	GI:16077480	-	-	hypothetical protein	Bacillus subtilis 168	NC_000964	Rich medium		0.566805
DNEG10010350	pbpC	GI:16077481	-	-	penicillin-binding protein 3	Bacillus subtilis 168	NC_000964	Rich medium		0.567486
DNEG10010351	ycsN	GI:16077482	-	-	oxidoreductase YcsN	Bacillus subtilis 168	NC_000964	Rich medium		0.307286
DNEG10010352	mtlR	GI:16077483	-	-	transcriptional regulator MtlR	Bacillus subtilis 168	NC_000964	Rich medium		0.535721
DNEG10010353	ydaB	GI:255767134	-	-	acyl--CoA ligase YdaB	Bacillus subtilis 168	NC_000964	Rich medium		0.497839
DNEG10010354	ydaC	GI:16077485	-	-	methyltransferase YdaC	Bacillus subtilis 168	NC_000964	Rich medium		0.551825
DNEG10010355	ydaD	GI:16077486	-	-	general stress protein 39	Bacillus subtilis 168	NC_000964	Rich medium		0.556406
DNEG10010356	ydaE	GI:16077487	-	-	D-lyxose ketol-isomerase	Bacillus subtilis 168	NC_000964	Rich medium		0.599355
DNEG10010357	ydaF	GI:16077488	-	-	ribosomal N-acetyltransferase YdaF	Bacillus subtilis 168	NC_000964	Rich medium		0.414928
DNEG10010358	ydaG	GI:16077489	-	-	general stress protein 26	Bacillus subtilis 168	NC_000964	Rich medium		0.523547
DNEG10010359	ydaH	GI:16077490	-	-	hypothetical protein	Bacillus subtilis 168	NC_000964	Rich medium		0.619076
DNEG10010360	ydzA	GI:16077491	-	-	membrane protein	Bacillus subtilis 168	NC_000964	Rich medium		0.697422
DNEG10010361	lrpC	GI:16077492	-	-	HTH-type transcriptional regulator LrpC	Bacillus subtilis 168	NC_000964	Rich medium		0.221518
DNEG10010362	topB	GI:16077493	-	-	DNA topoisomerase 3	Bacillus subtilis 168	NC_000964	Rich medium		0.50326
DNEG10010363	ydaJ	GI:16077494	-	-	lipoprotein	Bacillus subtilis 168	NC_000964	Rich medium		0.515579
DNEG10010364	ydaK	GI:16077495	-	-	membrane protein	Bacillus subtilis 168	NC_000964	Rich medium		0.590261
DNEG10010365	ydaL	GI:16077496	-	-	hypothetical protein	Bacillus subtilis 168	NC_000964	Rich medium		0.607598
DNEG10010366	ydaM	GI:16077497	-	-	glycosyltransferase YdaM	Bacillus subtilis 168	NC_000964	Rich medium		0.740816
DNEG10010367	ydaN	GI:16077498	-	-	hypothetical protein	Bacillus subtilis 168	NC_000964	Rich medium		0.496498
DNEG10010368	ydaO	GI:16077499	-	-	amino acid permease YdaO	Bacillus subtilis 168	NC_000964	Rich medium		0.603206
DNEG10010369	mutT	GI:16077500	-	-	8-oxo-dGTP diphosphatase	Bacillus subtilis 168	NC_000964	Rich medium		0.467219
DNEG10010370	ydaP	GI:16077501	-	-	thiamine pyrophosphate-containing protein YdaP	Bacillus subtilis 168	NC_000964	Rich medium		0.531566
DNEG10010371	ydzK	GI:255767135	-	-	membrane protein	Bacillus subtilis 168	NC_000964	Rich medium		0.949756
DNEG10010372	mntH	GI:16077503	-	-	divalent metal cation transporter MntH	Bacillus subtilis 168	NC_000964	Rich medium		0.563738
DNEG10010373	ydaS	GI:16077504	-	-	hypothetical protein	Bacillus subtilis 168	NC_000964	Rich medium		0.62408
DNEG10010374	ydaT	GI:16077505	-	-	hypothetical protein	Bacillus subtilis 168	NC_000964	Rich medium		0.428108
DNEG10010375	ydbA	GI:16077506	-	-	hypothetical protein	Bacillus subtilis 168	NC_000964	Rich medium		0.657256
DNEG10010376	gsiB	GI:16077507	-	-	glucose starvation-inducible protein B	Bacillus subtilis 168	NC_000964	Rich medium		0.58057
DNEG10010377	ydbB	GI:16077508	-	-	hypothetical protein	Bacillus subtilis 168	NC_000964	Rich medium		0.612834
DNEG10010378	ydbC	GI:16077509	-	-	hypothetical protein	Bacillus subtilis 168	NC_000964	Rich medium		0.477885
DNEG10010379	ydbD	GI:16077510	-	-	manganese catalase	Bacillus subtilis 168	NC_000964	Rich medium		0.533787
DNEG10010380	dctB	GI:16077511	-	-	C4-dicarboxylate-binding protein DctB	Bacillus subtilis 168	NC_000964	Rich medium		0.53641
DNEG10010381	dctS	GI:16077512	-	-	C4-dicarboxylate sensor kinase	Bacillus subtilis 168	NC_000964	Rich medium		0.586961
DNEG10010382	dctR	GI:16077513	-	-	C4-dicarboxylate response regulator DctR	Bacillus subtilis 168	NC_000964	Rich medium		0.501335
DNEG10010383	dctP	GI:16077514	-	-	C4-dicarboxylate transport protein	Bacillus subtilis 168	NC_000964	Rich medium		0.632392
DNEG10010384	ydbI	GI:16077515	-	-	hypothetical protein	Bacillus subtilis 168	NC_000964	Rich medium		0.600391
DNEG10010385	ydbJ	GI:16077516	-	-	ABC transporter ATP-binding protein	Bacillus subtilis 168	NC_000964	Rich medium		0.579322
DNEG10010386	ydbK	GI:16077517	-	-	membrane protein	Bacillus subtilis 168	NC_000964	Rich medium		0.586992
DNEG10010387	ydbL	GI:16077518	-	-	hypothetical protein	Bacillus subtilis 168	NC_000964	Rich medium		0.574498
DNEG10010388	ydbM	GI:16077519	-	-	acyl-CoA dehydrogenase YdbM	Bacillus subtilis 168	NC_000964	Rich medium		0.653068
DNEG10010389	ydbN	GI:16077520	-	-	hypothetical protein	Bacillus subtilis 168	NC_000964	Rich medium		0.476539
DNEG10010390	ydbO	GI:16077521	-	-	transporter YdbO	Bacillus subtilis 168	NC_000964	Rich medium		0.672937
DNEG10010391	ydbP	GI:16077522	-	-	thioredoxin-like protein YdbP	Bacillus subtilis 168	NC_000964	Rich medium		0.565953
DNEG10010392	cshA	GI:16077525	-	-	ATP-dependent RNA helicase; cold shock	Bacillus subtilis 168	NC_000964	Rich medium		0.509329
DNEG10010393	ydbS	GI:16077526	-	-	hypothetical protein	Bacillus subtilis 168	NC_000964	Rich medium		0.707689
DNEG10010394	ydbT	GI:16077527	-	-	hypothetical protein	Bacillus subtilis 168	NC_000964	Rich medium		0.634192
DNEG10010395	ydcA	GI:16077528	-	-	rhomboid protease YdcA	Bacillus subtilis 168	NC_000964	Rich medium		0.493503
DNEG10010396	ydcC	GI:255767136	-	-	sporulation protein YdcC	Bacillus subtilis 168	NC_000964	Rich medium		0.617924
DNEG10010397	endB	GI:16077532	-	-	antitoxin EndoAI	Bacillus subtilis 168	NC_000964	Rich medium		0.57445
DNEG10010398	ndoA	GI:16077533	-	-	mRNA interferase EndoA	Bacillus subtilis 168	NC_000964	Rich medium		0.707063
DNEG10010399	rsbRA	GI:16077534	-	-	RsbT co-antagonist protein RsbRA	Bacillus subtilis 168	NC_000964	Rich medium		0.433189
DNEG10010400	rsbS	GI:16077535	-	-	RsbT antagonist protein RsbS	Bacillus subtilis 168	NC_000964	Rich medium		0.50441
DNEG10010401	rsbT	GI:16077536	-	-	serinethreonine-protein kinase RsbT	Bacillus subtilis 168	NC_000964	Rich medium		0.447927
DNEG10010402	rsbU	GI:16077537	-	-	phosphoserine phosphatase RsbU	Bacillus subtilis 168	NC_000964	Rich medium		0.499305
DNEG10010403	rsbV	GI:16077538	-	-	anti-sigma-B factor antagonist	Bacillus subtilis 168	NC_000964	Rich medium		0.559708
DNEG10010404	rsbW	GI:16077539	-	-	serine-protein kinase RsbW	Bacillus subtilis 168	NC_000964	Rich medium		0.397006
DNEG10010405	sigB	GI:255767137	-	-	RNA polymerase sigma-B factor	Bacillus subtilis 168	NC_000964	Rich medium		0.48762
DNEG10010406	rsbX	GI:16077541	-	-	phosphoserine phosphatase RsbX	Bacillus subtilis 168	NC_000964	Rich medium		0.595783
DNEG10010407	ydcF	GI:16077542	-	-	hypothetical protein	Bacillus subtilis 168	NC_000964	Rich medium		0.680088
DNEG10010408	ydcG	GI:16077543	-	-	hypothetical protein	Bacillus subtilis 168	NC_000964	Rich medium		0.486664
DNEG10010409	ydcH	GI:16077544	-	-	HTH-type transcriptional regulator YdcH	Bacillus subtilis 168	NC_000964	Rich medium		0.542595
DNEG10010410	ydcI	GI:50812188	-	-	hypothetical protein	Bacillus subtilis 168	NC_000964	Rich medium		0.577933
DNEG10010411	ydcK	GI:16077546	-	-	protein SprT-like	Bacillus subtilis 168	NC_000964	Rich medium		0.528302
DNEG10010412	ydcL	GI:16077547	-	-	ICEBs1 integrase	Bacillus subtilis 168	NC_000964	Rich medium		0.529895
DNEG10010413	immA	GI:16077548	-	-	metallopeptidase ImmA	Bacillus subtilis 168	NC_000964	Rich medium		0.536083
DNEG10010414	immR	GI:16077549	-	-	HTH-type transcriptional regulator ImmR	Bacillus subtilis 168	NC_000964	Rich medium		0.575209
DNEG10010415	sacV	GI:16077550	-	-	ICEBs1 excisionase	Bacillus subtilis 168	NC_000964	Rich medium		0.321664
DNEG10010416	ydzL	GI:255767138	-	-	hypothetical protein	Bacillus subtilis 168	NC_000964	Rich medium		0.359789
DNEG10010417	ydcO	GI:16077551	-	-	hypothetical protein	Bacillus subtilis 168	NC_000964	Rich medium		0.427211
DNEG10010418	ydcP	GI:16077552	-	-	hypothetical protein	Bacillus subtilis 168	NC_000964	Rich medium		0.473568
DNEG10010419	ydcQ	GI:16077553	-	-	Ftsk domain-containing protein YdcQ	Bacillus subtilis 168	NC_000964	Rich medium		0.576668
DNEG10010420	ydcR	GI:16077554	-	-	DNA relaxase NicK	Bacillus subtilis 168	NC_000964	Rich medium		0.502706
DNEG10010421	ydcS	GI:16077555	-	-	hypothetical protein	Bacillus subtilis 168	NC_000964	Rich medium		0.258007
DNEG10010422	ydcT	GI:16077556	-	-	hypothetical protein	Bacillus subtilis 168	NC_000964	Rich medium		0.405779
DNEG10010423	yddA	GI:16077557	-	-	hypothetical protein	Bacillus subtilis 168	NC_000964	Rich medium		0.731769
DNEG10010424	yddB	GI:16077558	-	-	hypothetical protein	Bacillus subtilis 168	NC_000964	Rich medium		0.662142
DNEG10010425	yddC	GI:16077559	-	-	hypothetical protein	Bacillus subtilis 168	NC_000964	Rich medium		0.343175
DNEG10010426	yddD	GI:16077560	-	-	hypothetical protein	Bacillus subtilis 168	NC_000964	Rich medium		0.678691
DNEG10010427	yddE	GI:255767139	-	-	hypothetical protein	Bacillus subtilis 168	NC_000964	Rich medium		0.569642
DNEG10010428	yddF	GI:16077562	-	-	hypothetical protein	Bacillus subtilis 168	NC_000964	Rich medium		0.531744
DNEG10010429	yddG	GI:16077563	-	-	membrane protein	Bacillus subtilis 168	NC_000964	Rich medium		0.721376
DNEG10010430	yddH	GI:16077564	-	-	endopeptidase YddH	Bacillus subtilis 168	NC_000964	Rich medium		0.626364
DNEG10010431	yddI	GI:16077565	-	-	hypothetical protein	Bacillus subtilis 168	NC_000964	Rich medium		0.646605
DNEG10010432	yddJ	GI:16077566	-	-	hypothetical protein	Bacillus subtilis 168	NC_000964	Rich medium		0.711056
DNEG10010433	yddK	GI:16077567	-	-	hypothetical protein	Bacillus subtilis 168	NC_000964	Rich medium		0.609737
DNEG10010434	rapI	GI:16077568	-	-	response regulator aspartate phosphatase I	Bacillus subtilis 168	NC_000964	Rich medium		0.518041
DNEG10010435	phrI	GI:16077569	-	-	secreted regulator of the activity of phosphatase RapI	Bacillus subtilis 168	NC_000964	Rich medium		0.515423
DNEG10010436	yddM	GI:16077570	-	-	helicase	Bacillus subtilis 168	NC_000964	Rich medium		0.607404
DNEG10010437	yddN	GI:16077571	-	-	hypothetical protein	Bacillus subtilis 168	NC_000964	Rich medium		0.401208
DNEG10010438	lrpA	GI:16077572	-	-	HTH-type transcriptional regulator LrpA	Bacillus subtilis 168	NC_000964	Rich medium		0.539794
DNEG10010439	lrpB	GI:16077573	-	-	HTH-type transcriptional regulator LrpB	Bacillus subtilis 168	NC_000964	Rich medium		0.594586
DNEG10010440	yddQ	GI:16077574	-	-	isochorismatase family protein YddQ	Bacillus subtilis 168	NC_000964	Rich medium		0.511201
DNEG10010441	yddR	GI:16077575	-	-	hypothetical protein	Bacillus subtilis 168	NC_000964	Rich medium		0.517661
DNEG10010442	yddS	GI:16077576	-	-	MFS-type transporter YddS	Bacillus subtilis 168	NC_000964	Rich medium		0.640811
DNEG10010443	ydzM	GI:255767140	-	-	membrane protein	Bacillus subtilis 168	NC_000964	Rich medium		0.745031
DNEG10010444	yddT	GI:16077577	-	-	hypothetical protein	Bacillus subtilis 168	NC_000964	Rich medium		0.633346
DNEG10010445	ydzN	GI:255767141	-	-	membrane protein	Bacillus subtilis 168	NC_000964	Rich medium		0.68793
DNEG10010446	ydeA	GI:16077578	-	-	protease YdeA	Bacillus subtilis 168	NC_000964	Rich medium		0.46782
DNEG10010447	cspC	GI:16077579	-	-	cold shock protein CspC	Bacillus subtilis 168	NC_000964	Rich medium		0.394148
DNEG10010448	ydeB	GI:16077580	-	-	transcription factor YdeB	Bacillus subtilis 168	NC_000964	Rich medium		0.63133
DNEG10010449	ydzE	GI:16077581	-	-	permease	Bacillus subtilis 168	NC_000964	Rich medium		0.673143
DNEG10010450	ydeC	GI:16077582	-	-	HTH-type transcriptional regulator YdeC	Bacillus subtilis 168	NC_000964	Rich medium		0.582554
DNEG10010451	ydeD	GI:16077583	-	-	transporter YdeD	Bacillus subtilis 168	NC_000964	Rich medium		0.550642
DNEG10010452	ydeE	GI:16077584	-	-	HTH-type transcriptional regulator YdeE	Bacillus subtilis 168	NC_000964	Rich medium		0.586923
DNEG10010453	ydeF	GI:16077585	-	-	PLP-dependent transcriptional regulator	Bacillus subtilis 168	NC_000964	Rich medium		0.438623
DNEG10010454	ydeG	GI:16077586	-	-	MFS-type transporter YdeG	Bacillus subtilis 168	NC_000964	Rich medium		0.632623
DNEG10010455	ydeH	GI:16077587	-	-	membrane protein	Bacillus subtilis 168	NC_000964	Rich medium		0.700826
DNEG10010456	ydeI	GI:16077588	-	-	hypothetical protein	Bacillus subtilis 168	NC_000964	Rich medium		0.544915
DNEG10010457	ydeJ	GI:16077589	-	-	lipoprotein	Bacillus subtilis 168	NC_000964	Rich medium		0.654801
DNEG10010458	ydeK	GI:16077590	-	-	transporter YdeK	Bacillus subtilis 168	NC_000964	Rich medium		0.618928
DNEG10010459	ydeL	GI:16077591	-	-	HTH-type transcriptional regulator YdeL	Bacillus subtilis 168	NC_000964	Rich medium		0.589883
DNEG10010460	ydeM	GI:16077592	-	-	hypothetical protein	Bacillus subtilis 168	NC_000964	Rich medium		0.350026
DNEG10010461	ydeN	GI:16077593	-	-	hydrolase YdeN	Bacillus subtilis 168	NC_000964	Rich medium		0.426635
DNEG10010462	ydzF	GI:16077594	-	-	HTH-type transcriptional regulator YdzF	Bacillus subtilis 168	NC_000964	Rich medium		0.607669
DNEG10010463	ydeO	GI:16077595	-	-	hypothetical protein	Bacillus subtilis 168	NC_000964	Rich medium		0.632238
DNEG10010464	ydeP	GI:16077596	-	-	HTH-type transcriptional regulator YdeP	Bacillus subtilis 168	NC_000964	Rich medium		0.587053
DNEG10010465	ydeQ	GI:16077597	-	-	NAD(P)H oxidoreductase YdeQ	Bacillus subtilis 168	NC_000964	Rich medium		0.448344
DNEG10010466	ydeR	GI:16077598	-	-	MFS-type transporter YdeR	Bacillus subtilis 168	NC_000964	Rich medium		0.553327
DNEG10010467	ydeS	GI:16077599	-	-	HTH-type transcriptional regulator YdeS	Bacillus subtilis 168	NC_000964	Rich medium		0.465673
DNEG10010468	ydzO	GI:255767142	-	-	hypothetical protein	Bacillus subtilis 168	NC_000964	Rich medium		0.570496
DNEG10010469	aseR	GI:16077600	-	-	HTH-type transcriptional repressor AseR	Bacillus subtilis 168	NC_000964	Rich medium		0.494438
DNEG10010470	ydfA	GI:16077601	-	-	arsenical pump membrane protein YdfA	Bacillus subtilis 168	NC_000964	Rich medium		0.482385
DNEG10010471	ydfB	GI:16077602	-	-	N-acetyltransferase YdfB	Bacillus subtilis 168	NC_000964	Rich medium		0.455726
DNEG10010472	ydfC	GI:16077603	-	-	transporter YdfC	Bacillus subtilis 168	NC_000964	Rich medium		0.545258
DNEG10010473	ydfD	GI:16077604	-	-	HTH-type transcriptional regulator YdfD	Bacillus subtilis 168	NC_000964	Rich medium		0.537191
DNEG10010474	ydfE	GI:16077605	-	-	hypothetical protein	Bacillus subtilis 168	NC_000964	Rich medium		0.650246
DNEG10010475	ydfF	GI:16077606	-	-	HTH-type transcriptional regulator YdfF	Bacillus subtilis 168	NC_000964	Rich medium		0.567496
DNEG10010476	ydfG	GI:16077607	-	-	hypothetical protein	Bacillus subtilis 168	NC_000964	Rich medium		0.513563
DNEG10010477	ydzP	GI:255767143	-	-	membrane protein	Bacillus subtilis 168	NC_000964	Rich medium		0.645631
DNEG10010478	ydzQ	GI:255767144	-	-	hypothetical protein	Bacillus subtilis 168	NC_000964	Rich medium		0.684229
DNEG10010479	ydfH	GI:16077608	-	-	sensor histidine kinase	Bacillus subtilis 168	NC_000964	Rich medium		0.728593
DNEG10010480	ydfI	GI:16077609	-	-	transcriptional regulatory protein YdfI	Bacillus subtilis 168	NC_000964	Rich medium		0.408539
DNEG10010481	ydfJ	GI:16077610	-	-	membrane protein	Bacillus subtilis 168	NC_000964	Rich medium		0.694426
DNEG10010482	nap	GI:16077611	-	-	carboxylesterase nap	Bacillus subtilis 168	NC_000964	Rich medium		0.424638
DNEG10010483	ydfK	GI:16077612	-	-	membrane protein	Bacillus subtilis 168	NC_000964	Rich medium		0.621235
DNEG10010484	ydfL	GI:16077613	-	-	HTH-type transcriptional regulator YdfL	Bacillus subtilis 168	NC_000964	Rich medium		0.481264
DNEG10010485	ydfM	GI:255767145	-	-	transporter YdfM	Bacillus subtilis 168	NC_000964	Rich medium		0.609641
DNEG10010486	ydfN	GI:16077615	-	-	NAD(P)H nitroreductase MhqN	Bacillus subtilis 168	NC_000964	Rich medium		0.569112
DNEG10010487	ydfO	GI:16077616	-	-	ring-cleaving dioxygenase MhqO	Bacillus subtilis 168	NC_000964	Rich medium		0.417529
DNEG10010488	ydfP	GI:16077617	-	-	oxidoreductase MhqP	Bacillus subtilis 168	NC_000964	Rich medium		0.563342
DNEG10010489	ydfQ	GI:16077618	-	-	thioredoxin-like protein YdfQ	Bacillus subtilis 168	NC_000964	Rich medium		0.661957
DNEG10010490	ydzH	GI:16077619	-	-	hypothetical protein	Bacillus subtilis 168	NC_000964	Rich medium		0.744729
DNEG10010491	ydzR	GI:255767146	-	-	spore germination protein-like protein YdzR	Bacillus subtilis 168	NC_000964	Rich medium		0.518152
DNEG10010492	ydfR	GI:16077620	-	-	hypothetical protein	Bacillus subtilis 168	NC_000964	Rich medium		0.593752
DNEG10010493	ydfS	GI:16077621	-	-	hypothetical protein	Bacillus subtilis 168	NC_000964	Rich medium		0.603537
DNEG10010494	cotP	GI:16077622	-	-	spore coat protein P	Bacillus subtilis 168	NC_000964	Rich medium		0.472968
DNEG10010495	ydgA	GI:16077623	-	-	hypothetical protein	Bacillus subtilis 168	NC_000964	Rich medium		0.585855
DNEG10010496	ydgB	GI:16077624	-	-	hypothetical protein	Bacillus subtilis 168	NC_000964	Rich medium		0.451566
DNEG10010497	ydgC	GI:16077625	-	-	HTH-type transcriptional regulator YdgC	Bacillus subtilis 168	NC_000964	Rich medium		0.507614
DNEG10010498	ydgD	GI:16077626	-	-	hypothetical protein	Bacillus subtilis 168	NC_000964	Rich medium		0.463257
DNEG10010499	ydgE	GI:16077627	-	-	N-acetyltransferase YdgE	Bacillus subtilis 168	NC_000964	Rich medium		0.552055
DNEG10010500	vmlR	GI:16077628	-	-	nucleotide-binding protein ExpZ	Bacillus subtilis 168	NC_000964	Rich medium		0.482635
DNEG10010501	ydgF	GI:16077629	-	-	transporter YdgF	Bacillus subtilis 168	NC_000964	Rich medium		0.646946
DNEG10010502	dinB	GI:16077630	-	-	protein DinB	Bacillus subtilis 168	NC_000964	Rich medium		0.678825
DNEG10010503	ydgG	GI:16077631	-	-	HTH-type transcriptional regulator YdgG	Bacillus subtilis 168	NC_000964	Rich medium		0.402263
DNEG10010504	ydgH	GI:16077632	-	-	membrane protein	Bacillus subtilis 168	NC_000964	Rich medium		0.699001
DNEG10010505	ydgI	GI:16077633	-	-	NAD(P)H nitroreductase YdgI	Bacillus subtilis 168	NC_000964	Rich medium		0.559133
DNEG10010506	ydgJ	GI:16077634	-	-	HTH-type transcriptional regulator YdgJ	Bacillus subtilis 168	NC_000964	Rich medium		0.383858
DNEG10010507	ydgK	GI:16077635	-	-	MFS-type transporter YdgK	Bacillus subtilis 168	NC_000964	Rich medium		0.606364
DNEG10010508	ydhB	GI:255767147	-	-	hypothetical protein	Bacillus subtilis 168	NC_000964	Rich medium		0.588495
DNEG10010509	ydhC	GI:16077637	-	-	HTH-type transcriptional regulator YdhC	Bacillus subtilis 168	NC_000964	Rich medium		0.509217
DNEG10010510	ydhD	GI:255767148	-	-	sporulation-specific glycosylase YdhD	Bacillus subtilis 168	NC_000964	Rich medium		0.566853
DNEG10010511	ydhE	GI:255767149	-	-	UDP-glucosyltransferase YdhE	Bacillus subtilis 168	NC_000964	Rich medium		0.549717
DNEG10010512	ydhF	GI:16077640	-	-	hypothetical protein	Bacillus subtilis 168	NC_000964	Rich medium		0.516541
DNEG10010513	phoB	GI:255767150	-	-	alkaline phosphatase 3	Bacillus subtilis 168	NC_000964	Rich medium		0.519438
DNEG10010514	ydhG	GI:16077642	-	-	hypothetical protein	Bacillus subtilis 168	NC_000964	Rich medium		0.600378
DNEG10010515	ydhH	GI:16077643	-	-	hypothetical protein	Bacillus subtilis 168	NC_000964	Rich medium		0.742061
DNEG10010516	ydhI	GI:16077644	-	-	hypothetical protein	Bacillus subtilis 168	NC_000964	Rich medium		0.447425
DNEG10010517	ydhJ	GI:16077645	-	-	hypothetical protein	Bacillus subtilis 168	NC_000964	Rich medium		0.496123
DNEG10010518	ydhK	GI:16077646	-	-	hypothetical protein	Bacillus subtilis 168	NC_000964	Rich medium		0.640556
DNEG10010519	pbuE	GI:50812189	-	-	purine efflux pump PbuE	Bacillus subtilis 168	NC_000964	Rich medium		0.581629
DNEG10010520	gmuB	GI:16077648	-	-	oligo-beta-mannoside-specific phosphotransferase enzyme IIB component	Bacillus subtilis 168	NC_000964	Rich medium		0.466814
DNEG10010521	gmuA	GI:255767151	-	-	oligo-beta-mannoside-specific phosphotransferase enzyme IIA component	Bacillus subtilis 168	NC_000964	Rich medium		0.674784
DNEG10010522	gmuC	GI:16077650	-	-	oligo-beta-mannoside permease IIC component	Bacillus subtilis 168	NC_000964	Rich medium		0.621441
DNEG10010523	gmuD	GI:16077651	-	-	6-phospho-beta-glucosidase GmuD	Bacillus subtilis 168	NC_000964	Rich medium		0.428638
DNEG10010524	gmuR	GI:16077652	-	-	HTH-type transcriptional regulator GmuR	Bacillus subtilis 168	NC_000964	Rich medium		0.518172
DNEG10010525	gmuE	GI:16077653	-	-	fructokinase	Bacillus subtilis 168	NC_000964	Rich medium		0.427988
DNEG10010526	gmuF	GI:16077654	-	-	mannose-6-phosphate isomerase GmuF	Bacillus subtilis 168	NC_000964	Rich medium		0.559776
DNEG10010527	gmuG	GI:255767152	-	-	mannan endo-1,4-beta-mannosidase	Bacillus subtilis 168	NC_000964	Rich medium		0.539298
DNEG10010528	thiL	GI:16077657	-	-	thiamine-monophosphate kinase	Bacillus subtilis 168	NC_000964	Rich medium		0.542334
DNEG10010529	rimI	GI:16077660	-	-	ribosomal-protein-alanine acetyltransferase	Bacillus subtilis 168	NC_000964	Rich medium		0.594846
DNEG10010530	ydiF	GI:255767153	-	-	ABC transporter ATP-binding protein	Bacillus subtilis 168	NC_000964	Rich medium		0.599266
DNEG10010531	moaC	GI:16077663	-	-	cyclic pyranopterin monophosphate synthase accessory protein	Bacillus subtilis 168	NC_000964	Rich medium		0.568803
DNEG10010532	ydiH	GI:16077664	-	-	redox-sensing transcriptional repressor rex	Bacillus subtilis 168	NC_000964	Rich medium		0.513991
DNEG10010533	tatAY	GI:16077665	-	-	Sec-independent protein translocase protein TatAy	Bacillus subtilis 168	NC_000964	Rich medium		0.842937
DNEG10010534	tatCY	GI:16077666	-	-	Sec-independent protein translocase protein TatCy	Bacillus subtilis 168	NC_000964	Rich medium		0.563472
DNEG10010535	ydiK	GI:16077667	-	-	lipoprotein	Bacillus subtilis 168	NC_000964	Rich medium		0.861499
DNEG10010536	ydiL	GI:16077668	-	-	membrane peptidase YdiL	Bacillus subtilis 168	NC_000964	Rich medium		0.380935
DNEG10010537	ydiM	GI:16077671	-	-	hypothetical protein	Bacillus subtilis 168	NC_000964	Rich medium		0.49073
DNEG10010538	ydzU	GI:255767154	-	-	hypothetical protein	Bacillus subtilis 168	NC_000964	Rich medium		0.388646
DNEG10010539	ydiR	GI:16077676	-	-	type-2 restriction enzyme BsuMI component YdiR	Bacillus subtilis 168	NC_000964	Rich medium		0.525871
DNEG10010540	ydiS	GI:16077677	-	-	type-2 restriction enzyme BsuMI component YdiS	Bacillus subtilis 168	NC_000964	Rich medium		0.465174
DNEG10010541	ydjA	GI:16077678	-	-	type-2 restriction enzyme BsuMI component YdjA	Bacillus subtilis 168	NC_000964	Rich medium		0.589202
DNEG10010542	ydjB	GI:16077679	-	-	hypothetical protein	Bacillus subtilis 168	NC_000964	Rich medium		0.419924
DNEG10010543	ydjC	GI:16077680	-	-	hypothetical protein	Bacillus subtilis 168	NC_000964	Rich medium		0.677031
DNEG10010544	gutR	GI:16077681	-	-	transcription activator GutR	Bacillus subtilis 168	NC_000964	Rich medium		0.550544
DNEG10010545	gutB	GI:16077682	-	-	sorbitol dehydrogenase	Bacillus subtilis 168	NC_000964	Rich medium		0.527278
DNEG10010546	gutP	GI:16077683	-	-	glucitol transport protein GutA	Bacillus subtilis 168	NC_000964	Rich medium		0.610142
DNEG10010547	ydjE	GI:16077684	-	-	sugar kinase YdjE	Bacillus subtilis 168	NC_000964	Rich medium		0.534044
DNEG10010548	pspA	GI:16077685	-	-	phage shock protein A homolog	Bacillus subtilis 168	NC_000964	Rich medium		0.549111
DNEG10010549	ydjG	GI:16077686	-	-	hypothetical protein	Bacillus subtilis 168	NC_000964	Rich medium		0.435313
DNEG10010550	ydjH	GI:16077687	-	-	hypothetical protein	Bacillus subtilis 168	NC_000964	Rich medium		0.555335
DNEG10010551	ydjI	GI:16077688	-	-	hypothetical protein	Bacillus subtilis 168	NC_000964	Rich medium		0.518555
DNEG10010552	ydjJ	GI:16077689	-	-	membrane protein	Bacillus subtilis 168	NC_000964	Rich medium		0.462963
DNEG10010553	iolT	GI:16077690	-	-	major myo-inositol transporter IolT	Bacillus subtilis 168	NC_000964	Rich medium		0.686195
DNEG10010554	bdhA	GI:16077691	-	-	(r,r)-butanediol dehydrogenase	Bacillus subtilis 168	NC_000964	Rich medium		0.527853
DNEG10010555	ydjM	GI:16077692	-	-	hypothetical protein	Bacillus subtilis 168	NC_000964	Rich medium		0.397923
DNEG10010556	ydjN	GI:16077693	-	-	hypothetical protein	Bacillus subtilis 168	NC_000964	Rich medium		0.355834
DNEG10010557	ydzJ	GI:255767155	-	-	membrane protein	Bacillus subtilis 168	NC_000964	Rich medium		0.638442
DNEG10010558	ydjO	GI:16077694	-	-	hypothetical protein	Bacillus subtilis 168	NC_000964	Rich medium		0.339792
DNEG10010559	ydjP	GI:16077695	-	-	AB hydrolase superfamily protein YdjP	Bacillus subtilis 168	NC_000964	Rich medium		0.413298
DNEG10010560	yeaA	GI:16077696	-	-	hypothetical protein	Bacillus subtilis 168	NC_000964	Rich medium		0.531777
DNEG10010561	cotA	GI:16077697	-	-	spore coat protein A	Bacillus subtilis 168	NC_000964	Rich medium		0.638338
DNEG10010562	gabP	GI:255767156	-	-	GABA permease	Bacillus subtilis 168	NC_000964	Rich medium		0.626649
DNEG10010563	ydzX	GI:255767157	-	-	hypothetical protein	Bacillus subtilis 168	NC_000964	Rich medium		0.606323
DNEG10010564	yeaB	GI:16077699	-	-	transporter YeaB	Bacillus subtilis 168	NC_000964	Rich medium		0.636251
DNEG10010565	yeaC	GI:255767158	-	-	hypothetical protein	Bacillus subtilis 168	NC_000964	Rich medium		0.449506
DNEG10010566	yeaD	GI:255767159	-	-	hypothetical protein	Bacillus subtilis 168	NC_000964	Rich medium		0.710339
DNEG10010567	yebA	GI:255767160	-	-	hypothetical protein	Bacillus subtilis 168	NC_000964	Rich medium		0.71774
DNEG10010568	guaA	GI:255767161	-	-	GMP synthase	Bacillus subtilis 168	NC_000964	Rich medium		0.468421
DNEG10010569	pbuG	GI:16077704	-	-	guaninehypoxanthine permease PbuG	Bacillus subtilis 168	NC_000964	Rich medium		0.525247
DNEG10010570	yebC	GI:50812191	-	-	hypothetical protein	Bacillus subtilis 168	NC_000964	Rich medium		0.795671
DNEG10010571	yebD	GI:255767162	-	-	hypothetical protein	Bacillus subtilis 168	NC_000964	Rich medium		0.552013
DNEG10010572	yebE	GI:50812193	-	-	hypothetical protein	Bacillus subtilis 168	NC_000964	Rich medium		0.62277
DNEG10010573	yebG	GI:16077709	-	-	hypothetical protein	Bacillus subtilis 168	NC_000964	Rich medium		0.587618
DNEG10010574	purE	GI:16077710	-	-	N5-carboxyaminoimidazole ribonucleotide mutase	Bacillus subtilis 168	NC_000964	Rich medium		0.608465
DNEG10010575	purK	GI:255767163	-	-	N5-carboxyaminoimidazole ribonucleotide synthase	Bacillus subtilis 168	NC_000964	Rich medium		0.579053
DNEG10010576	purB	GI:16077712	-	-	adenylosuccinate lyase	Bacillus subtilis 168	NC_000964	Rich medium		0.495809
DNEG10010577	purC	GI:16077713	-	-	phosphoribosylaminoimidazole-succinocarboxamide synthase	Bacillus subtilis 168	NC_000964	Rich medium		0.472624
DNEG10010578	purS	GI:16077714	-	-	hypothetical protein	Bacillus subtilis 168	NC_000964	Rich medium		0.289604
DNEG10010579	purQ	GI:16077715	-	-	phosphoribosylformylglycinamidine synthase 1	Bacillus subtilis 168	NC_000964	Rich medium		0.388892
DNEG10010580	purL	GI:255767164	-	-	phosphoribosylformylglycinamidine synthase 2	Bacillus subtilis 168	NC_000964	Rich medium		0.54076
DNEG10010581	purF	GI:255767165	-	-	amidophosphoribosyltransferase	Bacillus subtilis 168	NC_000964	Rich medium		0.41891
DNEG10010582	purM	GI:255767166	-	-	phosphoribosylformylglycinamidine cyclo-ligase	Bacillus subtilis 168	NC_000964	Rich medium		0.555188
DNEG10010583	purN	GI:255767167	-	-	phosphoribosylglycinamide formyltransferase	Bacillus subtilis 168	NC_000964	Rich medium		0.410355
DNEG10010584	purH	GI:255767168	-	-	bifunctional purine biosynthesis protein PurH	Bacillus subtilis 168	NC_000964	Rich medium		0.437466
DNEG10010585	purD	GI:16077721	-	-	phosphoribosylamine--glycine ligase	Bacillus subtilis 168	NC_000964	Rich medium		0.50142
DNEG10010586	yezC	GI:255767169	-	-	HTH-type transcriptional regulator YezC	Bacillus subtilis 168	NC_000964	Rich medium		0.665003
DNEG10010587	yecA	GI:255767170	-	-	amino acid permease YecA	Bacillus subtilis 168	NC_000964	Rich medium		0.604346
DNEG10010588	yezF	GI:255767171	-	-	membrane protein	Bacillus subtilis 168	NC_000964	Rich medium		0.700408
DNEG10010589	yerA	GI:16077724	-	-	adenine deaminase YerA	Bacillus subtilis 168	NC_000964	Rich medium		0.331733
DNEG10010590	yerB	GI:16077725	-	-	lipoprotein	Bacillus subtilis 168	NC_000964	Rich medium		0.528678
DNEG10010591	yerC	GI:16077726	-	-	hypothetical protein	Bacillus subtilis 168	NC_000964	Rich medium		0.541425
DNEG10010592	yerD	GI:16077727	-	-	glutamate synthase large subunit-like protein YerD	Bacillus subtilis 168	NC_000964	Rich medium		0.588139
DNEG10010593	pcrB	GI:16077728	-	-	heptaprenylglyceryl phosphate synthase	Bacillus subtilis 168	NC_000964	Rich medium		0.579827
DNEG10010594	yerH	GI:16077731	-	-	lipoprotein	Bacillus subtilis 168	NC_000964	Rich medium		0.424684
DNEG10010595	yerI	GI:16077732	-	-	hypothetical protein	Bacillus subtilis 168	NC_000964	Rich medium		0.577737
DNEG10010596	sapB	GI:16077733	-	-	protein SapB	Bacillus subtilis 168	NC_000964	Rich medium		0.648634
DNEG10010597	opuE	GI:16077734	-	-	osmoregulated proline transporter	Bacillus subtilis 168	NC_000964	Rich medium		0.56895
DNEG10010598	yerO	GI:16077738	-	-	HTH-type transcriptional regulator YerO	Bacillus subtilis 168	NC_000964	Rich medium		0.561039
DNEG10010599	swrC	GI:16077739	-	-	surfactin self-resistance transporter	Bacillus subtilis 168	NC_000964	Rich medium		0.608555
DNEG10010600	yefA	GI:16077741	-	-	23S rRNA (uracil-C(5))-methyltransferase RlmCD	Bacillus subtilis 168	NC_000964	Rich medium		0.470765
DNEG10010601	yefB	GI:16077742	-	-	hypothetical protein	Bacillus subtilis 168	NC_000964	Rich medium		0.525187
DNEG10010602	yefC	GI:255767172	-	-	resolvase homolog YefC	Bacillus subtilis 168	NC_000964	Rich medium		0.683939
DNEG10010603	yeeA	GI:16077744	-	-	DNA methyltransferase YeeA	Bacillus subtilis 168	NC_000964	Rich medium		0.550111
DNEG10010604	yeeB	GI:255767173	-	-	ATP-dependent helicase YeeB	Bacillus subtilis 168	NC_000964	Rich medium		0.584871
DNEG10010605	yeeC	GI:255767174	-	-	hypothetical protein	Bacillus subtilis 168	NC_000964	Rich medium		0.493698
DNEG10010606	yeeD	GI:16077747	-	-	hypothetical protein	Bacillus subtilis 168	NC_000964	Rich medium		0.331285
DNEG10010607	yezA	GI:16077748	-	-	hypothetical protein	Bacillus subtilis 168	NC_000964	Rich medium		0.540089
DNEG10010608	yezG	GI:255767175	-	-	hypothetical protein	Bacillus subtilis 168	NC_000964	Rich medium		0.52179
DNEG10010609	yeeF	GI:255767176	-	-	hypothetical protein	Bacillus subtilis 168	NC_000964	Rich medium		0.557907
DNEG10010610	yeeG	GI:255767177	-	-	hypothetical protein	Bacillus subtilis 168	NC_000964	Rich medium		0.532164
DNEG10010611	rapH	GI:255767178	-	-	response regulator aspartate phosphatase H	Bacillus subtilis 168	NC_000964	Rich medium		0.40973
DNEG10010612	phrH	GI:255767179	-	-	inhibitor of regulatory cascade	Bacillus subtilis 168	NC_000964	Rich medium		0.453165
DNEG10010613	yeeI	GI:255767180	-	-	transcriptional regulatory protein YeeI	Bacillus subtilis 168	NC_000964	Rich medium		0.382347
DNEG10010614	yeeK	GI:50812196	-	-	spore coat protein YeeK	Bacillus subtilis 168	NC_000964	Rich medium		0.544255
DNEG10010615	yezE	GI:50812197	-	-	HTH-type transcriptional regulator YezE	Bacillus subtilis 168	NC_000964	Rich medium		0.454521
DNEG10010616	yesE	GI:16077754	-	-	hypothetical protein	Bacillus subtilis 168	NC_000964	Rich medium		0.484027
DNEG10010617	yesF	GI:16077755	-	-	oxidoreductase YesF	Bacillus subtilis 168	NC_000964	Rich medium		0.55841
DNEG10010618	cotJA	GI:16077756	-	-	protein CotJA	Bacillus subtilis 168	NC_000964	Rich medium		0.654869
DNEG10010619	cotJB	GI:255767181	-	-	protein CotJB	Bacillus subtilis 168	NC_000964	Rich medium		0.547357
DNEG10010620	cotJC	GI:16077758	-	-	protein CotJC	Bacillus subtilis 168	NC_000964	Rich medium		0.592519
DNEG10010621	yesJ	GI:16077759	-	-	N-acetyltransferase YesJ	Bacillus subtilis 168	NC_000964	Rich medium		0.475459
DNEG10010622	yesK	GI:255767182	-	-	hypothetical protein	Bacillus subtilis 168	NC_000964	Rich medium		0.531873
DNEG10010623	yesL	GI:16077761	-	-	hypothetical protein	Bacillus subtilis 168	NC_000964	Rich medium		0.723148
DNEG10010624	yesM	GI:16077762	-	-	sensor histidine kinase	Bacillus subtilis 168	NC_000964	Rich medium		0.608915
DNEG10010625	yesN	GI:16077763	-	-	transcriptional regulatory protein YesN	Bacillus subtilis 168	NC_000964	Rich medium		0.444258
DNEG10010626	yesO	GI:255767183	-	-	ABC transporter substrate-binding protein	Bacillus subtilis 168	NC_000964	Rich medium		0.622418
DNEG10010627	yesP	GI:16077765	-	-	ABC transporter permease	Bacillus subtilis 168	NC_000964	Rich medium		0.655176
DNEG10010628	yesQ	GI:16077766	-	-	ABC transporter permease	Bacillus subtilis 168	NC_000964	Rich medium		0.61535
DNEG10010629	yesR	GI:16077767	-	-	unsaturated rhamnogalacturonyl hydrolase YesR	Bacillus subtilis 168	NC_000964	Rich medium		0.595462
DNEG10010630	yesS	GI:16077768	-	-	HTH-type transcriptional regulator YesS	Bacillus subtilis 168	NC_000964	Rich medium		0.460992
DNEG10010631	rhgT	GI:16077769	-	-	rhamnogalacturonan acetylesterase RhgT	Bacillus subtilis 168	NC_000964	Rich medium		0.432107
DNEG10010632	yesU	GI:16077770	-	-	hypothetical protein	Bacillus subtilis 168	NC_000964	Rich medium		0.539122
DNEG10010633	yesV	GI:16077771	-	-	hypothetical protein	Bacillus subtilis 168	NC_000964	Rich medium		0.724574
DNEG10010634	yesW	GI:16077772	-	-	rhamnogalacturonan endolyase YesW	Bacillus subtilis 168	NC_000964	Rich medium		0.505299
DNEG10010635	yesX	GI:16077773	-	-	rhamnogalacturonan exolyase YesX	Bacillus subtilis 168	NC_000964	Rich medium		0.46579
DNEG10010636	yesY	GI:16077774	-	-	rhamnogalacturonan acetylesterase YesY	Bacillus subtilis 168	NC_000964	Rich medium		0.606934
DNEG10010637	yesZ	GI:16077775	-	-	beta-galactosidase YesZ	Bacillus subtilis 168	NC_000964	Rich medium		0.472033
DNEG10010638	yetA	GI:255767184	-	-	hypothetical protein	Bacillus subtilis 168	NC_000964	Rich medium		0.590065
DNEG10010639	lplA	GI:16077777	-	-	lipoprotein	Bacillus subtilis 168	NC_000964	Rich medium		0.37372
DNEG10010640	lplB	GI:16077778	-	-	protein LplB	Bacillus subtilis 168	NC_000964	Rich medium		0.587263
DNEG10010641	lplC	GI:16077779	-	-	protein LplC	Bacillus subtilis 168	NC_000964	Rich medium		0.60167
DNEG10010642	lplD	GI:16077780	-	-	alpha-galacturonidase	Bacillus subtilis 168	NC_000964	Rich medium		0.602919
DNEG10010643	yetF	GI:16077781	-	-	hypothetical protein	Bacillus subtilis 168	NC_000964	Rich medium		0.619299
DNEG10010644	yetG	GI:16077782	-	-	monooxygenase	Bacillus subtilis 168	NC_000964	Rich medium		0.512933
DNEG10010645	yetH	GI:16077783	-	-	hypothetical protein	Bacillus subtilis 168	NC_000964	Rich medium		0.342844
DNEG10010646	yezD	GI:16077786	-	-	hypothetical protein	Bacillus subtilis 168	NC_000964	Rich medium		0.553281
DNEG10010647	yetJ	GI:16077787	-	-	hypothetical protein	Bacillus subtilis 168	NC_000964	Rich medium		0.582647
DNEG10010648	yetK	GI:16077788	-	-	transporter YetK	Bacillus subtilis 168	NC_000964	Rich medium		0.742977
DNEG10010649	yetL	GI:16077789	-	-	HTH-type transcriptional regulator YetL	Bacillus subtilis 168	NC_000964	Rich medium		0.614927
DNEG10010650	yetM	GI:16077790	-	-	oxidoreductase YetM	Bacillus subtilis 168	NC_000964	Rich medium		0.490866
DNEG10010651	yetN	GI:16077791	-	-	hypothetical protein	Bacillus subtilis 168	NC_000964	Rich medium		0.634777
DNEG10010652	yetO	GI:16077792	-	-	bifunctional P-450NADPH-P450 reductase 1	Bacillus subtilis 168	NC_000964	Rich medium		0.406201
DNEG10010653	ltaSA	GI:50812198	-	-	lipoteichoic acid synthase 1	Bacillus subtilis 168	NC_000964	Rich medium		0.601808
DNEG10010654	yfnH	GI:16077794	-	-	glucose-1-phosphate cytidylyltransferase	Bacillus subtilis 168	NC_000964	Rich medium		0.518778
DNEG10010655	yfnG	GI:16077795	-	-	CDP-sugar-dehydrataseepimerase	Bacillus subtilis 168	NC_000964	Rich medium		0.557687
DNEG10010656	yfnF	GI:16077796	-	-	hypothetical protein	Bacillus subtilis 168	NC_000964	Rich medium		0.471631
DNEG10010657	yfnE	GI:16077797	-	-	glycosyltransferase YfnE	Bacillus subtilis 168	NC_000964	Rich medium		0.590452
DNEG10010658	yfnD	GI:16077798	-	-	hypothetical protein	Bacillus subtilis 168	NC_000964	Rich medium		0.64107
DNEG10010659	yfnC	GI:16077799	-	-	MFS-type transporter YfnC	Bacillus subtilis 168	NC_000964	Rich medium		0.564462
DNEG10010660	yfnB	GI:16077800	-	-	HAD-hydrolase YfnB	Bacillus subtilis 168	NC_000964	Rich medium		0.515735
DNEG10010661	yfnA	GI:16077801	-	-	amino acid permease YfnA	Bacillus subtilis 168	NC_000964	Rich medium		0.60036
DNEG10010662	yfmT	GI:16077802	-	-	aldehyde dehydrogenase YfmT	Bacillus subtilis 168	NC_000964	Rich medium		0.601405
DNEG10010663	yfmS	GI:16077803	-	-	sensory transducer protein YfmS	Bacillus subtilis 168	NC_000964	Rich medium		0.53941
DNEG10010664	yfmR	GI:16077804	-	-	ABC transporter ATP-binding protein	Bacillus subtilis 168	NC_000964	Rich medium		0.657365
DNEG10010665	yfmQ	GI:16077805	-	-	hypothetical protein	Bacillus subtilis 168	NC_000964	Rich medium		0.618958
DNEG10010666	yfmP	GI:16077806	-	-	HTH-type transcriptional regulator YfmP	Bacillus subtilis 168	NC_000964	Rich medium		0.564275
DNEG10010667	yfmO	GI:16077807	-	-	multidrug efflux protein YfmO	Bacillus subtilis 168	NC_000964	Rich medium		0.573032
DNEG10010668	yfmN	GI:16077808	-	-	hypothetical protein	Bacillus subtilis 168	NC_000964	Rich medium		0.638552
DNEG10010669	yfmM	GI:255767185	-	-	ABC transporter ATP-binding protein	Bacillus subtilis 168	NC_000964	Rich medium		0.489761
DNEG10010670	yfmL	GI:16077810	-	-	ATP-dependent RNA helicase YfmL	Bacillus subtilis 168	NC_000964	Rich medium		0.501706
DNEG10010671	yfmK	GI:16077811	-	-	N-acetyltransferase YfmK	Bacillus subtilis 168	NC_000964	Rich medium		0.439102
DNEG10010672	yfmJ	GI:16077812	-	-	NADP-dependent oxidoreductase YfmJ	Bacillus subtilis 168	NC_000964	Rich medium		0.547829
DNEG10010673	yfmI	GI:16077813	-	-	MFS-type transporter YfmI	Bacillus subtilis 168	NC_000964	Rich medium		0.585381
DNEG10010674	yfmG	GI:16077815	-	-	hypothetical protein	Bacillus subtilis 168	NC_000964	Rich medium		0.499157
DNEG10010675	yfmF	GI:16077816	-	-	Fe(3+)-citrate import ATP-binding protein YfmF	Bacillus subtilis 168	NC_000964	Rich medium		0.457868
DNEG10010676	yfmE	GI:16077817	-	-	Fe(3+)-citrate import system permease protein YfmE	Bacillus subtilis 168	NC_000964	Rich medium		0.644708
DNEG10010677	yfmD	GI:16077818	-	-	Fe(3+)-citrate import system permease protein YfmD	Bacillus subtilis 168	NC_000964	Rich medium		0.500566
DNEG10010678	yfmC	GI:16077819	-	-	Fe(3+)-citrate-binding protein YfmC	Bacillus subtilis 168	NC_000964	Rich medium		0.627142
DNEG10010679	yfmB	GI:16077820	-	-	hypothetical protein	Bacillus subtilis 168	NC_000964	Rich medium		0.607625
DNEG10010680	yfmA	GI:16077821	-	-	hypothetical protein	Bacillus subtilis 168	NC_000964	Rich medium		0.790055
DNEG10010681	yflT	GI:16077822	-	-	general stress protein 17M	Bacillus subtilis 168	NC_000964	Rich medium		0.419145
DNEG10010682	pel	GI:16077823	-	-	pectate lyase	Bacillus subtilis 168	NC_000964	Rich medium		0.494117
DNEG10010683	yflS	GI:16077824	-	-	malate transporter YflS	Bacillus subtilis 168	NC_000964	Rich medium		0.631103
DNEG10010684	citS	GI:16077825	-	-	sensor protein CitS	Bacillus subtilis 168	NC_000964	Rich medium		0.581405
DNEG10010685	citT	GI:16077826	-	-	transcriptional regulatory protein CitT	Bacillus subtilis 168	NC_000964	Rich medium		0.474188
DNEG10010686	yflP	GI:255767186	-	-	hypothetical protein	Bacillus subtilis 168	NC_000964	Rich medium		0.540507
DNEG10010687	citM	GI:16077828	-	-	Mg(2+)citrate complex secondary transporter	Bacillus subtilis 168	NC_000964	Rich medium		0.59049
DNEG10010688	yflN	GI:16077829	-	-	hypothetical protein	Bacillus subtilis 168	NC_000964	Rich medium		0.557666
DNEG10010689	nosA	GI:255767187	-	-	nitric oxide synthase oxygenase	Bacillus subtilis 168	NC_000964	Rich medium		0.673171
DNEG10010690	yflL	GI:16077831	-	-	acylphosphatase	Bacillus subtilis 168	NC_000964	Rich medium		0.51235
DNEG10010691	yflK	GI:16077832	-	-	hypothetical protein	Bacillus subtilis 168	NC_000964	Rich medium		0.493692
DNEG10010692	yflJ	GI:16077833	-	-	hypothetical protein	Bacillus subtilis 168	NC_000964	Rich medium		0.847957
DNEG10010693	yflI	GI:16077834	-	-	hypothetical protein	Bacillus subtilis 168	NC_000964	Rich medium		0.793615
DNEG10010694	yflH	GI:16077835	-	-	hypothetical protein	Bacillus subtilis 168	NC_000964	Rich medium		0.545962
DNEG10010695	yflG	GI:16077836	-	-	methionine aminopeptidase 2	Bacillus subtilis 168	NC_000964	Rich medium		0.565735
DNEG10010696	nagP	GI:16077837	-	-	PTS system N-acetylglucosamine-specific EIICB component	Bacillus subtilis 168	NC_000964	Rich medium		0.637211
DNEG10010697	yflE	GI:16077838	-	-	lipoteichoic acid synthase 2	Bacillus subtilis 168	NC_000964	Rich medium		0.599582
DNEG10010698	yflD	GI:16077839	-	-	hypothetical protein	Bacillus subtilis 168	NC_000964	Rich medium		0.801891
DNEG10010699	yflB	GI:255767188	-	-	hypothetical protein	Bacillus subtilis 168	NC_000964	Rich medium		0.597543
DNEG10010700	yflA	GI:16077842	-	-	transporter YflA	Bacillus subtilis 168	NC_000964	Rich medium		0.651666
DNEG10010701	yfkT	GI:16077843	-	-	spore germination protein YfkT	Bacillus subtilis 168	NC_000964	Rich medium		0.55122
DNEG10010702	yfkS	GI:16077844	-	-	hypothetical protein	Bacillus subtilis 168	NC_000964	Rich medium		0.299382
DNEG10010703	yfkR	GI:16077845	-	-	spore germination protein YfkR	Bacillus subtilis 168	NC_000964	Rich medium		0.522402
DNEG10010704	yfkQ	GI:16077846	-	-	membrane protein	Bacillus subtilis 168	NC_000964	Rich medium		0.744265
DNEG10010705	treP	GI:16077847	-	-	PTS system trehalose-specific EIIBC component	Bacillus subtilis 168	NC_000964	Rich medium		0.682638
DNEG10010706	treA	GI:16077848	-	-	trehalose-6-phosphate hydrolase	Bacillus subtilis 168	NC_000964	Rich medium		0.351461
DNEG10010707	treR	GI:16077849	-	-	trehalose operon transcriptional repressor	Bacillus subtilis 168	NC_000964	Rich medium		0.515913
DNEG10010708	yfkO	GI:16077850	-	-	NAD(P)H nitroreductase YfkO	Bacillus subtilis 168	NC_000964	Rich medium		0.494614
DNEG10010709	yfkN	GI:16077851	-	-	trifunctional nucleotide phosphoesterase protein YfkN	Bacillus subtilis 168	NC_000964	Rich medium		0.535345
DNEG10010710	yfkM	GI:16077852	-	-	general stress protein 18	Bacillus subtilis 168	NC_000964	Rich medium		0.698129
DNEG10010711	yfkL	GI:16077853	-	-	MFS-type transporter YfkL	Bacillus subtilis 168	NC_000964	Rich medium		0.604205
DNEG10010712	yfkK	GI:16077854	-	-	hypothetical protein	Bacillus subtilis 168	NC_000964	Rich medium		0.189407
DNEG10010713	yfkJ	GI:16077855	-	-	low molecular weight protein-tyrosine-phosphatase YfkJ	Bacillus subtilis 168	NC_000964	Rich medium		0.548255
DNEG10010714	yfkI	GI:16077856	-	-	hypothetical protein	Bacillus subtilis 168	NC_000964	Rich medium		0.493064
DNEG10010715	yfkH	GI:16077857	-	-	ribonuclease-like protein YfkH	Bacillus subtilis 168	NC_000964	Rich medium		0.669064
DNEG10010716	yfkF	GI:16077858	-	-	MFS-type transporter YfkF	Bacillus subtilis 168	NC_000964	Rich medium		0.453724
DNEG10010717	yfkE	GI:16077859	-	-	cation exchanger YfkE	Bacillus subtilis 168	NC_000964	Rich medium		0.62374
DNEG10010718	yfkD	GI:16077860	-	-	hypothetical protein	Bacillus subtilis 168	NC_000964	Rich medium		0.653335
DNEG10010719	yfkC	GI:16077861	-	-	MscS family protein YfkC	Bacillus subtilis 168	NC_000964	Rich medium		0.629181
DNEG10010720	yfkA	GI:255767189	-	-	protein YfkA	Bacillus subtilis 168	NC_000964	Rich medium		0.349788
DNEG10010721	yfjT	GI:16077864	-	-	hypothetical protein	Bacillus subtilis 168	NC_000964	Rich medium		0.493805
DNEG10010722	pdaA	GI:16077865	-	-	polysaccharide deacetylase PdaA	Bacillus subtilis 168	NC_000964	Rich medium		0.370474
DNEG10010723	yfjR	GI:255767190	-	-	oxidoreductase YfjR	Bacillus subtilis 168	NC_000964	Rich medium		0.516444
DNEG10010724	yfjQ	GI:16077867	-	-	metal ion transporter YfjQ	Bacillus subtilis 168	NC_000964	Rich medium		0.562947
DNEG10010725	yfjP	GI:16077868	-	-	DNA-3-methyladenine glycosylase YfjP	Bacillus subtilis 168	NC_000964	Rich medium		0.503787
DNEG10010726	yfjO	GI:16077869	-	-	RNA methyltransferase YfjO	Bacillus subtilis 168	NC_000964	Rich medium		0.539656
DNEG10010727	yfzA	GI:255767191	-	-	membrane protein	Bacillus subtilis 168	NC_000964	Rich medium		0.610907
DNEG10010728	dusC	GI:16077870	-	-	tRNA-dihydrouridine synthase 2	Bacillus subtilis 168	NC_000964	Rich medium		0.454804
DNEG10010729	yfjM	GI:16077871	-	-	hypothetical protein	Bacillus subtilis 168	NC_000964	Rich medium		0.474255
DNEG10010730	yfjL	GI:16077872	-	-	hypothetical protein	Bacillus subtilis 168	NC_000964	Rich medium		0.616685
DNEG10010731	acoA	GI:16077873	-	-	acetoin:2,6-dichlorophenolindophenol oxidoreductase subunit alpha	Bacillus subtilis 168	NC_000964	Rich medium		0.579555
DNEG10010732	acoB	GI:16077874	-	-	acetoin:2,6-dichlorophenolindophenol oxidoreductase subunit beta	Bacillus subtilis 168	NC_000964	Rich medium		0.524735
DNEG10010733	acoC	GI:16077875	-	-	dihydrolipoyllysine-residue acetyltransferase component of acetoin cleaving system	Bacillus subtilis 168	NC_000964	Rich medium		0.631802
DNEG10010734	acoL	GI:16077876	-	-	dihydrolipoyl dehydrogenase	Bacillus subtilis 168	NC_000964	Rich medium		0.531212
DNEG10010735	acoR	GI:16077877	-	-	acetoin dehydrogenase operon transcriptional activator AcoR	Bacillus subtilis 168	NC_000964	Rich medium		0.457227
DNEG10010736	sspH	GI:16077878	-	-	small, acid-soluble spore protein H	Bacillus subtilis 168	NC_000964	Rich medium		0.569419
DNEG10010737	yfjF	GI:16077879	-	-	hypothetical protein	Bacillus subtilis 168	NC_000964	Rich medium		0.717835
DNEG10010738	yfjE	GI:16077880	-	-	hypothetical protein	Bacillus subtilis 168	NC_000964	Rich medium		0.550971
DNEG10010739	yfjD	GI:16077881	-	-	lipoprotein	Bacillus subtilis 168	NC_000964	Rich medium		0.678148
DNEG10010740	yfjC	GI:16077882	-	-	hypothetical protein	Bacillus subtilis 168	NC_000964	Rich medium		0.449719
DNEG10010741	yfjB	GI:16077883	-	-	hypothetical protein	Bacillus subtilis 168	NC_000964	Rich medium		0.555166
DNEG10010742	yfjA	GI:16077884	-	-	hypothetical protein	Bacillus subtilis 168	NC_000964	Rich medium		0.50113
DNEG10010743	malA	GI:16077885	-	-	maltose-6'-phosphate glucosidase	Bacillus subtilis 168	NC_000964	Rich medium		0.354401
DNEG10010744	malR	GI:16077886	-	-	HTH-type transcriptional regulator GlvR	Bacillus subtilis 168	NC_000964	Rich medium		0.604501
DNEG10010745	malP	GI:16077887	-	-	PTS system maltose-specific EIICB component	Bacillus subtilis 168	NC_000964	Rich medium		0.701027
DNEG10010746	malQ	GI:16077888	-	-	ABC transporter ATP-binding protein	Bacillus subtilis 168	NC_000964	Rich medium		0.59866
DNEG10010747	yfiC	GI:16077889	-	-	ABC transporter ATP-binding protein	Bacillus subtilis 168	NC_000964	Rich medium		0.664319
DNEG10010748	catD	GI:16077890	-	-	oxidoreductase CatD	Bacillus subtilis 168	NC_000964	Rich medium		0.6414
DNEG10010749	catE	GI:255767192	-	-	catechol-2,3-dioxygenase	Bacillus subtilis 168	NC_000964	Rich medium		0.575996
DNEG10010750	yfiF	GI:16077892	-	-	HTH-type transcriptional regulator YfiF	Bacillus subtilis 168	NC_000964	Rich medium		0.429771
DNEG10010751	yfiG	GI:16077893	-	-	metabolite transport protein YfiG	Bacillus subtilis 168	NC_000964	Rich medium		0.678798
DNEG10010752	yfiH	GI:16077894	-	-	hypothetical protein	Bacillus subtilis 168	NC_000964	Rich medium		0.517138
DNEG10010753	yfiI	GI:16077895	-	-	oxidoreductase YfiI	Bacillus subtilis 168	NC_000964	Rich medium		0.325049
DNEG10010754	yfiJ	GI:16077896	-	-	sensor histidine kinase	Bacillus subtilis 168	NC_000964	Rich medium		0.633846
DNEG10010755	yfiK	GI:16077897	-	-	transcriptional regulatory protein YfiK	Bacillus subtilis 168	NC_000964	Rich medium		0.577973
DNEG10010756	yfiL	GI:255767193	-	-	ABC transporter ATP-binding protein	Bacillus subtilis 168	NC_000964	Rich medium		0.502161
DNEG10010757	yfiM	GI:16077899	-	-	transport permease YfiM	Bacillus subtilis 168	NC_000964	Rich medium		0.597304
DNEG10010758	yfiN	GI:16077900	-	-	transport permease YfiN	Bacillus subtilis 168	NC_000964	Rich medium		0.67574
DNEG10010759	padR	GI:16077901	-	-	negative transcription regulator PadR	Bacillus subtilis 168	NC_000964	Rich medium		0.613568
DNEG10010760	estB	GI:16077902	-	-	extracellular esterase EstB	Bacillus subtilis 168	NC_000964	Rich medium		0.639287
DNEG10010761	yfiQ	GI:16077903	-	-	membrane-bound acyltransferase YfiQ	Bacillus subtilis 168	NC_000964	Rich medium		0.624335
DNEG10010762	yfiR	GI:16077904	-	-	HTH-type transcriptional regulator YfiR	Bacillus subtilis 168	NC_000964	Rich medium		0.610357
DNEG10010763	yfiS	GI:16077905	-	-	MFS-type transporter YfiS	Bacillus subtilis 168	NC_000964	Rich medium		0.683531
DNEG10010764	yfiT	GI:16077906	-	-	metal-dependent hydrolase YfiT	Bacillus subtilis 168	NC_000964	Rich medium		0.59877
DNEG10010765	yfiU	GI:16077907	-	-	MFS-type transporter YfiU	Bacillus subtilis 168	NC_000964	Rich medium		0.547064
DNEG10010766	yfiV	GI:16077908	-	-	HTH-type transcriptional regulator YfiV	Bacillus subtilis 168	NC_000964	Rich medium		0.445905
DNEG10010767	mprF	GI:255767194	-	-	phosphatidylglycerol lysyltransferase	Bacillus subtilis 168	NC_000964	Rich medium		0.503216
DNEG10010768	yfiY	GI:16077911	-	-	siderophore-binding lipoprotein YfiY	Bacillus subtilis 168	NC_000964	Rich medium		0.537758
DNEG10010769	yfiZ	GI:16077912	-	-	siderophore transport system permease protein YfiZ	Bacillus subtilis 168	NC_000964	Rich medium		0.660574
DNEG10010770	yfhA	GI:16077913	-	-	siderophore transport system permease protein YfhA	Bacillus subtilis 168	NC_000964	Rich medium		0.511926
DNEG10010771	yfhB	GI:16077914	-	-	isomerase YfhB	Bacillus subtilis 168	NC_000964	Rich medium		0.605914
DNEG10010772	yfhC	GI:16077915	-	-	NAD(P)H nitroreductase YfhC	Bacillus subtilis 168	NC_000964	Rich medium		0.396192
DNEG10010773	yfhD	GI:16077916	-	-	hypothetical protein	Bacillus subtilis 168	NC_000964	Rich medium		0.619622
DNEG10010774	yfhE	GI:16077917	-	-	hypothetical protein	Bacillus subtilis 168	NC_000964	Rich medium		0.874308
DNEG10010775	yfhF	GI:16077918	-	-	epimerase family protein YfhF	Bacillus subtilis 168	NC_000964	Rich medium		0.452888
DNEG10010776	recX	GI:16077919	-	-	regulatory protein RecX	Bacillus subtilis 168	NC_000964	Rich medium		0.364601
DNEG10010777	yfhH	GI:16077920	-	-	hypothetical protein	Bacillus subtilis 168	NC_000964	Rich medium		0.627497
DNEG10010778	yfhI	GI:16077921	-	-	MFS-type transporter YfhI	Bacillus subtilis 168	NC_000964	Rich medium		0.446768
DNEG10010779	sspK	GI:50812199	-	-	small, acid-soluble spore protein K	Bacillus subtilis 168	NC_000964	Rich medium		0.614556
DNEG10010780	yfhJ	GI:16077922	-	-	hypothetical protein	Bacillus subtilis 168	NC_000964	Rich medium		0.582359
DNEG10010781	yfhK	GI:16077923	-	-	hypothetical protein	Bacillus subtilis 168	NC_000964	Rich medium		0.572288
DNEG10010782	yfhL	GI:16077924	-	-	hypothetical protein	Bacillus subtilis 168	NC_000964	Rich medium		0.676705
DNEG10010783	yfhM	GI:16077925	-	-	AB hydrolase superfamily protein YfhM	Bacillus subtilis 168	NC_000964	Rich medium		0.493982
DNEG10010784	csbB	GI:16077926	-	-	glycosyltransferase CsbB	Bacillus subtilis 168	NC_000964	Rich medium		0.670194
DNEG10010785	yfhO	GI:255767195	-	-	hypothetical protein	Bacillus subtilis 168	NC_000964	Rich medium		0.685861
DNEG10010786	yfhP	GI:16077928	-	-	hypothetical protein	Bacillus subtilis 168	NC_000964	Rich medium		0.638266
DNEG10010787	yfhQ	GI:16077929	-	-	AG-specific adenine glycosylase YfhQ	Bacillus subtilis 168	NC_000964	Rich medium		0.540304
DNEG10010788	yfhS	GI:16077930	-	-	hypothetical protein	Bacillus subtilis 168	NC_000964	Rich medium		0.711027
DNEG10010789	fabL	GI:16077931	-	-	enoyl-[acyl-carrier-protein] reductase [NADPH] FabL	Bacillus subtilis 168	NC_000964	Rich medium		0.536477
DNEG10010790	sspE	GI:16077932	-	-	small, acid-soluble spore protein gamma-type	Bacillus subtilis 168	NC_000964	Rich medium		0.57475
DNEG10010791	ygaB	GI:16077933	-	-	hypothetical protein	Bacillus subtilis 168	NC_000964	Rich medium		0.410299
DNEG10010792	ygaC	GI:255767196	-	-	hypothetical protein	Bacillus subtilis 168	NC_000964	Rich medium		0.575849
DNEG10010793	ygaD	GI:16077935	-	-	ABC transporter ATP-binding protein	Bacillus subtilis 168	NC_000964	Rich medium		0.514897
DNEG10010794	ygaE	GI:16077936	-	-	hypothetical protein	Bacillus subtilis 168	NC_000964	Rich medium		0.633824
DNEG10010795	gsaB	GI:255767197	-	-	glutamate-1-semialdehyde 2,1-aminomutase 2	Bacillus subtilis 168	NC_000964	Rich medium		0.46202
DNEG10010796	ygaF	GI:50812202	-	-	peroxiredoxin YgaF	Bacillus subtilis 168	NC_000964	Rich medium		0.543534
DNEG10010797	perR	GI:16077938	-	-	peroxide operon regulator	Bacillus subtilis 168	NC_000964	Rich medium		0.57495
DNEG10010798	ygzB	GI:50812203	-	-	hypothetical protein	Bacillus subtilis 168	NC_000964	Rich medium		0.615793
DNEG10010799	ygxA	GI:16077940	-	-	hypothetical protein	Bacillus subtilis 168	NC_000964	Rich medium		0.2471
DNEG10010800	spo0M	GI:255767198	-	-	sporulation-control protein spo0M	Bacillus subtilis 168	NC_000964	Rich medium		0.59972
DNEG10010801	ygzA	GI:255767199	-	-	hypothetical protein	Bacillus subtilis 168	NC_000964	Rich medium		0.48061
DNEG10010802	ygzC	GI:255767200	-	-	spore coat protein F-like protein YgzC	Bacillus subtilis 168	NC_000964	Rich medium		0.454676
DNEG10010803	ygaJ	GI:255767201	-	-	peptidase YgaJ	Bacillus subtilis 168	NC_000964	Rich medium		0.556933
DNEG10010804	thiC	GI:255767202	-	-	phosphomethylpyrimidine synthase	Bacillus subtilis 168	NC_000964	Rich medium		0.57408
DNEG10010805	ygaK	GI:255767203	-	-	FAD-linked oxidoreductase YgaK	Bacillus subtilis 168	NC_000964	Rich medium		0.508141
DNEG10010806	senS	GI:16077946	-	-	transcriptional regulator	Bacillus subtilis 168	NC_000964	Rich medium		0.688145
DNEG10010807	katA	GI:255767204	-	-	vegetative catalase	Bacillus subtilis 168	NC_000964	Rich medium		0.463025
DNEG10010808	ssuB	GI:255767205	-	-	aliphatic sulfonates import ATP-binding protein SsuB	Bacillus subtilis 168	NC_000964	Rich medium		0.591134
DNEG10010809	ssuA	GI:16077949	-	-	aliphatic sulfonates-binding protein	Bacillus subtilis 168	NC_000964	Rich medium		0.476992
DNEG10010810	ssuC	GI:16077950	-	-	aliphatic sulfonates transport permease protein SsuC	Bacillus subtilis 168	NC_000964	Rich medium		0.689399
DNEG10010811	ssuD	GI:50812205	-	-	alkanesulfonate monooxygenase	Bacillus subtilis 168	NC_000964	Rich medium		0.528601
DNEG10010812	ygaN	GI:16077952	-	-	hypothetical protein	Bacillus subtilis 168	NC_000964	Rich medium		0.450866
DNEG10010813	rpsN	GI:16077953	-	-	alternate 30S ribosomal protein S14	Bacillus subtilis 168	NC_000964	Rich medium		0.508427
DNEG10010814	ygaO	GI:16077954	-	-	lipoprotein	Bacillus subtilis 168	NC_000964	Rich medium		0.839216
DNEG10010815	ygzD	GI:255767206	-	-	HTH-type transcriptional regulator YgzD	Bacillus subtilis 168	NC_000964	Rich medium		0.822365
DNEG10010816	yhzB	GI:16077955	-	-	hypothetical protein	Bacillus subtilis 168	NC_000964	Rich medium		0.506686
DNEG10010817	yhbA	GI:255767207	-	-	epoxyqueuosine reductase	Bacillus subtilis 168	NC_000964	Rich medium		0.600561
DNEG10010818	yhbB	GI:16077957	-	-	hypothetical protein	Bacillus subtilis 168	NC_000964	Rich medium		0.51076
DNEG10010819	yhbD	GI:16077959	-	-	hypothetical protein	Bacillus subtilis 168	NC_000964	Rich medium		0.623554
DNEG10010820	yhbE	GI:16077960	-	-	hypothetical protein	Bacillus subtilis 168	NC_000964	Rich medium		0.401112
DNEG10010821	yhbF	GI:255767209	-	-	hypothetical protein	Bacillus subtilis 168	NC_000964	Rich medium		0.55895
DNEG10010822	prkA	GI:16077962	-	-	protein PrkA	Bacillus subtilis 168	NC_000964	Rich medium		0.522285
DNEG10010823	yhbH	GI:16077963	-	-	stress response UPF0229 protein YhbH	Bacillus subtilis 168	NC_000964	Rich medium		0.437545
DNEG10010824	yhbI	GI:16077964	-	-	HTH-type transcriptional regulator YhbI	Bacillus subtilis 168	NC_000964	Rich medium		0.568693
DNEG10010825	yhbJ	GI:16077965	-	-	efflux system component YhbJ	Bacillus subtilis 168	NC_000964	Rich medium		0.605361
DNEG10010826	yhcA	GI:16077966	-	-	MFS-type transporter YhcA	Bacillus subtilis 168	NC_000964	Rich medium		0.675014
DNEG10010827	yhcB	GI:16077967	-	-	hypothetical protein	Bacillus subtilis 168	NC_000964	Rich medium		0.426445
DNEG10010828	yhcC	GI:16077968	-	-	hypothetical protein	Bacillus subtilis 168	NC_000964	Rich medium		0.76325
DNEG10010829	yhcD	GI:16077969	-	-	hypothetical protein	Bacillus subtilis 168	NC_000964	Rich medium		0.871141
DNEG10010830	yhcE	GI:16077970	-	-	hypothetical protein	Bacillus subtilis 168	NC_000964	Rich medium		0.673867
DNEG10010831	yhcF	GI:16077971	-	-	HTH-type transcriptional regulator YhcF	Bacillus subtilis 168	NC_000964	Rich medium		0.518198
DNEG10010832	yhcG	GI:16077972	-	-	ABC transporter ATP-binding protein	Bacillus subtilis 168	NC_000964	Rich medium		0.663802
DNEG10010833	yhcH	GI:16077973	-	-	ABC transporter ATP-binding protein	Bacillus subtilis 168	NC_000964	Rich medium		0.326862
DNEG10010834	yhcI	GI:16077974	-	-	hypothetical protein	Bacillus subtilis 168	NC_000964	Rich medium		0.702306
DNEG10010835	cspB	GI:16077975	-	-	cold shock protein CspB	Bacillus subtilis 168	NC_000964	Rich medium		0.606436
DNEG10010836	yhcJ	GI:255767210	-	-	lipoprotein	Bacillus subtilis 168	NC_000964	Rich medium		0.580805
DNEG10010837	yhcK	GI:16077977	-	-	hypothetical protein	Bacillus subtilis 168	NC_000964	Rich medium		0.604575
DNEG10010838	tcyP	GI:16077978	-	-	L-cystine uptake protein TcyP	Bacillus subtilis 168	NC_000964	Rich medium		0.633524
DNEG10010839	yhcM	GI:16077979	-	-	hypothetical protein	Bacillus subtilis 168	NC_000964	Rich medium		0.58418
DNEG10010840	yhcN	GI:255767211	-	-	lipoprotein	Bacillus subtilis 168	NC_000964	Rich medium		0.675395
DNEG10010841	yhcO	GI:255767212	-	-	hypothetical protein	Bacillus subtilis 168	NC_000964	Rich medium		0.640781
DNEG10010842	yhcQ	GI:16077983	-	-	spore coat protein F-like protein YhcQ	Bacillus subtilis 168	NC_000964	Rich medium		0.458579
DNEG10010843	yhcR	GI:16077984	-	-	endonuclease YhcR	Bacillus subtilis 168	NC_000964	Rich medium		0.468726
DNEG10010844	yhcS	GI:16077985	-	-	hypothetical protein	Bacillus subtilis 168	NC_000964	Rich medium		0.682459
DNEG10010845	yhcT	GI:255767213	-	-	RNA pseudouridine synthase YhcT	Bacillus subtilis 168	NC_000964	Rich medium		0.50877
DNEG10010846	yhcU	GI:255767214	-	-	hypothetical protein	Bacillus subtilis 168	NC_000964	Rich medium		0.716593
DNEG10010847	yhcV	GI:16077988	-	-	CBS domain-containing protein YhcV	Bacillus subtilis 168	NC_000964	Rich medium		0.282538
DNEG10010848	yhcW	GI:16077989	-	-	hypothetical protein	Bacillus subtilis 168	NC_000964	Rich medium		0.558522
DNEG10010849	yhcX	GI:255767215	-	-	hydrolase	Bacillus subtilis 168	NC_000964	Rich medium		0.516179
DNEG10010850	yhxA	GI:255767216	-	-	aminotransferase YhxA	Bacillus subtilis 168	NC_000964	Rich medium		0.556382
DNEG10010851	glpP	GI:16077992	-	-	glycerol uptake operon antiterminator regulatory protein	Bacillus subtilis 168	NC_000964	Rich medium		0.594561
DNEG10010852	glpF	GI:16077993	-	-	glycerol uptake facilitator protein	Bacillus subtilis 168	NC_000964	Rich medium		0.269145
DNEG10010853	glpK	GI:255767217	-	-	glycerol kinase	Bacillus subtilis 168	NC_000964	Rich medium		0.495818
DNEG10010854	glpD	GI:255767218	-	-	aerobic glycerol-3-phosphate dehydrogenase	Bacillus subtilis 168	NC_000964	Rich medium		0.482706
DNEG10010855	pgcA	GI:255767219	-	-	phosphoglucomutase	Bacillus subtilis 168	NC_000964	Rich medium		0.522069
DNEG10010856	yhcY	GI:16077997	-	-	sensor histidine kinase	Bacillus subtilis 168	NC_000964	Rich medium		0.583727
DNEG10010857	yhcZ	GI:16077998	-	-	transcriptional regulatory protein YhcZ	Bacillus subtilis 168	NC_000964	Rich medium		0.586871
DNEG10010858	yhdA	GI:16077999	-	-	FMN-dependent NADPH-azoreductase	Bacillus subtilis 168	NC_000964	Rich medium		0.553484
DNEG10010859	yhdB	GI:16078000	-	-	hypothetical protein	Bacillus subtilis 168	NC_000964	Rich medium		0.386374
DNEG10010860	yhdC	GI:16078001	-	-	hypothetical protein	Bacillus subtilis 168	NC_000964	Rich medium		0.713022
DNEG10010861	lytF	GI:255767220	-	-	peptidoglycan endopeptidase LytF	Bacillus subtilis 168	NC_000964	Rich medium		0.461796
DNEG10010862	nsrR	GI:16078003	-	-	HTH-type transcriptional regulator NsrR	Bacillus subtilis 168	NC_000964	Rich medium		0.616252
DNEG10010863	ygxB	GI:16078004	-	-	hypothetical protein	Bacillus subtilis 168	NC_000964	Rich medium		0.658853
DNEG10010864	spoVR	GI:16078005	-	-	stage V sporulation protein R	Bacillus subtilis 168	NC_000964	Rich medium		0.499395
DNEG10010865	phoA	GI:255767221	-	-	alkaline phosphatase 4	Bacillus subtilis 168	NC_000964	Rich medium		0.425488
DNEG10010866	lytE	GI:255767222	-	-	peptidoglycan endopeptidase LytE	Bacillus subtilis 168	NC_000964	Rich medium		0.50523
DNEG10010867	citR	GI:255767223	-	-	HTH-type transcriptional regulator CitR	Bacillus subtilis 168	NC_000964	Rich medium		0.513515
DNEG10010868	citA	GI:255767224	-	-	citrate synthase 1	Bacillus subtilis 168	NC_000964	Rich medium		0.554735
DNEG10010869	yhdF	GI:16078010	-	-	oxidoreductase YhdF	Bacillus subtilis 168	NC_000964	Rich medium		0.600196
DNEG10010870	ctrA	GI:16078011	-	-	amino acid permease YhdG	Bacillus subtilis 168	NC_000964	Rich medium		0.604213
DNEG10010871	yhdH	GI:16078012	-	-	sodium-dependent transporter YhdH	Bacillus subtilis 168	NC_000964	Rich medium		0.570265
DNEG10010872	yhdI	GI:16078013	-	-	HTH-type transcriptional regulator YhdI	Bacillus subtilis 168	NC_000964	Rich medium		0.555924
DNEG10010873	yhdJ	GI:16078014	-	-	N-acetyltransferase YhdJ	Bacillus subtilis 168	NC_000964	Rich medium		0.462784
DNEG10010874	yhdK	GI:16078015	-	-	anti-sigma-M factor YhdK	Bacillus subtilis 168	NC_000964	Rich medium		0.622209
DNEG10010875	sigM	GI:16078017	-	-	RNA polymerase sigma factor SigM	Bacillus subtilis 168	NC_000964	Rich medium		0.192318
DNEG10010876	yhdN	GI:16078018	-	-	general stress protein 69	Bacillus subtilis 168	NC_000964	Rich medium		0.460634
DNEG10010877	yhdP	GI:16078020	-	-	hypothetical protein	Bacillus subtilis 168	NC_000964	Rich medium		0.603621
DNEG10010878	cueR	GI:16078021	-	-	HTH-type transcriptional regulator CueR	Bacillus subtilis 168	NC_000964	Rich medium		0.443791
DNEG10010879	yhdR	GI:16078022	-	-	aspartate aminotransferase YhdR	Bacillus subtilis 168	NC_000964	Rich medium		0.465324
DNEG10010880	yhdT	GI:16078024	-	-	hypothetical protein	Bacillus subtilis 168	NC_000964	Rich medium		0.65162
DNEG10010881	crcBA	GI:16078025	-	-	protein CrcB homolog 1	Bacillus subtilis 168	NC_000964	Rich medium		0.591183
DNEG10010882	yhdV	GI:16078026	-	-	protein CrcB homolog 2	Bacillus subtilis 168	NC_000964	Rich medium		0.702908
DNEG10010883	yhdW	GI:16078027	-	-	glycerophosphoryl diester phosphodiesterase YhdW	Bacillus subtilis 168	NC_000964	Rich medium		0.601797
DNEG10010884	yhdX	GI:16078028	-	-	hypothetical protein	Bacillus subtilis 168	NC_000964	Rich medium		0.742091
DNEG10010885	yhdY	GI:16078029	-	-	MscS family protein YhdY	Bacillus subtilis 168	NC_000964	Rich medium		0.581345
DNEG10010886	yhdZ	GI:16078030	-	-	NAD-dependent protein deacetylase	Bacillus subtilis 168	NC_000964	Rich medium		0.60191
DNEG10010887	yheN	GI:16078031	-	-	polysaccharide deacetylase YheN	Bacillus subtilis 168	NC_000964	Rich medium		0.664557
DNEG10010888	dat	GI:16078032	-	-	D-alanine aminotransferase	Bacillus subtilis 168	NC_000964	Rich medium		0.435778
DNEG10010889	nhaC	GI:16078033	-	-	Na(+)H(+) antiporter NhaC	Bacillus subtilis 168	NC_000964	Rich medium		0.636072
DNEG10010890	nhaX	GI:50812206	-	-	stress response protein NhaX	Bacillus subtilis 168	NC_000964	Rich medium		0.580434
DNEG10010891	yheJ	GI:16078035	-	-	hypothetical protein	Bacillus subtilis 168	NC_000964	Rich medium		0.767518
DNEG10010892	yheI	GI:16078036	-	-	multidrug resistance ABC transporter ATP-bindingpermease protein YheI	Bacillus subtilis 168	NC_000964	Rich medium		0.566111
DNEG10010893	yheH	GI:16078037	-	-	multidrug resistance ABC transporter ATP-bindingpermease protein YheH	Bacillus subtilis 168	NC_000964	Rich medium		0.572487
DNEG10010894	yheG	GI:16078038	-	-	hypothetical protein	Bacillus subtilis 168	NC_000964	Rich medium		0.63855
DNEG10010895	yheF	GI:16078039	-	-	hypothetical protein	Bacillus subtilis 168	NC_000964	Rich medium		0.454501
DNEG10010896	sspB	GI:16078040	-	-	small, acid-soluble spore protein B	Bacillus subtilis 168	NC_000964	Rich medium		0.443661
DNEG10010897	yheE	GI:16078041	-	-	hypothetical protein	Bacillus subtilis 168	NC_000964	Rich medium		0.578574
DNEG10010898	yheD	GI:255767225	-	-	endospore coat-associated protein YheD	Bacillus subtilis 168	NC_000964	Rich medium		0.554394
DNEG10010899	yheC	GI:16078043	-	-	endospore coat-associated protein YheC	Bacillus subtilis 168	NC_000964	Rich medium		0.532867
DNEG10010900	yheB	GI:16078044	-	-	hypothetical protein	Bacillus subtilis 168	NC_000964	Rich medium		0.54798
DNEG10010901	yheA	GI:16078045	-	-	hypothetical protein	Bacillus subtilis 168	NC_000964	Rich medium		0.48113
DNEG10010902	yhaZ	GI:16078046	-	-	hypothetical protein	Bacillus subtilis 168	NC_000964	Rich medium		0.598707
DNEG10010903	yhaX	GI:50812207	-	-	stress response protein YhaX	Bacillus subtilis 168	NC_000964	Rich medium		0.485287
DNEG10010904	hemZ	GI:16081159	-	-	oxygen-independent coproporphyrinogen-III oxidase 2	Bacillus subtilis 168	NC_000964	Rich medium		0.429367
DNEG10010905	yhaU	GI:255767226	-	-	K(+)H(+) antiporter YhaU	Bacillus subtilis 168	NC_000964	Rich medium		0.586949
DNEG10010906	khtT	GI:16078050	-	-	K(+)H(+) antiporter subunit KhtT	Bacillus subtilis 168	NC_000964	Rich medium		0.624326
DNEG10010907	khtS	GI:16078051	-	-	hypothetical protein	Bacillus subtilis 168	NC_000964	Rich medium		0.825438
DNEG10010908	yhaR	GI:255767227	-	-	enoyl-CoA hydrataseisomerase YhaR	Bacillus subtilis 168	NC_000964	Rich medium		0.480968
DNEG10010909	yhzD	GI:255767228	-	-	hypothetical protein	Bacillus subtilis 168	NC_000964	Rich medium		0.751451
DNEG10010910	natA	GI:255767229	-	-	ABC transporter ATP-binding protein	Bacillus subtilis 168	NC_000964	Rich medium		0.512265
DNEG10010911	natB	GI:255767230	-	-	hypothetical protein	Bacillus subtilis 168	NC_000964	Rich medium		0.622732
DNEG10010912	yhaO	GI:16078055	-	-	metallophosphoesterase YhaO	Bacillus subtilis 168	NC_000964	Rich medium		0.48889
DNEG10010913	yhaN	GI:16078056	-	-	hypothetical protein	Bacillus subtilis 168	NC_000964	Rich medium		0.6372
DNEG10010914	yhaM	GI:16078057	-	-	3'-5' exoribonuclease YhaM	Bacillus subtilis 168	NC_000964	Rich medium		0.558009
DNEG10010915	yhaL	GI:16078058	-	-	sporulation protein YhaL	Bacillus subtilis 168	NC_000964	Rich medium		0.874624
DNEG10010916	yhzE	GI:255767231	-	-	hypothetical protein	Bacillus subtilis 168	NC_000964	Rich medium		0.721095
DNEG10010917	yhaJ	GI:255767232	-	-	membrane protein	Bacillus subtilis 168	NC_000964	Rich medium		0.701444
DNEG10010918	yhaI	GI:16078062	-	-	hypothetical protein	Bacillus subtilis 168	NC_000964	Rich medium		0.566421
DNEG10010919	hpr	GI:16078063	-	-	HTH-type transcriptional regulator Hpr	Bacillus subtilis 168	NC_000964	Rich medium		0.60265
DNEG10010920	yhaH	GI:16078064	-	-	membrane protein	Bacillus subtilis 168	NC_000964	Rich medium		0.60806
DNEG10010921	yhzF	GI:255767233	-	-	membrane protein	Bacillus subtilis 168	NC_000964	Rich medium		0.449781
DNEG10010922	trpP	GI:255767234	-	-	tryptophan transport protein	Bacillus subtilis 168	NC_000964	Rich medium		0.588311
DNEG10010923	serC	GI:16078066	-	-	phosphoserine aminotransferase	Bacillus subtilis 168	NC_000964	Rich medium		0.430697
DNEG10010924	hinT	GI:16078067	-	-	protein hit	Bacillus subtilis 168	NC_000964	Rich medium		0.424982
DNEG10010925	ecsA	GI:16078068	-	-	ABC transporter ATP-binding protein	Bacillus subtilis 168	NC_000964	Rich medium		0.546467
DNEG10010926	ecsB	GI:16078069	-	-	protein EcsB	Bacillus subtilis 168	NC_000964	Rich medium		0.611155
DNEG10010927	ecsC	GI:16078070	-	-	protein EcsC	Bacillus subtilis 168	NC_000964	Rich medium		0.709872
DNEG10010928	yhaA	GI:255767235	-	-	amidohydrolase YhaA	Bacillus subtilis 168	NC_000964	Rich medium		0.506336
DNEG10010929	yhfA	GI:16078072	-	-	membrane protein	Bacillus subtilis 168	NC_000964	Rich medium		0.501096
DNEG10010930	yhgB	GI:16078073	-	-	hypothetical protein	Bacillus subtilis 168	NC_000964	Rich medium		0.546322
DNEG10010931	yhgC	GI:16078074	-	-	hypothetical protein	Bacillus subtilis 168	NC_000964	Rich medium		0.512821
DNEG10010932	pbpF	GI:255767236	-	-	penicillin-binding protein 1F	Bacillus subtilis 168	NC_000964	Rich medium		0.578627
DNEG10010933	hemE	GI:16078076	-	-	uroporphyrinogen decarboxylase	Bacillus subtilis 168	NC_000964	Rich medium		0.539123
DNEG10010934	hemH	GI:16078077	-	-	ferrochelatase	Bacillus subtilis 168	NC_000964	Rich medium		0.396579
DNEG10010935	hemY	GI:16078078	-	-	protoporphyrinogen oxidase	Bacillus subtilis 168	NC_000964	Rich medium		0.472637
DNEG10010936	yhgD	GI:16078079	-	-	HTH-type transcriptional regulator YhgD	Bacillus subtilis 168	NC_000964	Rich medium		0.446759
DNEG10010937	yhgE	GI:16078080	-	-	hypothetical protein	Bacillus subtilis 168	NC_000964	Rich medium		0.621657
DNEG10010938	fabHB	GI:16078081	-	-	3-oxoacyl-[acyl-carrier-protein] synthase 3 protein 2	Bacillus subtilis 168	NC_000964	Rich medium		0.320355
DNEG10010939	yhfC	GI:16078082	-	-	membrane protein	Bacillus subtilis 168	NC_000964	Rich medium		0.526508
DNEG10010940	yhfE	GI:16078084	-	-	aminopeptidase YhfE	Bacillus subtilis 168	NC_000964	Rich medium		0.509783
DNEG10010941	yhfF	GI:16078085	-	-	hypothetical protein	Bacillus subtilis 168	NC_000964	Rich medium		0.43797
DNEG10010942	gltT	GI:16078086	-	-	protonsodium-glutamate symport protein	Bacillus subtilis 168	NC_000964	Rich medium		0.613965
DNEG10010943	yhfH	GI:16078087	-	-	hypothetical protein	Bacillus subtilis 168	NC_000964	Rich medium		0.84132
DNEG10010944	yhfI	GI:16078088	-	-	hypothetical protein	Bacillus subtilis 168	NC_000964	Rich medium		0.598263
DNEG10010945	yhfJ	GI:16078089	-	-	lipoate-protein ligase LplJ	Bacillus subtilis 168	NC_000964	Rich medium		0.475008
DNEG10010946	yhfK	GI:16078090	-	-	sugar epimerase YhfK	Bacillus subtilis 168	NC_000964	Rich medium		0.409683
DNEG10010947	yhfL	GI:255767237	-	-	long-chain-fatty-acid--CoA ligase	Bacillus subtilis 168	NC_000964	Rich medium		0.640363
DNEG10010948	yhfM	GI:16078092	-	-	hypothetical protein	Bacillus subtilis 168	NC_000964	Rich medium		0.722456
DNEG10010949	yhfN	GI:16078093	-	-	metalloprotease YhfN	Bacillus subtilis 168	NC_000964	Rich medium		0.685221
DNEG10010950	aprE	GI:255767238	-	-	subtilisin E	Bacillus subtilis 168	NC_000964	Rich medium		0.583992
DNEG10010951	yhfO	GI:16078095	-	-	N-acetyltransferase YhfO	Bacillus subtilis 168	NC_000964	Rich medium		0.608647
DNEG10010952	yhfP	GI:16078096	-	-	quinone oxidoreductase YhfP	Bacillus subtilis 168	NC_000964	Rich medium		0.4926
DNEG10010953	yhfQ	GI:255767239	-	-	ABC transporter substrate-binding protein	Bacillus subtilis 168	NC_000964	Rich medium		0.639412
DNEG10010954	phoE	GI:16078098	-	-	phosphatase PhoE	Bacillus subtilis 168	NC_000964	Rich medium		0.550326
DNEG10010955	yhfS	GI:16078099	-	-	acetyl-CoA C-acetyltransferase YhfS	Bacillus subtilis 168	NC_000964	Rich medium		0.513895
DNEG10010956	yhfT	GI:16078100	-	-	acyl--CoA ligase YhfT	Bacillus subtilis 168	NC_000964	Rich medium		0.521195
DNEG10010957	bioY	GI:16078101	-	-	biotin transporter BioY	Bacillus subtilis 168	NC_000964	Rich medium		0.647896
DNEG10010958	hemAT	GI:16078102	-	-	heme-based aerotactic transducer HemAT	Bacillus subtilis 168	NC_000964	Rich medium		0.581752
DNEG10010959	yhfW	GI:16078103	-	-	rieske 2Fe-2S iron-sulfur protein YhfW	Bacillus subtilis 168	NC_000964	Rich medium		0.412303
DNEG10010960	yhxC	GI:16078104	-	-	oxidoreductase YhxC	Bacillus subtilis 168	NC_000964	Rich medium		0.522521
DNEG10010961	yhzC	GI:16078105	-	-	hypothetical protein	Bacillus subtilis 168	NC_000964	Rich medium		0.785697
DNEG10010962	comK	GI:16078106	-	-	competence transcription factor	Bacillus subtilis 168	NC_000964	Rich medium		0.526806
DNEG10010963	yhxD	GI:16078107	-	-	oxidoreductase YhxD	Bacillus subtilis 168	NC_000964	Rich medium		0.493406
DNEG10010964	yhjA	GI:16078108	-	-	hypothetical protein	Bacillus subtilis 168	NC_000964	Rich medium		0.912434
DNEG10010965	yhjB	GI:16078109	-	-	symporter YhjB	Bacillus subtilis 168	NC_000964	Rich medium		0.54681
DNEG10010966	yhjC	GI:16078110	-	-	membrane protein	Bacillus subtilis 168	NC_000964	Rich medium		0.966165
DNEG10010967	yhjD	GI:16078111	-	-	hypothetical protein	Bacillus subtilis 168	NC_000964	Rich medium		0.664858
DNEG10010968	yhjE	GI:16078112	-	-	membrane protein	Bacillus subtilis 168	NC_000964	Rich medium		0.690737
DNEG10010969	sipV	GI:16078113	-	-	signal peptidase I V	Bacillus subtilis 168	NC_000964	Rich medium		0.568753
DNEG10010970	yhjG	GI:16078114	-	-	aromatic compound monooxygenase YhjG	Bacillus subtilis 168	NC_000964	Rich medium		0.436215
DNEG10010971	yhjH	GI:16078115	-	-	HTH-type transcriptional regulator YhjH	Bacillus subtilis 168	NC_000964	Rich medium		0.57668
DNEG10010972	glcP	GI:16078116	-	-	glucosemannose transporter GlcP	Bacillus subtilis 168	NC_000964	Rich medium		0.588478
DNEG10010973	ntdC	GI:255767240	-	-	NTD biosynthesis operon putative oxidoreductase NtdC	Bacillus subtilis 168	NC_000964	Rich medium		0.552875
DNEG10010974	ntdB	GI:255767241	-	-	NTD biosynthesis operon putative hydrolase NtdB	Bacillus subtilis 168	NC_000964	Rich medium		0.459017
DNEG10010975	ntdA	GI:16078119	-	-	NTD biosynthesis operon protein NtdA	Bacillus subtilis 168	NC_000964	Rich medium		0.496827
DNEG10010976	yhjM	GI:16078120	-	-	NTD biosynthesis operon regulator NtdR	Bacillus subtilis 168	NC_000964	Rich medium		0.491661
DNEG10010977	yhjN	GI:16078121	-	-	hypothetical protein	Bacillus subtilis 168	NC_000964	Rich medium		0.646939
DNEG10010978	yhjO	GI:16078122	-	-	MFS-type transporter YhjO	Bacillus subtilis 168	NC_000964	Rich medium		0.457395
DNEG10010979	yhjP	GI:16078123	-	-	hypothetical protein	Bacillus subtilis 168	NC_000964	Rich medium		0.479467
DNEG10010980	yhjQ	GI:16078124	-	-	cysteine-rich protein YhjQ	Bacillus subtilis 168	NC_000964	Rich medium		0.337696
DNEG10010981	yhjR	GI:16078125	-	-	hypothetical protein	Bacillus subtilis 168	NC_000964	Rich medium		0.631398
DNEG10010982	addB	GI:255767242	-	-	ATP-dependent helicasedeoxyribonuclease subunit B	Bacillus subtilis 168	NC_000964	Rich medium		0.537055
DNEG10010983	addA	GI:255767243	-	-	ATP-dependent helicasenuclease subunit A	Bacillus subtilis 168	NC_000964	Rich medium		0.461092
DNEG10010984	sbcD	GI:255767244	-	-	nuclease SbcCD subunit D	Bacillus subtilis 168	NC_000964	Rich medium		0.513255
DNEG10010985	sbcC	GI:255767245	-	-	nuclease SbcCD subunit C	Bacillus subtilis 168	NC_000964	Rich medium		0.62077
DNEG10010986	yisB	GI:16078130	-	-	hypothetical protein	Bacillus subtilis 168	NC_000964	Rich medium		0.72379
DNEG10010987	gerPF	GI:16078131	-	-	spore germination protein	Bacillus subtilis 168	NC_000964	Rich medium		0.553226
DNEG10010988	gerPE	GI:16078132	-	-	spore germination protein GerPE	Bacillus subtilis 168	NC_000964	Rich medium		0.568033
DNEG10010989	gerPD	GI:16078133	-	-	spore germination protein GerPD	Bacillus subtilis 168	NC_000964	Rich medium		0.594273
DNEG10010990	gerPC	GI:16078134	-	-	spore germination protein GerPC	Bacillus subtilis 168	NC_000964	Rich medium		0.569869
DNEG10010991	gerPB	GI:16078135	-	-	spore germination protein	Bacillus subtilis 168	NC_000964	Rich medium		0.419849
DNEG10010992	gerPA	GI:16078136	-	-	spore germination protein GerPA	Bacillus subtilis 168	NC_000964	Rich medium		0.39619
DNEG10010993	yisI	GI:16078137	-	-	aspartyl-phosphate phosphatase YisI	Bacillus subtilis 168	NC_000964	Rich medium		0.379661
DNEG10010994	yisJ	GI:16078138	-	-	inner spore coat protein H-like protein	Bacillus subtilis 168	NC_000964	Rich medium		0.566457
DNEG10010995	yisK	GI:16078139	-	-	hypothetical protein	Bacillus subtilis 168	NC_000964	Rich medium		0.297689
DNEG10010996	yisL	GI:16078140	-	-	hypothetical protein	Bacillus subtilis 168	NC_000964	Rich medium		0.752979
DNEG10010997	wprA	GI:16078141	-	-	cell wall-associated protease	Bacillus subtilis 168	NC_000964	Rich medium		0.616154
DNEG10010998	yisN	GI:16078142	-	-	hypothetical protein	Bacillus subtilis 168	NC_000964	Rich medium		0.684542
DNEG10010999	asnO	GI:50812210	-	-	asparagine synthetase 3	Bacillus subtilis 168	NC_000964	Rich medium		0.420995
DNEG10011000	yizA	GI:50812211	-	-	hypothetical protein	Bacillus subtilis 168	NC_000964	Rich medium		0.439113
DNEG10011001	yisP	GI:16078144	-	-	squalenephytoene synthase	Bacillus subtilis 168	NC_000964	Rich medium		0.493903
DNEG10011002	yisQ	GI:16078145	-	-	transporter YisQ	Bacillus subtilis 168	NC_000964	Rich medium		0.414959
DNEG10011003	yisR	GI:16078146	-	-	HTH-type transcriptional regulator YisR	Bacillus subtilis 168	NC_000964	Rich medium		0.416568
DNEG10011004	degA	GI:16078147	-	-	LacI family transcriptional regulator	Bacillus subtilis 168	NC_000964	Rich medium		0.599105
DNEG10011005	yisS	GI:16078148	-	-	oxidoreductase YisS	Bacillus subtilis 168	NC_000964	Rich medium		0.548864
DNEG10011006	yisT	GI:50812212	-	-	hypothetical protein	Bacillus subtilis 168	NC_000964	Rich medium		0.613727
DNEG10011007	yisU	GI:16078150	-	-	amino-acid transporter YisU	Bacillus subtilis 168	NC_000964	Rich medium		0.606128
DNEG10011008	yisV	GI:50812213	-	-	HTH-type transcriptional regulator YisV	Bacillus subtilis 168	NC_000964	Rich medium		0.544026
DNEG10011009	yisX	GI:16078153	-	-	hypothetical protein	Bacillus subtilis 168	NC_000964	Rich medium		0.559204
DNEG10011010	yisY	GI:16078154	-	-	AB hydrolase superfamily protein YisY	Bacillus subtilis 168	NC_000964	Rich medium		0.459509
DNEG10011011	yisZ	GI:16078155	-	-	adenylyl-sulfate kinase	Bacillus subtilis 168	NC_000964	Rich medium		0.397816
DNEG10011012	sat	GI:50812214	-	-	sulfate adenylyltransferase	Bacillus subtilis 168	NC_000964	Rich medium		0.555765
DNEG10011013	yitB	GI:50812215	-	-	phosphoadenosine phosphosulfate reductase	Bacillus subtilis 168	NC_000964	Rich medium		0.46522
DNEG10011014	yitC	GI:16078158	-	-	2-phosphosulfolactate phosphatase	Bacillus subtilis 168	NC_000964	Rich medium		0.654749
DNEG10011015	yitD	GI:16078159	-	-	phosphosulfolactate synthase	Bacillus subtilis 168	NC_000964	Rich medium		0.550109
DNEG10011016	yitE	GI:16078160	-	-	hypothetical protein	Bacillus subtilis 168	NC_000964	Rich medium		0.605833
DNEG10011017	yitF	GI:16078161	-	-	isomerase YitF	Bacillus subtilis 168	NC_000964	Rich medium		0.538171
DNEG10011018	yitG	GI:16078162	-	-	MFS-type transporter YitG	Bacillus subtilis 168	NC_000964	Rich medium		0.697518
DNEG10011019	yitH	GI:16078163	-	-	N-acetyltransferase YitH	Bacillus subtilis 168	NC_000964	Rich medium		0.617269
DNEG10011020	yitI	GI:16078164	-	-	N-acetyltransferase	Bacillus subtilis 168	NC_000964	Rich medium		0.680509
DNEG10011021	yitJ	GI:16078165	-	-	bifunctional homocysteine S-methyltransferase5,10-methylenetetrahydrofolate reductase	Bacillus subtilis 168	NC_000964	Rich medium		0.564167
DNEG10011022	yitK	GI:16078166	-	-	hypothetical protein	Bacillus subtilis 168	NC_000964	Rich medium		0.52009
DNEG10011023	yitL	GI:16078167	-	-	hypothetical protein	Bacillus subtilis 168	NC_000964	Rich medium		0.593328
DNEG10011024	yitM	GI:16078168	-	-	hypothetical protein	Bacillus subtilis 168	NC_000964	Rich medium		0.724767
DNEG10011025	yitO	GI:255767246	-	-	hypothetical protein	Bacillus subtilis 168	NC_000964	Rich medium		0.689803
DNEG10011026	yitP	GI:16078171	-	-	hypothetical protein	Bacillus subtilis 168	NC_000964	Rich medium		0.637316
DNEG10011027	yizB	GI:255767247	-	-	DNA-binding protein YizB	Bacillus subtilis 168	NC_000964	Rich medium		0.674853
DNEG10011028	yitQ	GI:255767248	-	-	hypothetical protein	Bacillus subtilis 168	NC_000964	Rich medium		0.768102
DNEG10011029	yitR	GI:16078173	-	-	hypothetical protein	Bacillus subtilis 168	NC_000964	Rich medium		0.732663
DNEG10011030	nprB	GI:16078174	-	-	neutral protease B	Bacillus subtilis 168	NC_000964	Rich medium		0.430403
DNEG10011031	yitS	GI:16078175	-	-	Degv domain-containing protein YitS	Bacillus subtilis 168	NC_000964	Rich medium		0.626133
DNEG10011032	yitT	GI:16078176	-	-	hypothetical protein	Bacillus subtilis 168	NC_000964	Rich medium		0.518003
DNEG10011033	ipi	GI:16078177	-	-	intracellular proteinase inhibitor	Bacillus subtilis 168	NC_000964	Rich medium		0.261337
DNEG10011034	yizC	GI:255767249	-	-	hypothetical protein	Bacillus subtilis 168	NC_000964	Rich medium		0.481411
DNEG10011035	yitU	GI:16078178	-	-	phosphatase YitU	Bacillus subtilis 168	NC_000964	Rich medium		0.33376
DNEG10011036	yitV	GI:16078179	-	-	esterase YitV	Bacillus subtilis 168	NC_000964	Rich medium		0.451871
DNEG10011037	yitW	GI:16078180	-	-	mip18 family protein YitW	Bacillus subtilis 168	NC_000964	Rich medium		0.650646
DNEG10011038	yitY	GI:255767250	-	-	FAD-linked oxidoreductase YitY	Bacillus subtilis 168	NC_000964	Rich medium		0.538656
DNEG10011039	yitZ	GI:16078183	-	-	MFS-type transporter YitZ	Bacillus subtilis 168	NC_000964	Rich medium		0.63518
DNEG10011040	argC	GI:255767251	-	-	N-acetyl-gamma-glutamyl-phosphate reductase	Bacillus subtilis 168	NC_000964	Rich medium		0.460557
DNEG10011041	argJ	GI:255767252	-	-	arginine biosynthesis bifunctional protein ArgJ	Bacillus subtilis 168	NC_000964	Rich medium		0.37923
DNEG10011042	argB	GI:16078186	-	-	acetylglutamate kinase	Bacillus subtilis 168	NC_000964	Rich medium		0.539839
DNEG10011043	argD	GI:255767253	-	-	acetylornithine aminotransferase	Bacillus subtilis 168	NC_000964	Rich medium		0.456572
DNEG10011044	carA	GI:255767254	-	-	carbamoyl-phosphate synthase arginine-specific small chain	Bacillus subtilis 168	NC_000964	Rich medium		0.40277
DNEG10011045	carB	GI:255767255	-	-	carbamoyl-phosphate synthase arginine-specific large chain	Bacillus subtilis 168	NC_000964	Rich medium		0.456053
DNEG10011046	argF	GI:16078190	-	-	ornithine carbamoyltransferase	Bacillus subtilis 168	NC_000964	Rich medium		0.471928
DNEG10011047	yjzC	GI:16078191	-	-	hypothetical protein	Bacillus subtilis 168	NC_000964	Rich medium		0.265809
DNEG10011048	yjzD	GI:16078192	-	-	membrane protein	Bacillus subtilis 168	NC_000964	Rich medium		0.568578
DNEG10011049	yjaU	GI:16078193	-	-	hypothetical protein	Bacillus subtilis 168	NC_000964	Rich medium		0.574318
DNEG10011050	yjaV	GI:255767256	-	-	hypothetical protein	Bacillus subtilis 168	NC_000964	Rich medium		0.638205
DNEG10011051	med	GI:50812218	-	-	transcriptional activator protein med	Bacillus subtilis 168	NC_000964	Rich medium		0.526638
DNEG10011052	comZ	GI:16078196	-	-	ComG operon repressor	Bacillus subtilis 168	NC_000964	Rich medium		0.573286
DNEG10011053	yjzB	GI:16078197	-	-	hypothetical protein	Bacillus subtilis 168	NC_000964	Rich medium		0.688861
DNEG10011054	fabHA	GI:16078198	-	-	3-oxoacyl-[acyl-carrier-protein] synthase 3 protein 1	Bacillus subtilis 168	NC_000964	Rich medium		0.441413
DNEG10011055	yjaZ	GI:16078200	-	-	hypothetical protein	Bacillus subtilis 168	NC_000964	Rich medium		0.579575
DNEG10011056	appD	GI:16078201	-	-	oligopeptide transport ATP-binding protein AppD	Bacillus subtilis 168	NC_000964	Rich medium		0.415755
DNEG10011057	appF	GI:255767257	-	-	oligopeptide transport ATP-binding protein AppF	Bacillus subtilis 168	NC_000964	Rich medium		0.467201
DNEG10011058	appB	GI:255767258	-	-	oligopeptide transport system permease protein AppB	Bacillus subtilis 168	NC_000964	Rich medium		0.557385
DNEG10011059	appC	GI:16078205	-	-	oligopeptide transport system permease protein AppC	Bacillus subtilis 168	NC_000964	Rich medium		0.685806
DNEG10011060	yjbA	GI:16078206	-	-	hypothetical protein	Bacillus subtilis 168	NC_000964	Rich medium		0.261324
DNEG10011061	oppA	GI:16078208	-	-	oligopeptide ABC transporter binding lipoprotein	Bacillus subtilis 168	NC_000964	Rich medium		0.564095
DNEG10011062	oppB	GI:16078209	-	-	oligopeptide transport system permease protein OppB	Bacillus subtilis 168	NC_000964	Rich medium		0.634882
DNEG10011063	oppC	GI:16078210	-	-	oligopeptide transport system permease protein OppC	Bacillus subtilis 168	NC_000964	Rich medium		0.666253
DNEG10011064	oppD	GI:16078211	-	-	oligopeptide transport ATP-binding protein OppD	Bacillus subtilis 168	NC_000964	Rich medium		0.483478
DNEG10011065	oppF	GI:16078212	-	-	oligopeptide transport ATP-binding protein OppF	Bacillus subtilis 168	NC_000964	Rich medium		0.512068
DNEG10011066	yjbB	GI:50812219	-	-	MFS-type transporter YjbB	Bacillus subtilis 168	NC_000964	Rich medium		0.545492
DNEG10011067	yjbC	GI:255767259	-	-	acetyltransferase YjbC	Bacillus subtilis 168	NC_000964	Rich medium		0.665596
DNEG10011068	spxA	GI:16078215	-	-	regulatory protein spx	Bacillus subtilis 168	NC_000964	Rich medium		0.454276
DNEG10011069	yjbE	GI:16078216	-	-	membrane protein	Bacillus subtilis 168	NC_000964	Rich medium		0.609106
DNEG10011070	mecA	GI:16078217	-	-	adapter protein MecA 1	Bacillus subtilis 168	NC_000964	Rich medium		0.511189
DNEG10011071	coiA	GI:16078218	-	-	competence protein CoiA	Bacillus subtilis 168	NC_000964	Rich medium		0.556995
DNEG10011072	pepF	GI:255767260	-	-	oligoendopeptidase F homolog	Bacillus subtilis 168	NC_000964	Rich medium		0.506902
DNEG10011073	yizD	GI:255767261	-	-	membrane protein	Bacillus subtilis 168	NC_000964	Rich medium		0.616783
DNEG10011074	yjbH	GI:255767262	-	-	hypothetical protein	Bacillus subtilis 168	NC_000964	Rich medium		0.505994
DNEG10011075	yjbI	GI:16078221	-	-	group 2 truncated hemoglobin YjbI	Bacillus subtilis 168	NC_000964	Rich medium		0.604758
DNEG10011076	yjbJ	GI:16078222	-	-	murein lytic transglycosylase YjbJ	Bacillus subtilis 168	NC_000964	Rich medium		0.348981
DNEG10011077	yjbK	GI:16078223	-	-	hypothetical protein	Bacillus subtilis 168	NC_000964	Rich medium		0.49914
DNEG10011078	yjbL	GI:16078224	-	-	hypothetical protein	Bacillus subtilis 168	NC_000964	Rich medium		0.658088
DNEG10011079	yjbM	GI:16078225	-	-	GTP pyrophosphokinase YjbM	Bacillus subtilis 168	NC_000964	Rich medium		0.535637
DNEG10011080	yjbO	GI:16078227	-	-	RNA pseudouridine synthase YjbO	Bacillus subtilis 168	NC_000964	Rich medium		0.536199
DNEG10011081	yjbP	GI:16078228	-	-	Bis(5'-nucleosyl)-tetraphosphatase PrpE	Bacillus subtilis 168	NC_000964	Rich medium		0.401757
DNEG10011082	yjbQ	GI:16078229	-	-	Na(+)H(+) antiporter YjbQ	Bacillus subtilis 168	NC_000964	Rich medium		0.566516
DNEG10011083	tenA	GI:16078230	-	-	thiaminase-2	Bacillus subtilis 168	NC_000964	Rich medium		0.58425
DNEG10011084	tenI	GI:16078231	-	-	regulatory protein TenI	Bacillus subtilis 168	NC_000964	Rich medium		0.539256
DNEG10011085	thiO	GI:16078232	-	-	glycine oxidase	Bacillus subtilis 168	NC_000964	Rich medium		0.590022
DNEG10011086	thiS	GI:16078233	-	-	sulfur carrier protein ThiS	Bacillus subtilis 168	NC_000964	Rich medium		0.634299
DNEG10011087	thiG	GI:16078234	-	-	thiazole synthase	Bacillus subtilis 168	NC_000964	Rich medium		0.369843
DNEG10011088	thiF	GI:16078235	-	-	sulfur carrier protein ThiS adenylyltransferase	Bacillus subtilis 168	NC_000964	Rich medium		0.562856
DNEG10011089	yjbV	GI:16078236	-	-	hydroxymethylpyrimidinephosphomethylpyrimidine kinase	Bacillus subtilis 168	NC_000964	Rich medium		0.43563
DNEG10011090	fabI	GI:50812220	-	-	enoyl-[acyl-carrier-protein] reductase [NADH] FabI	Bacillus subtilis 168	NC_000964	Rich medium		0.394697
DNEG10011091	cotO	GI:16078238	-	-	spore coat protein O	Bacillus subtilis 168	NC_000964	Rich medium		0.430403
DNEG10011092	cotZ	GI:16078239	-	-	spore coat protein Z	Bacillus subtilis 168	NC_000964	Rich medium		0.534102
DNEG10011093	cotY	GI:16078240	-	-	spore coat protein Y	Bacillus subtilis 168	NC_000964	Rich medium		0.577735
DNEG10011094	cotX	GI:16078241	-	-	spore coat protein X	Bacillus subtilis 168	NC_000964	Rich medium		0.630297
DNEG10011095	cotW	GI:16078242	-	-	spore coat protein W	Bacillus subtilis 168	NC_000964	Rich medium		0.536841
DNEG10011096	cotV	GI:16078243	-	-	spore coat protein V	Bacillus subtilis 168	NC_000964	Rich medium		0.20397
DNEG10011097	yjcA	GI:16078244	-	-	sporulation protein YjcA	Bacillus subtilis 168	NC_000964	Rich medium		0.762402
DNEG10011098	yjzK	GI:255767263	-	-	hypothetical protein	Bacillus subtilis 168	NC_000964	Rich medium		0.277618
DNEG10011099	yjcZ	GI:255767264	-	-	hypothetical protein	Bacillus subtilis 168	NC_000964	Rich medium		0.608976
DNEG10011100	spoVIF	GI:255767265	-	-	sporulation-specific transcription factor SpoVIF	Bacillus subtilis 168	NC_000964	Rich medium		0.449795
DNEG10011101	yjcD	GI:255767266	-	-	ATP-dependent DNA helicase	Bacillus subtilis 168	NC_000964	Rich medium		0.510071
DNEG10011102	yjzE	GI:255767267	-	-	hypothetical protein	Bacillus subtilis 168	NC_000964	Rich medium		0.652192
DNEG10011103	yjcF	GI:16078249	-	-	N-acetyltransferase YjcF	Bacillus subtilis 168	NC_000964	Rich medium		0.443178
DNEG10011104	yjcG	GI:16078250	-	-	hypothetical protein	Bacillus subtilis 168	NC_000964	Rich medium		0.506832
DNEG10011105	yjcH	GI:16078251	-	-	hypothetical protein	Bacillus subtilis 168	NC_000964	Rich medium		0.66231
DNEG10011106	yjcI	GI:16078252	-	-	cystathionine gamma-synthaseO-acetylhomoserine	Bacillus subtilis 168	NC_000964	Rich medium		0.370769
DNEG10011107	yjcJ	GI:16078253	-	-	cystathionine beta-lyase MetC	Bacillus subtilis 168	NC_000964	Rich medium		0.330766
DNEG10011108	yjcK	GI:16078254	-	-	ribosomal-protein-alanine acetyltransferase	Bacillus subtilis 168	NC_000964	Rich medium		0.606007
DNEG10011109	yjcL	GI:16078255	-	-	membrane protein	Bacillus subtilis 168	NC_000964	Rich medium		0.666116
DNEG10011110	yjcM	GI:16078256	-	-	hypothetical protein	Bacillus subtilis 168	NC_000964	Rich medium		0.507745
DNEG10011111	yjcN	GI:16078257	-	-	hypothetical protein	Bacillus subtilis 168	NC_000964	Rich medium		0.784449
DNEG10011112	yjzF	GI:255767268	-	-	hypothetical protein	Bacillus subtilis 168	NC_000964	Rich medium		0.705431
DNEG10011113	yjzG	GI:255767269	-	-	hypothetical protein	Bacillus subtilis 168	NC_000964	Rich medium		0.503211
DNEG10011114	yjcO	GI:16078258	-	-	hypothetical protein	Bacillus subtilis 168	NC_000964	Rich medium		0.480628
DNEG10011115	yjcP	GI:16078259	-	-	hypothetical protein	Bacillus subtilis 168	NC_000964	Rich medium		0.670687
DNEG10011116	yjcQ	GI:16078260	-	-	hypothetical protein	Bacillus subtilis 168	NC_000964	Rich medium		0.442152
DNEG10011117	yjcR	GI:16078261	-	-	hypothetical protein	Bacillus subtilis 168	NC_000964	Rich medium		0.649873
DNEG10011118	yjcS	GI:16078262	-	-	hypothetical protein	Bacillus subtilis 168	NC_000964	Rich medium		0.631395
DNEG10011119	yjdA	GI:16078263	-	-	oxidoreductase YjdA	Bacillus subtilis 168	NC_000964	Rich medium		0.473397
DNEG10011120	yjdB	GI:16078264	-	-	hypothetical protein	Bacillus subtilis 168	NC_000964	Rich medium		0.531594
DNEG10011121	manR	GI:255767270	-	-	transcriptional regulator ManR	Bacillus subtilis 168	NC_000964	Rich medium		0.474272
DNEG10011122	manP	GI:255767271	-	-	PTS system mannose-specific EIIBCA component	Bacillus subtilis 168	NC_000964	Rich medium		0.614262
DNEG10011123	manA	GI:16078267	-	-	mannose-6-phosphate isomerase ManA	Bacillus subtilis 168	NC_000964	Rich medium		0.494048
DNEG10011124	yjdF	GI:16078268	-	-	hypothetical protein	Bacillus subtilis 168	NC_000964	Rich medium		0.669439
DNEG10011125	yjdG	GI:16078269	-	-	N-acetyltransferase YjdG	Bacillus subtilis 168	NC_000964	Rich medium		0.448985
DNEG10011126	yjdH	GI:255767272	-	-	hypothetical protein	Bacillus subtilis 168	NC_000964	Rich medium		0.650658
DNEG10011127	yjdI	GI:16078271	-	-	Cys-tRNA	Bacillus subtilis 168	NC_000964	Rich medium		0.65754
DNEG10011128	yjzH	GI:255767273	-	-	hypothetical protein	Bacillus subtilis 168	NC_000964	Rich medium		0.674861
DNEG10011129	yjdJ	GI:16078272	-	-	hypothetical protein	Bacillus subtilis 168	NC_000964	Rich medium		0.705868
DNEG10011130	ctaO	GI:255767274	-	-	protoheme IX farnesyltransferase	Bacillus subtilis 168	NC_000964	Rich medium		0.651888
DNEG10011131	cotT	GI:16078274	-	-	spore coat protein	Bacillus subtilis 168	NC_000964	Rich medium		0.710428
DNEG10011132	yjeA	GI:16078275	-	-	hypothetical protein	Bacillus subtilis 168	NC_000964	Rich medium		0.477187
DNEG10011133	yjfA	GI:16078276	-	-	hypothetical protein	Bacillus subtilis 168	NC_000964	Rich medium		0.55167
DNEG10011134	yjfB	GI:16078277	-	-	hypothetical protein	Bacillus subtilis 168	NC_000964	Rich medium		0.583502
DNEG10011135	yjfC	GI:255767275	-	-	hypothetical protein	Bacillus subtilis 168	NC_000964	Rich medium		0.519009
DNEG10011136	yjgA	GI:16078279	-	-	membrane protein	Bacillus subtilis 168	NC_000964	Rich medium		0.640483
DNEG10011137	yjgB	GI:16078280	-	-	hypothetical protein	Bacillus subtilis 168	NC_000964	Rich medium		0.565796
DNEG10011138	yjgC	GI:16078281	-	-	oxidoreductase YjgC	Bacillus subtilis 168	NC_000964	Rich medium		0.512847
DNEG10011139	yjgD	GI:16078282	-	-	hypothetical protein	Bacillus subtilis 168	NC_000964	Rich medium		0.710688
DNEG10011140	yjhA	GI:16078283	-	-	lipoprotein	Bacillus subtilis 168	NC_000964	Rich medium		0.74663
DNEG10011141	yjhB	GI:255767276	-	-	ADP-ribose pyrophosphatase YjhB	Bacillus subtilis 168	NC_000964	Rich medium		0.559864
DNEG10011142	yjiA	GI:16078285	-	-	hypothetical protein	Bacillus subtilis 168	NC_000964	Rich medium		0.845617
DNEG10011143	yjiB	GI:16078286	-	-	cytochrome P450 YjiB	Bacillus subtilis 168	NC_000964	Rich medium		0.603113
DNEG10011144	yjiC	GI:16078287	-	-	UDP-glucosyltransferase YjiC	Bacillus subtilis 168	NC_000964	Rich medium		0.570632
DNEG10011145	yjzI	GI:255767277	-	-	hypothetical protein	Bacillus subtilis 168	NC_000964	Rich medium		0.699513
DNEG10011146	hemD	GI:16078288	-	-	hypothetical protein	Bacillus subtilis 168	NC_000964	Rich medium		0.599826
DNEG10011147	yjkA	GI:16078289	-	-	hypothetical protein	Bacillus subtilis 168	NC_000964	Rich medium		0.595848
DNEG10011148	yjkB	GI:16078290	-	-	ABC transporter ATP-binding protein	Bacillus subtilis 168	NC_000964	Rich medium		0.565301
DNEG10011149	yjlA	GI:16078291	-	-	hypothetical protein	Bacillus subtilis 168	NC_000964	Rich medium		0.522483
DNEG10011150	yjlB	GI:16078292	-	-	hypothetical protein	Bacillus subtilis 168	NC_000964	Rich medium		0.679994
DNEG10011151	rex	GI:16078293	-	-	hypothetical protein	Bacillus subtilis 168	NC_000964	Rich medium		0.64298
DNEG10011152	ndh	GI:16078294	-	-	NADH dehydrogenase-like protein YjlD	Bacillus subtilis 168	NC_000964	Rich medium		0.412762
DNEG10011153	uxaC	GI:16078295	-	-	uronate isomerase	Bacillus subtilis 168	NC_000964	Rich medium		0.478036
DNEG10011154	exuM	GI:16078296	-	-	symporter YjmB	Bacillus subtilis 168	NC_000964	Rich medium		0.517229
DNEG10011155	yjmC	GI:16078297	-	-	oxidoreductase YjmC	Bacillus subtilis 168	NC_000964	Rich medium		0.593155
DNEG10011156	yjmD	GI:16078298	-	-	zinc-type alcohol dehydrogenase	Bacillus subtilis 168	NC_000964	Rich medium		0.438497
DNEG10011157	uxuA	GI:16078299	-	-	mannonate dehydratase	Bacillus subtilis 168	NC_000964	Rich medium		0.466331
DNEG10011158	yjmF	GI:16078300	-	-	oxidoreductase UxuB	Bacillus subtilis 168	NC_000964	Rich medium		0.597391
DNEG10011159	exuT	GI:16078301	-	-	hexuronate transporter	Bacillus subtilis 168	NC_000964	Rich medium		0.615328
DNEG10011160	exuR	GI:16078302	-	-	HTH-type transcriptional repressor ExuR	Bacillus subtilis 168	NC_000964	Rich medium		0.587111
DNEG10011161	uxaB	GI:16078303	-	-	altronate oxidoreductase	Bacillus subtilis 168	NC_000964	Rich medium		0.51344
DNEG10011162	uxaA	GI:255767278	-	-	altronate dehydratase	Bacillus subtilis 168	NC_000964	Rich medium		0.464488
DNEG10011163	yjnA	GI:16078305	-	-	hypothetical protein	Bacillus subtilis 168	NC_000964	Rich medium		0.429538
DNEG10011164	yjoA	GI:16078306	-	-	hypothetical protein	Bacillus subtilis 168	NC_000964	Rich medium		0.71206
DNEG10011165	yjoB	GI:16078307	-	-	ATPase YjoB	Bacillus subtilis 168	NC_000964	Rich medium		0.560301
DNEG10011166	rapA	GI:16078308	-	-	response regulator aspartate phosphatase A	Bacillus subtilis 168	NC_000964	Rich medium		0.434328
DNEG10011167	phrA	GI:16078309	-	-	phosphatase RapA inhibitor	Bacillus subtilis 168	NC_000964	Rich medium		0.96796
DNEG10011168	yjpA	GI:255767279	-	-	hypothetical protein	Bacillus subtilis 168	NC_000964	Rich medium		0.492905
DNEG10011169	xlyB	GI:16078311	-	-	N-acetylmuramoyl-L-alanine amidase XlyB	Bacillus subtilis 168	NC_000964	Rich medium		0.421665
DNEG10011170	yjqA	GI:16078312	-	-	hypothetical protein	Bacillus subtilis 168	NC_000964	Rich medium		0.432609
DNEG10011171	yjqB	GI:16078313	-	-	hypothetical protein	Bacillus subtilis 168	NC_000964	Rich medium		0.508974
DNEG10011172	yjqC	GI:255767280	-	-	hypothetical protein	Bacillus subtilis 168	NC_000964	Rich medium		0.461414
DNEG10011173	xkdA	GI:255767281	-	-	phage-like element PBSX protein XkdA	Bacillus subtilis 168	NC_000964	Rich medium		0.499438
DNEG10011174	xre	GI:16078316	-	-	HTH-type transcriptional regulator Xre	Bacillus subtilis 168	NC_000964	Rich medium		0.750226
DNEG10011175	yjzJ	GI:255767282	-	-	hypothetical protein	Bacillus subtilis 168	NC_000964	Rich medium		0.682386
DNEG10011176	xkdB	GI:255767283	-	-	phage-like element PBSX protein XkdB	Bacillus subtilis 168	NC_000964	Rich medium		0.646633
DNEG10011177	xkdC	GI:255767284	-	-	phage-like element PBSX protein XkdC	Bacillus subtilis 168	NC_000964	Rich medium		0.57166
DNEG10011178	ykzK	GI:255767285	-	-	hypothetical protein	Bacillus subtilis 168	NC_000964	Rich medium		0.678942
DNEG10011179	xkdD	GI:16078319	-	-	phage-like element PBSX protein XkdD	Bacillus subtilis 168	NC_000964	Rich medium		0.740653
DNEG10011180	xtrA	GI:16078320	-	-	phage-like element PBSX protein XtrA	Bacillus subtilis 168	NC_000964	Rich medium		0.672735
DNEG10011181	xpf	GI:16078321	-	-	positive control factor	Bacillus subtilis 168	NC_000964	Rich medium		0.526883
DNEG10011182	xtmA	GI:16078322	-	-	PBSX phage terminase small subunit	Bacillus subtilis 168	NC_000964	Rich medium		0.573005
DNEG10011183	xtmB	GI:16078323	-	-	PBSX phage terminase large subunit	Bacillus subtilis 168	NC_000964	Rich medium		0.481451
DNEG10011184	xkdE	GI:255767286	-	-	phage-like element PBSX protein XkdE	Bacillus subtilis 168	NC_000964	Rich medium		0.549478
DNEG10011185	xkdF	GI:255767287	-	-	phage-like element PBSX protein XkdF	Bacillus subtilis 168	NC_000964	Rich medium		0.521193
DNEG10011186	xkdG	GI:16078326	-	-	phage-like element PBSX protein XkdG	Bacillus subtilis 168	NC_000964	Rich medium		0.514841
DNEG10011187	ykzL	GI:255767288	-	-	hypothetical protein	Bacillus subtilis 168	NC_000964	Rich medium		0.479294
DNEG10011188	xkdH	GI:16078327	-	-	phage-like element PBSX protein XkdH	Bacillus subtilis 168	NC_000964	Rich medium		0.709613
DNEG10011189	xkdI	GI:16078328	-	-	phage-like element PBSX protein XkdI	Bacillus subtilis 168	NC_000964	Rich medium		0.582293
DNEG10011190	xkdJ	GI:16078329	-	-	phage-like element PBSX protein XkdJ	Bacillus subtilis 168	NC_000964	Rich medium		0.750571
DNEG10011191	ykzM	GI:255767289	-	-	hypothetical protein	Bacillus subtilis 168	NC_000964	Rich medium		0.561479
DNEG10011192	xkdK	GI:255767290	-	-	phage-like element PBSX protein XkdK	Bacillus subtilis 168	NC_000964	Rich medium		0.495997
DNEG10011193	xkdM	GI:16078331	-	-	phage-like element PBSX protein XkdM	Bacillus subtilis 168	NC_000964	Rich medium		0.449067
DNEG10011194	xkdN	GI:255767291	-	-	phage-like element PBSX protein XkdN	Bacillus subtilis 168	NC_000964	Rich medium		0.674609
DNEG10011195	xkzB	GI:255767292	-	-	hypothetical protein	Bacillus subtilis 168	NC_000964	Rich medium		0.687803
DNEG10011196	xkdO	GI:255767293	-	-	phage-like element PBSX protein XkdO	Bacillus subtilis 168	NC_000964	Rich medium		0.597953
DNEG10011197	xkdP	GI:255767294	-	-	phage-like element PBSX protein XkdP	Bacillus subtilis 168	NC_000964	Rich medium		0.64713
DNEG10011198	xkdQ	GI:16078335	-	-	phage-like element PBSX protein XkdQ	Bacillus subtilis 168	NC_000964	Rich medium		0.560225
DNEG10011199	xkdR	GI:16078336	-	-	phage-like element PBSX protein XkdR	Bacillus subtilis 168	NC_000964	Rich medium		0.6916
DNEG10011200	xkdS	GI:16078337	-	-	phage-like element PBSX protein XkdS	Bacillus subtilis 168	NC_000964	Rich medium		0.425075
DNEG10011201	xkdT	GI:16078338	-	-	phage-like element PBSX protein XkdT	Bacillus subtilis 168	NC_000964	Rich medium		0.508618
DNEG10011202	xkdU	GI:16078339	-	-	phage-like element PBSX protein XkdU	Bacillus subtilis 168	NC_000964	Rich medium		0.385534
DNEG10011203	xkzA	GI:255767295	-	-	hypothetical protein	Bacillus subtilis 168	NC_000964	Rich medium		0.55354
DNEG10011204	xkdV	GI:16078340	-	-	phage-like element PBSX protein XkdV	Bacillus subtilis 168	NC_000964	Rich medium		0.588236
DNEG10011205	xkdW	GI:16078341	-	-	phage-like element PBSX protein XkdW	Bacillus subtilis 168	NC_000964	Rich medium		0.481704
DNEG10011206	xkdX	GI:16078342	-	-	phage-like element PBSX protein XkdX	Bacillus subtilis 168	NC_000964	Rich medium		0.717759
DNEG10011207	xepA	GI:255767296	-	-	phage-like element PBSX protein XepA	Bacillus subtilis 168	NC_000964	Rich medium		0.422794
DNEG10011208	xhlA	GI:16078344	-	-	protein XhlA	Bacillus subtilis 168	NC_000964	Rich medium		0.658835
DNEG10011209	xhlB	GI:16078345	-	-	holin	Bacillus subtilis 168	NC_000964	Rich medium		0.747548
DNEG10011210	xlyA	GI:16078346	-	-	N-acetylmuramoyl-L-alanine amidase XlyA	Bacillus subtilis 168	NC_000964	Rich medium		0.443927
DNEG10011211	spoIISB	GI:16078347	-	-	stage II sporulation protein SB	Bacillus subtilis 168	NC_000964	Rich medium		0.403592
DNEG10011212	spoIISA	GI:16078348	-	-	stage II sporulation protein SA	Bacillus subtilis 168	NC_000964	Rich medium		0.671073
DNEG10011213	pit	GI:255767297	-	-	low-affinity inorganic phosphate transporter	Bacillus subtilis 168	NC_000964	Rich medium		0.523694
DNEG10011214	ykaA	GI:16078350	-	-	hypothetical protein	Bacillus subtilis 168	NC_000964	Rich medium		0.519412
DNEG10011215	ykbA	GI:16078351	-	-	serinethreonine exchanger SteT	Bacillus subtilis 168	NC_000964	Rich medium		0.541439
DNEG10011216	mhqA	GI:16078352	-	-	ring-cleaving dioxygenase MhqA	Bacillus subtilis 168	NC_000964	Rich medium		0.472167
DNEG10011217	ykcB	GI:255767298	-	-	mannosyltransferase YkcB	Bacillus subtilis 168	NC_000964	Rich medium		0.645583
DNEG10011218	ykcC	GI:255767299	-	-	glycosyltransferase YkcC	Bacillus subtilis 168	NC_000964	Rich medium		0.610313
DNEG10011219	htrA	GI:255767300	-	-	serine protease Do-like HtrA	Bacillus subtilis 168	NC_000964	Rich medium		0.605366
DNEG10011220	proG	GI:16078356	-	-	pyrroline-5-carboxylate reductase 3	Bacillus subtilis 168	NC_000964	Rich medium		0.574217
DNEG10011221	dppA	GI:255767301	-	-	D-aminopeptidase	Bacillus subtilis 168	NC_000964	Rich medium		0.585468
DNEG10011222	dppB	GI:16078358	-	-	dipeptide transport system permease protein DppB	Bacillus subtilis 168	NC_000964	Rich medium		0.490426
DNEG10011223	dppC	GI:16078359	-	-	dipeptide transport system permease protein DppC	Bacillus subtilis 168	NC_000964	Rich medium		0.620963
DNEG10011224	dppD	GI:16078360	-	-	dipeptide transport ATP-binding protein DppD	Bacillus subtilis 168	NC_000964	Rich medium		0.421171
DNEG10011225	dppE	GI:255767302	-	-	dipeptide ABC transporter substrate-binding protein	Bacillus subtilis 168	NC_000964	Rich medium		0.527373
DNEG10011226	ykfA	GI:255767303	-	-	murein peptide carboxypeptidase	Bacillus subtilis 168	NC_000964	Rich medium		0.554904
DNEG10011227	ykfB	GI:16078363	-	-	L-Ala-DL-Glu epimerase	Bacillus subtilis 168	NC_000964	Rich medium		0.461914
DNEG10011228	ykfC	GI:255767304	-	-	gamma-D-glutamyl-l-lysine endopeptidase	Bacillus subtilis 168	NC_000964	Rich medium		0.426905
DNEG10011229	ykfD	GI:255767305	-	-	oligopeptide transport ATP-binding protein YkfD	Bacillus subtilis 168	NC_000964	Rich medium		0.524701
DNEG10011230	ykgB	GI:16078366	-	-	6-phosphogluconolactonase	Bacillus subtilis 168	NC_000964	Rich medium		0.565487
DNEG10011231	ykgA	GI:255767306	-	-	hypothetical protein	Bacillus subtilis 168	NC_000964	Rich medium		0.479567
DNEG10011232	ykhA	GI:50812222	-	-	acyl-CoA thioester hydrolase YkhA	Bacillus subtilis 168	NC_000964	Rich medium		0.54842
DNEG10011233	hmp	GI:16078369	-	-	flavohemoprotein	Bacillus subtilis 168	NC_000964	Rich medium		0.502846
DNEG10011234	ykzH	GI:16078370	-	-	hypothetical protein	Bacillus subtilis 168	NC_000964	Rich medium		0.673015
DNEG10011235	ykjA	GI:16078371	-	-	hypothetical protein	Bacillus subtilis 168	NC_000964	Rich medium		0.612335
DNEG10011236	ykkA	GI:16078372	-	-	hypothetical protein	Bacillus subtilis 168	NC_000964	Rich medium		0.399016
DNEG10011237	ykkB	GI:16078373	-	-	hypothetical protein	Bacillus subtilis 168	NC_000964	Rich medium		0.556785
DNEG10011238	ykkC	GI:16078374	-	-	multidrug resistance protein YkkC	Bacillus subtilis 168	NC_000964	Rich medium		0.765974
DNEG10011239	ykkD	GI:16078375	-	-	multidrug resistance protein YkkD	Bacillus subtilis 168	NC_000964	Rich medium		0.547258
DNEG10011240	purU	GI:255767307	-	-	formyltetrahydrofolate deformylase	Bacillus subtilis 168	NC_000964	Rich medium		0.543655
DNEG10011241	proB	GI:255767308	-	-	glutamate 5-kinase 1	Bacillus subtilis 168	NC_000964	Rich medium		0.56253
DNEG10011242	proA	GI:255767309	-	-	gamma-glutamyl phosphate reductase	Bacillus subtilis 168	NC_000964	Rich medium		0.492176
DNEG10011243	ohrA	GI:16078379	-	-	organic hydroperoxide resistance protein OhrA	Bacillus subtilis 168	NC_000964	Rich medium		0.563364
DNEG10011244	ohrR	GI:16078380	-	-	organic hydroperoxide resistance transcriptional regulator	Bacillus subtilis 168	NC_000964	Rich medium		0.44946
DNEG10011245	ohrB	GI:16078381	-	-	organic hydroperoxide resistance protein OhrB	Bacillus subtilis 168	NC_000964	Rich medium		0.480479
DNEG10011246	ykzN	GI:255767310	-	-	hypothetical protein	Bacillus subtilis 168	NC_000964	Rich medium		0.621243
DNEG10011247	guaD	GI:16078382	-	-	guanine deaminase	Bacillus subtilis 168	NC_000964	Rich medium		0.581355
DNEG10011248	metE	GI:255767311	-	-	5-methyltetrahydropteroyltriglutamate-- homocysteine methyltransferase	Bacillus subtilis 168	NC_000964	Rich medium		0.532712
DNEG10011249	ispA	GI:16078384	-	-	major intracellular serine protease	Bacillus subtilis 168	NC_000964	Rich medium		0.546174
DNEG10011250	rsbRB	GI:16078385	-	-	RsbT co-antagonist protein RsbRB	Bacillus subtilis 168	NC_000964	Rich medium		0.521116
DNEG10011251	thiX	GI:16078386	-	-	HMPthiamine permease protein YkoC	Bacillus subtilis 168	NC_000964	Rich medium		0.738803
DNEG10011252	thiW	GI:255767312	-	-	HMPthiamine import ATP-binding protein YkoD	Bacillus subtilis 168	NC_000964	Rich medium		0.522944
DNEG10011253	thiV	GI:255767313	-	-	HMPthiamine permease protein YkoE	Bacillus subtilis 168	NC_000964	Rich medium		0.776291
DNEG10011254	thiU	GI:16078389	-	-	HMPthiamine-binding protein YkoF	Bacillus subtilis 168	NC_000964	Rich medium		0.539835
DNEG10011255	ykoG	GI:16078390	-	-	transcriptional regulatory protein YkoG	Bacillus subtilis 168	NC_000964	Rich medium		0.543225
DNEG10011256	ykoH	GI:16078391	-	-	sensor histidine kinase	Bacillus subtilis 168	NC_000964	Rich medium		0.595845
DNEG10011257	ykoI	GI:16078392	-	-	membrane protein	Bacillus subtilis 168	NC_000964	Rich medium		0.716621
DNEG10011258	ykoJ	GI:16078393	-	-	hypothetical protein	Bacillus subtilis 168	NC_000964	Rich medium		0.501085
DNEG10011259	ykzD	GI:16078394	-	-	hypothetical protein	Bacillus subtilis 168	NC_000964	Rich medium		0.96746
DNEG10011260	mgtE	GI:16078395	-	-	magnesium transporter MgtE	Bacillus subtilis 168	NC_000964	Rich medium		0.552213
DNEG10011261	tnrA	GI:16078396	-	-	HTH-type transcriptional regulator TnrA	Bacillus subtilis 168	NC_000964	Rich medium		0.578616
DNEG10011262	ykzB	GI:16078397	-	-	hypothetical protein	Bacillus subtilis 168	NC_000964	Rich medium		0.251868
DNEG10011263	ykoL	GI:16078398	-	-	stress response protein YkoL	Bacillus subtilis 168	NC_000964	Rich medium		0.555339
DNEG10011264	ykoM	GI:16078399	-	-	HTH-type transcriptional regulator YkoM	Bacillus subtilis 168	NC_000964	Rich medium		0.47988
DNEG10011265	ykoN	GI:255767314	-	-	glycosyltransferase YkoN	Bacillus subtilis 168	NC_000964	Rich medium		0.592504
DNEG10011266	ykoP	GI:255767315	-	-	hypothetical protein	Bacillus subtilis 168	NC_000964	Rich medium		0.635276
DNEG10011267	ykoQ	GI:16078402	-	-	metallophosphoesterase YkoQ	Bacillus subtilis 168	NC_000964	Rich medium		0.531801
DNEG10011268	ykoS	GI:16078403	-	-	membrane protein	Bacillus subtilis 168	NC_000964	Rich medium		0.586011
DNEG10011269	ykoT	GI:16078404	-	-	glycosyltransferase YkoT	Bacillus subtilis 168	NC_000964	Rich medium		0.641772
DNEG10011270	ligD	GI:16078405	-	-	ATP-dependent DNA ligase YkoU	Bacillus subtilis 168	NC_000964	Rich medium		0.561262
DNEG10011271	ykoV	GI:16078406	-	-	DNA repair protein YkoV	Bacillus subtilis 168	NC_000964	Rich medium		0.650297
DNEG10011272	ykoW	GI:50812223	-	-	sensor protein	Bacillus subtilis 168	NC_000964	Rich medium		0.644773
DNEG10011273	ykoX	GI:16078407	-	-	membrane protein	Bacillus subtilis 168	NC_000964	Rich medium		0.636732
DNEG10011274	ykoY	GI:16078408	-	-	membrane protein	Bacillus subtilis 168	NC_000964	Rich medium		0.625961
DNEG10011275	sigI	GI:16078409	-	-	RNA polymerase sigma factor SigI	Bacillus subtilis 168	NC_000964	Rich medium		0.490081
DNEG10011276	rsgI	GI:16078410	-	-	anti-sigma-I factor RsgI	Bacillus subtilis 168	NC_000964	Rich medium		0.709959
DNEG10011277	sspD	GI:16078411	-	-	small, acid-soluble spore protein D	Bacillus subtilis 168	NC_000964	Rich medium		0.561802
DNEG10011278	ykrK	GI:16078412	-	-	hypothetical protein	Bacillus subtilis 168	NC_000964	Rich medium		0.571701
DNEG10011279	ykrL	GI:16078413	-	-	protease HtpX homolog	Bacillus subtilis 168	NC_000964	Rich medium		0.62572
DNEG10011280	ktrD	GI:16078414	-	-	ktr system potassium uptake protein D	Bacillus subtilis 168	NC_000964	Rich medium		0.519671
DNEG10011281	ykzP	GI:255767316	-	-	hypothetical protein	Bacillus subtilis 168	NC_000964	Rich medium		0.113339
DNEG10011282	ykzE	GI:16078415	-	-	hypothetical protein	Bacillus subtilis 168	NC_000964	Rich medium		0.706166
DNEG10011283	ykrP	GI:16078416	-	-	membrane-bound acyltransferase YkrP	Bacillus subtilis 168	NC_000964	Rich medium		0.583094
DNEG10011284	kinE	GI:16078417	-	-	sporulation kinase E	Bacillus subtilis 168	NC_000964	Rich medium		0.510895
DNEG10011285	ogt	GI:16078418	-	-	methylated-dna--protein-cysteine methyltransferase	Bacillus subtilis 168	NC_000964	Rich medium		0.592502
DNEG10011286	mtnA	GI:16078419	-	-	methylthioribose-1-phosphate isomerase	Bacillus subtilis 168	NC_000964	Rich medium		0.522149
DNEG10011287	mtnK	GI:16078420	-	-	methylthioribose kinase	Bacillus subtilis 168	NC_000964	Rich medium		0.385441
DNEG10011288	mtnU	GI:16078421	-	-	hydrolase	Bacillus subtilis 168	NC_000964	Rich medium		0.522114
DNEG10011289	ykrV	GI:16078422	-	-	transaminase MtnE	Bacillus subtilis 168	NC_000964	Rich medium		0.48007
DNEG10011290	mtnW	GI:16078423	-	-	2,3-diketo-5-methylthiopentyl-1-phosphate enolase	Bacillus subtilis 168	NC_000964	Rich medium		0.666054
DNEG10011291	mtnX	GI:16078424	-	-	2-hydroxy-3-keto-5-methylthiopentenyl-1- phosphate phosphatase	Bacillus subtilis 168	NC_000964	Rich medium		0.525197
DNEG10011292	mtnB	GI:16078425	-	-	methylthioribulose-1-phosphate dehydratase	Bacillus subtilis 168	NC_000964	Rich medium		0.485882
DNEG10011293	mtnD	GI:16078426	-	-	acireductone dioxygenase	Bacillus subtilis 168	NC_000964	Rich medium		0.502179
DNEG10011294	ykvA	GI:16078427	-	-	membrane protein	Bacillus subtilis 168	NC_000964	Rich medium		0.729616
DNEG10011295	spo0E	GI:16078428	-	-	aspartyl-phosphate phosphatase Spo0E	Bacillus subtilis 168	NC_000964	Rich medium		0.526057
DNEG10011296	eag	GI:16078429	-	-	hypothetical protein	Bacillus subtilis 168	NC_000964	Rich medium		0.774101
DNEG10011297	kinD	GI:16078430	-	-	sporulation kinase D	Bacillus subtilis 168	NC_000964	Rich medium		0.537404
DNEG10011298	mhqR	GI:16078431	-	-	HTH-type transcriptional regulator MhqR	Bacillus subtilis 168	NC_000964	Rich medium		0.620939
DNEG10011299	motB	GI:16078432	-	-	motility protein B	Bacillus subtilis 168	NC_000964	Rich medium		0.646738
DNEG10011300	motA	GI:16078433	-	-	motility protein A	Bacillus subtilis 168	NC_000964	Rich medium		0.647484
DNEG10011301	clpE	GI:16078434	-	-	ATP-dependent Clp protease ATP-binding subunit ClpE	Bacillus subtilis 168	NC_000964	Rich medium		0.52325
DNEG10011302	ykvI	GI:16078435	-	-	membrane protein	Bacillus subtilis 168	NC_000964	Rich medium		0.542217
DNEG10011303	queC	GI:16078436	-	-	7-cyano-7-deazaguanine synthase	Bacillus subtilis 168	NC_000964	Rich medium		0.447195
DNEG10011304	queD	GI:16078437	-	-	6-pyruvoyl tetrahydrobiopterin synthase	Bacillus subtilis 168	NC_000964	Rich medium		0.418013
DNEG10011305	queE	GI:16078438	-	-	7-carboxy-7-deazaguanine synthase	Bacillus subtilis 168	NC_000964	Rich medium		0.391231
DNEG10011306	ykvM	GI:16078439	-	-	NADPH-dependent 7-cyano-7-deazaguanine reductase	Bacillus subtilis 168	NC_000964	Rich medium		0.517785
DNEG10011307	ykvN	GI:16078440	-	-	HTH-type transcriptional regulator YkvN	Bacillus subtilis 168	NC_000964	Rich medium		0.517874
DNEG10011308	ykvO	GI:16078441	-	-	oxidoreductase YkvO	Bacillus subtilis 168	NC_000964	Rich medium		0.38006
DNEG10011309	ykvP	GI:16078442	-	-	spore protein YkvP	Bacillus subtilis 168	NC_000964	Rich medium		0.580293
DNEG10011310	ykzQ	GI:255767317	-	-	hypothetical protein	Bacillus subtilis 168	NC_000964	Rich medium		0.579583
DNEG10011311	ykvQ	GI:16078443	-	-	glycosylase YkvQ	Bacillus subtilis 168	NC_000964	Rich medium		0.481595
DNEG10011312	ykzR	GI:255767318	-	-	spore-specific glycosyl hydrolase	Bacillus subtilis 168	NC_000964	Rich medium		0.541052
DNEG10011313	ykvR	GI:16078444	-	-	hypothetical protein	Bacillus subtilis 168	NC_000964	Rich medium		0.524081
DNEG10011314	ykvS	GI:255767319	-	-	hypothetical protein	Bacillus subtilis 168	NC_000964	Rich medium		0.353445
DNEG10011315	ykzS	GI:255767320	-	-	hypothetical protein	Bacillus subtilis 168	NC_000964	Rich medium		0.655666
DNEG10011316	ykvT	GI:16078446	-	-	hypothetical protein	Bacillus subtilis 168	NC_000964	Rich medium		0.664257
DNEG10011317	ykvU	GI:16078447	-	-	sporulation protein YkvU	Bacillus subtilis 168	NC_000964	Rich medium		0.569672
DNEG10011318	stoA	GI:16078448	-	-	sporulation thiol-disulfide oxidoreductase A	Bacillus subtilis 168	NC_000964	Rich medium		0.641704
DNEG10011319	zosA	GI:16078449	-	-	zinc-transporting ATPase	Bacillus subtilis 168	NC_000964	Rich medium		0.681126
DNEG10011320	ykvY	GI:16078450	-	-	dipeptidase YkvY	Bacillus subtilis 168	NC_000964	Rich medium		0.467251
DNEG10011321	ykvZ	GI:16078451	-	-	HTH-type transcriptional regulator YkvZ	Bacillus subtilis 168	NC_000964	Rich medium		0.576324
DNEG10011322	glcT	GI:255767321	-	-	BglG family transcription antiterminator	Bacillus subtilis 168	NC_000964	Rich medium		0.594151
DNEG10011323	ptsG	GI:16078453	-	-	PTS system glucose-specific EIICBA component	Bacillus subtilis 168	NC_000964	Rich medium		0.60548
DNEG10011324	ptsH	GI:16078454	-	-	phosphocarrier protein HPr	Bacillus subtilis 168	NC_000964	Rich medium		0.685609
DNEG10011325	ptsI	GI:50812224	-	-	phosphoenolpyruvate-protein phosphotransferase	Bacillus subtilis 168	NC_000964	Rich medium		0.521987
DNEG10011326	splA	GI:16078456	-	-	transcriptional regulator SplA	Bacillus subtilis 168	NC_000964	Rich medium		0.560401
DNEG10011327	splB	GI:16078457	-	-	spore photoproduct lyase	Bacillus subtilis 168	NC_000964	Rich medium		0.424452
DNEG10011328	ykwB	GI:255767322	-	-	N-acetyltransferase YkwB	Bacillus subtilis 168	NC_000964	Rich medium		0.554028
DNEG10011329	mcpC	GI:255767323	-	-	methyl-accepting chemotaxis protein McpC	Bacillus subtilis 168	NC_000964	Rich medium		0.560837
DNEG10011330	ykwC	GI:16078460	-	-	oxidoreductase YkwC	Bacillus subtilis 168	NC_000964	Rich medium		0.520383
DNEG10011331	ykwD	GI:255767324	-	-	hypothetical protein	Bacillus subtilis 168	NC_000964	Rich medium		0.624316
DNEG10011332	pbpH	GI:16078462	-	-	penicillin-binding enzyme for formation of rod-shaped peptidoglycan cell wall	Bacillus subtilis 168	NC_000964	Rich medium		0.500606
DNEG10011333	kinA	GI:16078463	-	-	sporulation kinase A	Bacillus subtilis 168	NC_000964	Rich medium		0.398801
DNEG10011334	patA	GI:255767325	-	-	N-acetyl-LL-diaminopimelate aminotransferase	Bacillus subtilis 168	NC_000964	Rich medium		0.559189
DNEG10011335	ykzT	GI:255767326	-	-	hypothetical protein	Bacillus subtilis 168	NC_000964	Rich medium		0.589886
DNEG10011336	cheV	GI:16078465	-	-	chemotaxis protein CheV	Bacillus subtilis 168	NC_000964	Rich medium		0.422648
DNEG10011337	ykyB	GI:16078466	-	-	hypothetical protein	Bacillus subtilis 168	NC_000964	Rich medium		0.467559
DNEG10011338	ykuC	GI:255767327	-	-	MFS-type transporter YkuC	Bacillus subtilis 168	NC_000964	Rich medium		0.507206
DNEG10011339	ykuD	GI:16078468	-	-	L,D-transpeptidase YkuD	Bacillus subtilis 168	NC_000964	Rich medium		0.481912
DNEG10011340	ykuE	GI:255767328	-	-	metallophosphoesterase YkuE	Bacillus subtilis 168	NC_000964	Rich medium		0.495583
DNEG10011341	ykuF	GI:16078470	-	-	2,4-dienoyl-CoA reductase	Bacillus subtilis 168	NC_000964	Rich medium		0.558863
DNEG10011342	fadG	GI:255767329	-	-	hypothetical protein	Bacillus subtilis 168	NC_000964	Rich medium		0.525762
DNEG10011343	ykzU	GI:255767330	-	-	hypothetical protein	Bacillus subtilis 168	NC_000964	Rich medium		0.534185
DNEG10011344	ykuH	GI:16078472	-	-	hypothetical protein	Bacillus subtilis 168	NC_000964	Rich medium		0.601278
DNEG10011345	ykuI	GI:16078473	-	-	EAL-domain containing protein YkuI	Bacillus subtilis 168	NC_000964	Rich medium		0.522646
DNEG10011346	ykuJ	GI:16078474	-	-	hypothetical protein	Bacillus subtilis 168	NC_000964	Rich medium		0.522021
DNEG10011347	ykuK	GI:16078475	-	-	hypothetical protein	Bacillus subtilis 168	NC_000964	Rich medium		0.582847
DNEG10011348	ykzF	GI:16078476	-	-	hypothetical protein	Bacillus subtilis 168	NC_000964	Rich medium		0.542288
DNEG10011349	ykuL	GI:16078477	-	-	CBS domain-containing protein YkuL	Bacillus subtilis 168	NC_000964	Rich medium		0.425825
DNEG10011350	ccpC	GI:16078478	-	-	HTH-type transcriptional regulator YkuM	Bacillus subtilis 168	NC_000964	Rich medium		0.441998
DNEG10011351	ykuN	GI:16078479	-	-	flavodoxin-1	Bacillus subtilis 168	NC_000964	Rich medium		0.428627
DNEG10011352	ykuO	GI:16078480	-	-	hypothetical protein	Bacillus subtilis 168	NC_000964	Rich medium		0.542154
DNEG10011353	ykuP	GI:255767331	-	-	flavodoxin-2	Bacillus subtilis 168	NC_000964	Rich medium		0.681897
DNEG10011354	ykuS	GI:16078484	-	-	hypothetical protein	Bacillus subtilis 168	NC_000964	Rich medium		0.479873
DNEG10011355	ykuT	GI:255767333	-	-	MscS family protein YkuT	Bacillus subtilis 168	NC_000964	Rich medium		0.600475
DNEG10011356	ykuU	GI:16078486	-	-	thioredoxin-like protein YkuU	Bacillus subtilis 168	NC_000964	Rich medium		0.51704
DNEG10011357	ykuV	GI:255767334	-	-	thiol-disulfide oxidoreductase YkuV	Bacillus subtilis 168	NC_000964	Rich medium		0.522863
DNEG10011358	rok	GI:16078488	-	-	repressor rok	Bacillus subtilis 168	NC_000964	Rich medium		0.550467
DNEG10011359	yknT	GI:16078489	-	-	sporulation protein cse15	Bacillus subtilis 168	NC_000964	Rich medium		0.593017
DNEG10011360	mobA	GI:16078490	-	-	molybdenum cofactor guanylyltransferase	Bacillus subtilis 168	NC_000964	Rich medium		0.392028
DNEG10011361	moeB	GI:16078491	-	-	molybdopterin-synthase adenylyltransferase	Bacillus subtilis 168	NC_000964	Rich medium		0.617866
DNEG10011362	moeA	GI:16078492	-	-	molybdopterin molybdenumtransferase	Bacillus subtilis 168	NC_000964	Rich medium		0.531435
DNEG10011363	mobB	GI:16078493	-	-	molybdopterin-guanine dinucleotide biosynthesis adapter protein	Bacillus subtilis 168	NC_000964	Rich medium		0.655401
DNEG10011364	moaE	GI:16078494	-	-	molybdopterin synthase catalytic subunit	Bacillus subtilis 168	NC_000964	Rich medium		0.564177
DNEG10011365	moaD	GI:16078495	-	-	molybdopterin synthase sulfur carrier subunit	Bacillus subtilis 168	NC_000964	Rich medium		0.72838
DNEG10011366	yknU	GI:16078496	-	-	ABC transporter ATP-binding protein	Bacillus subtilis 168	NC_000964	Rich medium		0.641163
DNEG10011367	yknV	GI:16078497	-	-	ABC transporter ATP-binding protein	Bacillus subtilis 168	NC_000964	Rich medium		0.651764
DNEG10011368	yknW	GI:16078498	-	-	hypothetical protein	Bacillus subtilis 168	NC_000964	Rich medium		0.675008
DNEG10011369	yknX	GI:16078499	-	-	efflux system component YknX	Bacillus subtilis 168	NC_000964	Rich medium		0.545574
DNEG10011370	yknY	GI:16078500	-	-	ABC transporter ATP-binding protein	Bacillus subtilis 168	NC_000964	Rich medium		0.533375
DNEG10011371	yknZ	GI:16078501	-	-	ABC transporter permease	Bacillus subtilis 168	NC_000964	Rich medium		0.617192
DNEG10011372	fruR	GI:16078502	-	-	HTH-type transcriptional regulator FruR	Bacillus subtilis 168	NC_000964	Rich medium		0.431743
DNEG10011373	fruK	GI:16078503	-	-	1-phosphofructokinase	Bacillus subtilis 168	NC_000964	Rich medium		0.471472
DNEG10011374	fruA	GI:16078504	-	-	PTS system fructose-specific EIIABC component	Bacillus subtilis 168	NC_000964	Rich medium		0.651536
DNEG10011375	sipT	GI:16078505	-	-	signal peptidase I T	Bacillus subtilis 168	NC_000964	Rich medium		0.696362
DNEG10011376	ykoA	GI:16078506	-	-	hypothetical protein	Bacillus subtilis 168	NC_000964	Rich medium		0.809954
DNEG10011377	ykpA	GI:16078507	-	-	ABC transporter ATP-binding protein	Bacillus subtilis 168	NC_000964	Rich medium		0.479018
DNEG10011378	ykpB	GI:16078508	-	-	oxidoreductase YkpB	Bacillus subtilis 168	NC_000964	Rich medium		0.429776
DNEG10011379	ampS	GI:16078509	-	-	aminopeptidase AmpS	Bacillus subtilis 168	NC_000964	Rich medium		0.469247
DNEG10011380	ykpC	GI:16078510	-	-	hypothetical protein	Bacillus subtilis 168	NC_000964	Rich medium		0.463289
DNEG10011381	mreBH	GI:16078511	-	-	protein MreBH	Bacillus subtilis 168	NC_000964	Rich medium		0.597219
DNEG10011382	abh	GI:16078512	-	-	transition state regulator Abh	Bacillus subtilis 168	NC_000964	Rich medium		0.609718
DNEG10011383	kinC	GI:16078513	-	-	sporulation kinase C	Bacillus subtilis 168	NC_000964	Rich medium		0.587479
DNEG10011384	ykqA	GI:16078514	-	-	gamma-glutamylcyclotransferase YkqA	Bacillus subtilis 168	NC_000964	Rich medium		0.49039
DNEG10011385	ktrC	GI:16078515	-	-	ktr system potassium uptake protein C	Bacillus subtilis 168	NC_000964	Rich medium		0.381057
DNEG10011386	adeC	GI:255767335	-	-	adenine deaminase	Bacillus subtilis 168	NC_000964	Rich medium		0.485234
DNEG10011387	ykzG	GI:16078518	-	-	hypothetical protein	Bacillus subtilis 168	NC_000964	Rich medium		0.479501
DNEG10011388	ykrA	GI:16078519	-	-	phosphatase YkrA	Bacillus subtilis 168	NC_000964	Rich medium		0.549859
DNEG10011389	def	GI:16078520	-	-	peptide deformylase 2	Bacillus subtilis 168	NC_000964	Rich medium		0.579265
DNEG10011390	ykzV	GI:255767336	-	-	hypothetical protein	Bacillus subtilis 168	NC_000964	Rich medium		0.554348
DNEG10011391	ykyA	GI:255767337	-	-	lipoprotein	Bacillus subtilis 168	NC_000964	Rich medium		0.598879
DNEG10011392	pdhB	GI:16078523	-	-	pyruvate dehydrogenase E1 component subunit beta	Bacillus subtilis 168	NC_000964	Rich medium		0.595928
DNEG10011393	pdhC	GI:16078524	-	-	dihydrolipoyllysine-residue acetyltransferase component of pyruvate dehydrogenase complex	Bacillus subtilis 168	NC_000964	Rich medium		0.46044
DNEG10011394	pdhD	GI:16078525	-	-	dihydrolipoyl dehydrogenase	Bacillus subtilis 168	NC_000964	Rich medium		0.511829
DNEG10011395	slp	GI:16078526	-	-	Pal-related lipoprotein	Bacillus subtilis 168	NC_000964	Rich medium		0.684099
DNEG10011396	ykzW	GI:255767338	-	-	hypothetical protein	Bacillus subtilis 168	NC_000964	Rich medium		0.441683
DNEG10011397	speA	GI:16078527	-	-	arginine decarboxylase	Bacillus subtilis 168	NC_000964	Rich medium		0.569812
DNEG10011398	yktA	GI:16078528	-	-	hypothetical protein	Bacillus subtilis 168	NC_000964	Rich medium		0.494974
DNEG10011399	yktB	GI:16078529	-	-	hypothetical protein	Bacillus subtilis 168	NC_000964	Rich medium		0.520501
DNEG10011400	ykzI	GI:16078530	-	-	hypothetical protein	Bacillus subtilis 168	NC_000964	Rich medium		0.599931
DNEG10011401	suhB	GI:16078531	-	-	inositol-1-monophosphatase	Bacillus subtilis 168	NC_000964	Rich medium		0.494287
DNEG10011402	ykzC	GI:16078532	-	-	hypothetical protein	Bacillus subtilis 168	NC_000964	Rich medium		0.663367
DNEG10011403	yktD	GI:16078533	-	-	S-adenosyl-L-methionine-dependent methyltransferase YktD	Bacillus subtilis 168	NC_000964	Rich medium		0.506612
DNEG10011404	nprE	GI:16078534	-	-	bacillolysin	Bacillus subtilis 168	NC_000964	Rich medium		0.585105
DNEG10011405	ylaA	GI:16078535	-	-	hypothetical protein	Bacillus subtilis 168	NC_000964	Rich medium		0.578546
DNEG10011406	ylaB	GI:16078536	-	-	hypothetical protein	Bacillus subtilis 168	NC_000964	Rich medium		0.787005
DNEG10011407	ylaC	GI:16078537	-	-	RNA polymerase sigma factor YlaC	Bacillus subtilis 168	NC_000964	Rich medium		0.670903
DNEG10011408	ylaD	GI:16078538	-	-	anti-sigma-YlaC factor YlaD	Bacillus subtilis 168	NC_000964	Rich medium		0.641277
DNEG10011409	ylaE	GI:16078539	-	-	hypothetical protein	Bacillus subtilis 168	NC_000964	Rich medium		0.451689
DNEG10011410	ylaF	GI:16078540	-	-	hypothetical protein	Bacillus subtilis 168	NC_000964	Rich medium		0.788731
DNEG10011411	bipA	GI:16078541	-	-	GTP-binding protein TypABipA homolog	Bacillus subtilis 168	NC_000964	Rich medium		0.536715
DNEG10011412	ylaH	GI:16078542	-	-	membrane protein	Bacillus subtilis 168	NC_000964	Rich medium		0.637801
DNEG10011413	ylaI	GI:16078543	-	-	hypothetical protein	Bacillus subtilis 168	NC_000964	Rich medium		0.684086
DNEG10011414	ylaJ	GI:16078544	-	-	lipoprotein	Bacillus subtilis 168	NC_000964	Rich medium		0.758819
DNEG10011415	ylaK	GI:16078545	-	-	hypothetical protein	Bacillus subtilis 168	NC_000964	Rich medium		0.440478
DNEG10011416	ylaL	GI:16078546	-	-	hypothetical protein	Bacillus subtilis 168	NC_000964	Rich medium		0.484725
DNEG10011417	ylaM	GI:16078547	-	-	glutaminase	Bacillus subtilis 168	NC_000964	Rich medium		0.453211
DNEG10011418	pycA	GI:16078550	-	-	pyruvate carboxylase	Bacillus subtilis 168	NC_000964	Rich medium		0.483077
DNEG10011419	ctaA	GI:16078551	-	-	heme A synthase	Bacillus subtilis 168	NC_000964	Rich medium		0.644119
DNEG10011420	ctaB	GI:16078552	-	-	protoheme IX farnesyltransferase 2	Bacillus subtilis 168	NC_000964	Rich medium		0.631632
DNEG10011421	ctaC	GI:16078553	-	-	cytochrome c oxidase subunit 2	Bacillus subtilis 168	NC_000964	Rich medium		0.669099
DNEG10011422	ctaD	GI:255767339	-	-	cytochrome c oxidase subunit 1	Bacillus subtilis 168	NC_000964	Rich medium		0.583627
DNEG10011423	ctaE	GI:16078555	-	-	cytochrome c oxidase subunit 3	Bacillus subtilis 168	NC_000964	Rich medium		0.49015
DNEG10011424	ctaF	GI:16078556	-	-	cytochrome c oxidase subunit 4B	Bacillus subtilis 168	NC_000964	Rich medium		0.836246
DNEG10011425	ctaG	GI:16078557	-	-	protein CtaG	Bacillus subtilis 168	NC_000964	Rich medium		0.644144
DNEG10011426	ylbA	GI:16078558	-	-	hypothetical protein	Bacillus subtilis 168	NC_000964	Rich medium		0.485109
DNEG10011427	ylbB	GI:255767340	-	-	hypothetical protein	Bacillus subtilis 168	NC_000964	Rich medium		0.513412
DNEG10011428	ylbC	GI:16078560	-	-	membrane protein	Bacillus subtilis 168	NC_000964	Rich medium		0.448951
DNEG10011429	ylbD	GI:16078561	-	-	hypothetical protein	Bacillus subtilis 168	NC_000964	Rich medium		0.615591
DNEG10011430	ylbE	GI:16078562	-	-	hypothetical protein	Bacillus subtilis 168	NC_000964	Rich medium		0.316821
DNEG10011431	ylbF	GI:16078563	-	-	regulatory protein YlbF	Bacillus subtilis 168	NC_000964	Rich medium		0.534544
DNEG10011432	ylbG	GI:16078564	-	-	hypothetical protein	Bacillus subtilis 168	NC_000964	Rich medium		0.535031
DNEG10011433	ylbH	GI:255767341	-	-	rRNA methyltransferase YlbH	Bacillus subtilis 168	NC_000964	Rich medium		0.550728
DNEG10011434	coaD	GI:16078566	-	-	phosphopantetheine adenylyltransferase	Bacillus subtilis 168	NC_000964	Rich medium		0.514348
DNEG10011435	ylbJ	GI:16078567	-	-	sporulation integral membrane protein YlbJ	Bacillus subtilis 168	NC_000964	Rich medium		0.600804
DNEG10011436	ylbK	GI:16078568	-	-	NTE family protein YlbK	Bacillus subtilis 168	NC_000964	Rich medium		0.63319
DNEG10011437	ylbL	GI:255767342	-	-	hypothetical protein	Bacillus subtilis 168	NC_000964	Rich medium		0.591553
DNEG10011438	ylbM	GI:16078570	-	-	hypothetical protein	Bacillus subtilis 168	NC_000964	Rich medium		0.593046
DNEG10011439	ylzH	GI:255767343	-	-	hypothetical protein	Bacillus subtilis 168	NC_000964	Rich medium		0.915239
DNEG10011440	ylbN	GI:16078571	-	-	hypothetical protein	Bacillus subtilis 168	NC_000964	Rich medium		0.330999
DNEG10011441	ylbO	GI:16078573	-	-	hypothetical protein	Bacillus subtilis 168	NC_000964	Rich medium		0.57358
DNEG10011442	ylbP	GI:255767344	-	-	N-acetyltransferase YlbP	Bacillus subtilis 168	NC_000964	Rich medium		0.497884
DNEG10011443	ylbQ	GI:16078575	-	-	2-dehydropantoate 2-reductase	Bacillus subtilis 168	NC_000964	Rich medium		0.487228
DNEG10011444	yllA	GI:255767345	-	-	hypothetical protein	Bacillus subtilis 168	NC_000964	Rich medium		0.504308
DNEG10011445	yllB	GI:16078577	-	-	protein MraZ	Bacillus subtilis 168	NC_000964	Rich medium		0.442016
DNEG10011446	mraW	GI:16078578	-	-	ribosomal RNA small subunit methyltransferase H	Bacillus subtilis 168	NC_000964	Rich medium		0.465419
DNEG10011447	spoVD	GI:255767347	-	-	stage V sporulation protein D	Bacillus subtilis 168	NC_000964	Rich medium		0.56065
DNEG10011448	spoVE	GI:16078585	-	-	stage V sporulation protein E	Bacillus subtilis 168	NC_000964	Rich medium		0.388156
DNEG10011449	ylxW	GI:255767350	-	-	hypothetical protein	Bacillus subtilis 168	NC_000964	Rich medium		0.767033
DNEG10011450	ylxX	GI:255767351	-	-	hypothetical protein	Bacillus subtilis 168	NC_000964	Rich medium		0.643599
DNEG10011451	sbp	GI:16078591	-	-	small basic protein	Bacillus subtilis 168	NC_000964	Rich medium		0.572231
DNEG10011452	bpr	GI:16078594	-	-	bacillopeptidase F	Bacillus subtilis 168	NC_000964	Rich medium		0.600422
DNEG10011453	spoIIGA	GI:16078595	-	-	sporulation sigma-E factor-processing peptidase	Bacillus subtilis 168	NC_000964	Rich medium		0.671587
DNEG10011454	sigE	GI:255767354	-	-	RNA polymerase sigma-E factor	Bacillus subtilis 168	NC_000964	Rich medium		0.634668
DNEG10011455	sigG	GI:16078597	-	-	RNA polymerase sigma-G factor	Bacillus subtilis 168	NC_000964	Rich medium		0.568506
DNEG10011456	ylmA	GI:255767355	-	-	ABC transporter ATP-binding protein	Bacillus subtilis 168	NC_000964	Rich medium		0.505714
DNEG10011457	ylmB	GI:255767356	-	-	N-formyl-4-amino-5-aminomethyl-2- methylpyrimidine deformylase	Bacillus subtilis 168	NC_000964	Rich medium		0.416057
DNEG10011458	ylmC	GI:16078600	-	-	hypothetical protein	Bacillus subtilis 168	NC_000964	Rich medium		0.313693
DNEG10011459	ylmD	GI:16078601	-	-	laccase domain protein YlmD	Bacillus subtilis 168	NC_000964	Rich medium		0.630375
DNEG10011460	ylmE	GI:16078602	-	-	hypothetical protein	Bacillus subtilis 168	NC_000964	Rich medium		0.434321
DNEG10011461	sepF	GI:255767357	-	-	cell division machinery factor	Bacillus subtilis 168	NC_000964	Rich medium		0.567234
DNEG10011462	ylmG	GI:16078604	-	-	membrane protein	Bacillus subtilis 168	NC_000964	Rich medium		0.484344
DNEG10011463	ylmH	GI:16078605	-	-	RNA-binding protein YlmH	Bacillus subtilis 168	NC_000964	Rich medium		0.609712
DNEG10011464	divIVA	GI:16078606	-	-	septum site-determining protein DivIVA	Bacillus subtilis 168	NC_000964	Rich medium		0.486409
DNEG10011465	ylyA	GI:255767359	-	-	hypothetical protein	Bacillus subtilis 168	NC_000964	Rich medium		0.534063
DNEG10011466	lspA	GI:16078609	-	-	lipoprotein signal peptidase	Bacillus subtilis 168	NC_000964	Rich medium		0.630445
DNEG10011467	rluD	GI:255767360	-	-	RNA pseudouridine synthase YlyB	Bacillus subtilis 168	NC_000964	Rich medium		0.521125
DNEG10011468	pyrR	GI:16078611	-	-	bifunctional protein PyrR	Bacillus subtilis 168	NC_000964	Rich medium		0.412524
DNEG10011469	pyrP	GI:255767361	-	-	uracil permease	Bacillus subtilis 168	NC_000964	Rich medium		0.475649
DNEG10011470	pyrB	GI:255767362	-	-	aspartate carbamoyltransferase	Bacillus subtilis 168	NC_000964	Rich medium		0.471045
DNEG10011471	pyrC	GI:255767363	-	-	dihydroorotase	Bacillus subtilis 168	NC_000964	Rich medium		0.488367
DNEG10011472	pyrAA	GI:16078615	-	-	carbamoyl-phosphate synthase pyrimidine-specific small chain	Bacillus subtilis 168	NC_000964	Rich medium		0.541979
DNEG10011473	carB	GI:16078616	-	-	carbamoyl-phosphate synthase pyrimidine-specific large chain	Bacillus subtilis 168	NC_000964	Rich medium		0.441778
DNEG10011474	pyrK	GI:16078617	-	-	dihydroorotate dehydrogenase B	Bacillus subtilis 168	NC_000964	Rich medium		0.433672
DNEG10011475	pyrD	GI:16078618	-	-	dihydroorotate dehydrogenase B	Bacillus subtilis 168	NC_000964	Rich medium		0.49651
DNEG10011476	pyrF	GI:16078619	-	-	orotidine 5'-phosphate decarboxylase	Bacillus subtilis 168	NC_000964	Rich medium		0.565471
DNEG10011477	pyrE	GI:16078620	-	-	orotate phosphoribosyltransferase	Bacillus subtilis 168	NC_000964	Rich medium		0.650336
DNEG10011478	cysH	GI:16078621	-	-	phosphoadenosine phosphosulfate reductase	Bacillus subtilis 168	NC_000964	Rich medium		0.571133
DNEG10011479	cysP	GI:16078622	-	-	sulfate permease CysP	Bacillus subtilis 168	NC_000964	Rich medium		0.639526
DNEG10011480	sat	GI:16078623	-	-	sulfate adenylyltransferase	Bacillus subtilis 168	NC_000964	Rich medium		0.540855
DNEG10011481	cysC	GI:16078624	-	-	adenylyl-sulfate kinase	Bacillus subtilis 168	NC_000964	Rich medium		0.535735
DNEG10011482	sumT	GI:16078625	-	-	uroporphyrinogen-iii C-methyltransferase	Bacillus subtilis 168	NC_000964	Rich medium		0.540186
DNEG10011483	sirB	GI:16078626	-	-	sirohydrochlorin ferrochelatase	Bacillus subtilis 168	NC_000964	Rich medium		0.491022
DNEG10011484	sirC	GI:16078627	-	-	precorrin-2 dehydrogenase	Bacillus subtilis 168	NC_000964	Rich medium		0.673187
DNEG10011485	yloA	GI:16078628	-	-	hypothetical protein	Bacillus subtilis 168	NC_000964	Rich medium		0.541874
DNEG10011486	yloB	GI:16078629	-	-	calcium-transporting ATPase	Bacillus subtilis 168	NC_000964	Rich medium		0.665207
DNEG10011487	yloC	GI:16078630	-	-	hypothetical protein	Bacillus subtilis 168	NC_000964	Rich medium		0.556673
DNEG10011488	ylzA	GI:18677778	-	-	hypothetical protein	Bacillus subtilis 168	NC_000964	Rich medium		0.306051
DNEG10011489	rpoZ	GI:16078632	-	-	DNA-directed RNA polymerase subunit omega	Bacillus subtilis 168	NC_000964	Rich medium		0.633487
DNEG10011490	coaBC	GI:16078633	-	-	coenzyme A biosynthesis bifunctional protein CoaBC	Bacillus subtilis 168	NC_000964	Rich medium		0.594913
DNEG10011491	def	GI:16078635	-	-	peptide deformylase 1	Bacillus subtilis 168	NC_000964	Rich medium		0.478021
DNEG10011492	rsmB	GI:16078637	-	-	ribosomal RNA small subunit methyltransferase B	Bacillus subtilis 168	NC_000964	Rich medium		0.409676
DNEG10011493	yloN	GI:16078638	-	-	dual-specificity RNA methyltransferase RlmN	Bacillus subtilis 168	NC_000964	Rich medium		0.497075
DNEG10011494	prpC	GI:16078639	-	-	protein phosphatase PrpC	Bacillus subtilis 168	NC_000964	Rich medium		0.532059
DNEG10011495	prkC	GI:16078640	-	-	serinethreonine-protein kinase PrkC	Bacillus subtilis 168	NC_000964	Rich medium		0.644105
DNEG10011496	rpe	GI:16078642	-	-	ribulose-phosphate 3-epimerase	Bacillus subtilis 168	NC_000964	Rich medium		0.667402
DNEG10011497	thiN	GI:16078643	-	-	thiamine pyrophosphokinase	Bacillus subtilis 168	NC_000964	Rich medium		0.573938
DNEG10011498	spoVM	GI:16078644	-	-	stage V sporulation protein M	Bacillus subtilis 168	NC_000964	Rich medium		0.326758
DNEG10011499	yloU	GI:16078646	-	-	hypothetical protein	Bacillus subtilis 168	NC_000964	Rich medium		0.450379
DNEG10011500	yloV	GI:16078647	-	-	hypothetical protein	Bacillus subtilis 168	NC_000964	Rich medium		0.45153
DNEG10011501	sdaAB	GI:16078648	-	-	L-serine dehydratase, beta chain	Bacillus subtilis 168	NC_000964	Rich medium		0.525263
DNEG10011502	sdaAA	GI:16078649	-	-	L-serine dehydratase, alpha chain	Bacillus subtilis 168	NC_000964	Rich medium		0.610224
DNEG10011503	recG	GI:16078650	-	-	ATP-dependent DNA helicase RecG	Bacillus subtilis 168	NC_000964	Rich medium		0.411727
DNEG10011504	ylpC	GI:16078651	-	-	transcription factor FapR	Bacillus subtilis 168	NC_000964	Rich medium		0.625551
DNEG10011505	ylqB	GI:16078659	-	-	hypothetical protein	Bacillus subtilis 168	NC_000964	Rich medium		0.681398
DNEG10011506	ylxM	GI:16078660	-	-	hypothetical protein	Bacillus subtilis 168	NC_000964	Rich medium		0.484833
DNEG10011507	ylqC	GI:16078663	-	-	hypothetical protein	Bacillus subtilis 168	NC_000964	Rich medium		0.378346
DNEG10011508	ylqD	GI:16078664	-	-	hypothetical protein	Bacillus subtilis 168	NC_000964	Rich medium		0.647974
DNEG10011509	rimM	GI:16078665	-	-	ribosome maturation factor RimM	Bacillus subtilis 168	NC_000964	Rich medium		0.440928
DNEG10011510	rnhB	GI:16078669	-	-	ribonuclease HII	Bacillus subtilis 168	NC_000964	Rich medium		0.50394
DNEG10011511	ylqG	GI:16078670	-	-	hypothetical protein	Bacillus subtilis 168	NC_000964	Rich medium		0.514266
DNEG10011512	ylqH	GI:16078671	-	-	hypothetical protein	Bacillus subtilis 168	NC_000964	Rich medium		0.753491
DNEG10011513	sucC	GI:16078672	-	-	succinyl-CoA ligase [ADP-forming] subunit beta	Bacillus subtilis 168	NC_000964	Rich medium		0.495514
DNEG10011514	sucD	GI:16078673	-	-	succinyl-CoA ligase [ADP-forming] subunit alpha	Bacillus subtilis 168	NC_000964	Rich medium		0.473512
DNEG10011515	dprA	GI:16078674	-	-	protein smf	Bacillus subtilis 168	NC_000964	Rich medium		0.428576
DNEG10011516	gid	GI:16078676	-	-	methylenetetrahydrofolate--tRNA-(uracil-5-)- methyltransferase TrmFO	Bacillus subtilis 168	NC_000964	Rich medium		0.553116
DNEG10011517	xerC	GI:16078677	-	-	tyrosine recombinase XerC	Bacillus subtilis 168	NC_000964	Rich medium		0.46919
DNEG10011518	clpQ	GI:16078678	-	-	ATP-dependent protease subunit ClpQ	Bacillus subtilis 168	NC_000964	Rich medium		0.470167
DNEG10011519	hslU	GI:16078679	-	-	ATP-dependent protease ATPase subunit ClpY	Bacillus subtilis 168	NC_000964	Rich medium		0.628395
DNEG10011520	codY	GI:16078680	-	-	GTP-sensing transcriptional pleiotropic repressor CodY	Bacillus subtilis 168	NC_000964	Rich medium		0.487646
DNEG10011521	flgB	GI:16078681	-	-	flagellar basal body rod protein FlgB	Bacillus subtilis 168	NC_000964	Rich medium		0.553819
DNEG10011522	flgC	GI:16078682	-	-	flagellar basal-body rod protein FlgC	Bacillus subtilis 168	NC_000964	Rich medium		0.55068
DNEG10011523	fliE	GI:16078683	-	-	flagellar hook-basal body complex protein FliE	Bacillus subtilis 168	NC_000964	Rich medium		0.545925
DNEG10011524	fliF	GI:16078684	-	-	flagellar M-ring protein	Bacillus subtilis 168	NC_000964	Rich medium		0.61918
DNEG10011525	fliG	GI:16078685	-	-	flagellar motor switch protein FliG	Bacillus subtilis 168	NC_000964	Rich medium		0.458938
DNEG10011526	fliH	GI:255767365	-	-	flagellar assembly protein FliH	Bacillus subtilis 168	NC_000964	Rich medium		0.259906
DNEG10011527	fliI	GI:255767366	-	-	flagellum-specific ATP synthase	Bacillus subtilis 168	NC_000964	Rich medium		0.404007
DNEG10011528	fliJ	GI:16078688	-	-	flagellar FliJ protein	Bacillus subtilis 168	NC_000964	Rich medium		0.629538
DNEG10011529	ylxF	GI:255767367	-	-	FlaA locus 22.9 kDa protein	Bacillus subtilis 168	NC_000964	Rich medium		0.708935
DNEG10011530	fliK	GI:255767368	-	-	flagellar hook-length control protein	Bacillus subtilis 168	NC_000964	Rich medium		0.301253
DNEG10011531	flgD	GI:16078691	-	-	FlaA locus hypothetical protein YlxG	Bacillus subtilis 168	NC_000964	Rich medium		0.369745
DNEG10011532	flgG	GI:255767369	-	-	flagellar basal-body rod protein FlgG	Bacillus subtilis 168	NC_000964	Rich medium		0.361609
DNEG10011533	ylzI	GI:255767370	-	-	hypothetical protein	Bacillus subtilis 168	NC_000964	Rich medium		0.585548
DNEG10011534	fliL	GI:16078693	-	-	flagellar protein FliL	Bacillus subtilis 168	NC_000964	Rich medium		0.759241
DNEG10011535	fliM	GI:16078694	-	-	flagellar motor switch protein FliM	Bacillus subtilis 168	NC_000964	Rich medium		0.62385
DNEG10011536	fliY	GI:16078695	-	-	flagellar motor switch phosphatase FliY	Bacillus subtilis 168	NC_000964	Rich medium		0.524677
DNEG10011537	cheY	GI:16078696	-	-	chemotaxis protein CheY	Bacillus subtilis 168	NC_000964	Rich medium		0.576956
DNEG10011538	fliZ	GI:16078697	-	-	flagellar biosynthetic protein FliZ	Bacillus subtilis 168	NC_000964	Rich medium		0.759954
DNEG10011539	fliP	GI:16078698	-	-	flagellar biosynthetic protein FliP	Bacillus subtilis 168	NC_000964	Rich medium		0.680831
DNEG10011540	fliQ	GI:16078699	-	-	flagellar biosynthetic protein FliQ	Bacillus subtilis 168	NC_000964	Rich medium		0.662486
DNEG10011541	fliR	GI:255767371	-	-	flagellar biosynthetic protein FliR	Bacillus subtilis 168	NC_000964	Rich medium		0.506505
DNEG10011542	flhB	GI:16078701	-	-	flagellar biosynthetic protein FlhB	Bacillus subtilis 168	NC_000964	Rich medium		0.707679
DNEG10011543	flhA	GI:255767372	-	-	flagellar biosynthesis protein FlhA	Bacillus subtilis 168	NC_000964	Rich medium		0.6308
DNEG10011544	flhF	GI:16078703	-	-	flagellar biosynthesis protein FlhF	Bacillus subtilis 168	NC_000964	Rich medium		0.42735
DNEG10011545	ylxH	GI:16078704	-	-	flagellum site-determining protein YlxH	Bacillus subtilis 168	NC_000964	Rich medium		0.65533
DNEG10011546	cheB	GI:255767373	-	-	chemotaxis response regulator protein-glutamate methylesterase	Bacillus subtilis 168	NC_000964	Rich medium		0.49191
DNEG10011547	cheA	GI:255767374	-	-	chemotaxis protein CheA	Bacillus subtilis 168	NC_000964	Rich medium		0.477693
DNEG10011548	cheW	GI:16078707	-	-	chemotaxis protein CheW	Bacillus subtilis 168	NC_000964	Rich medium		0.510604
DNEG10011549	cheC	GI:16078708	-	-	Chey-P phosphatase CheC	Bacillus subtilis 168	NC_000964	Rich medium		0.529711
DNEG10011550	cheD	GI:16078709	-	-	chemoreceptor glutamine deamidase CheD	Bacillus subtilis 168	NC_000964	Rich medium		0.579723
DNEG10011551	sigD	GI:16078710	-	-	RNA polymerase sigma-D factor	Bacillus subtilis 168	NC_000964	Rich medium		0.539383
DNEG10011552	ylxL	GI:16078711	-	-	swarming motility protein SwrB	Bacillus subtilis 168	NC_000964	Rich medium		0.729966
DNEG10011553	pyrH	GI:50812227	-	-	uridylate kinase	Bacillus subtilis 168	NC_000964	Rich medium		0.652632
DNEG10011554	uppS	GI:16078716	-	-	undecaprenyl pyrophosphate synthase	Bacillus subtilis 168	NC_000964	Rich medium		0.608293
DNEG10011555	rseP	GI:16078719	-	-	zinc metalloprotease RasP	Bacillus subtilis 168	NC_000964	Rich medium		0.65851
DNEG10011556	ylxS	GI:16078722	-	-	ribosome maturation factor RimP	Bacillus subtilis 168	NC_000964	Rich medium		0.542896
DNEG10011557	ylxR	GI:16078724	-	-	hypothetical protein	Bacillus subtilis 168	NC_000964	Rich medium		0.56202
DNEG10011558	ylxQ	GI:16078725	-	-	ribosomal protein YlxQ	Bacillus subtilis 168	NC_000964	Rich medium		0.527619
DNEG10011559	ylxP	GI:16078727	-	-	hypothetical protein	Bacillus subtilis 168	NC_000964	Rich medium		0.234638
DNEG10011560	rbfA	GI:16078728	-	-	ribosome-binding factor A	Bacillus subtilis 168	NC_000964	Rich medium		0.465271
DNEG10011561	truB	GI:16078729	-	-	tRNA pseudouridine synthase B	Bacillus subtilis 168	NC_000964	Rich medium		0.605518
DNEG10011562	ribC	GI:16078730	-	-	riboflavin biosynthesis protein RibC	Bacillus subtilis 168	NC_000964	Rich medium		0.600915
DNEG10011563	pnpA	GI:16078732	-	-	polyribonucleotide nucleotidyltransferase	Bacillus subtilis 168	NC_000964	Rich medium		0.570486
DNEG10011564	ylxY	GI:16078733	-	-	hypothetical protein	Bacillus subtilis 168	NC_000964	Rich medium		0.623724
DNEG10011565	mlpA	GI:255767376	-	-	zinc protease YmxG	Bacillus subtilis 168	NC_000964	Rich medium		0.629195
DNEG10011566	ymxH	GI:16078735	-	-	hypothetical protein	Bacillus subtilis 168	NC_000964	Rich medium		0.368221
DNEG10011567	spoVFA	GI:16078736	-	-	dipicolinate synthase subunit A	Bacillus subtilis 168	NC_000964	Rich medium		0.392291
DNEG10011568	spoVFB	GI:16078737	-	-	dipicolinate synthase subunit B	Bacillus subtilis 168	NC_000964	Rich medium		0.421317
DNEG10011569	dapG	GI:255767377	-	-	aspartokinase 1	Bacillus subtilis 168	NC_000964	Rich medium		0.506301
DNEG10011570	rnjB	GI:255767378	-	-	ribonuclease J 2	Bacillus subtilis 168	NC_000964	Rich medium		0.521028
DNEG10011571	tepA	GI:255767379	-	-	translocation-enhancing protein TepA	Bacillus subtilis 168	NC_000964	Rich medium		0.531645
DNEG10011572	ylzJ	GI:255767380	-	-	hypothetical protein	Bacillus subtilis 168	NC_000964	Rich medium		0.467545
DNEG10011573	spoIIIE	GI:255767381	-	-	spore DNA translocase	Bacillus subtilis 168	NC_000964	Rich medium		0.651771
DNEG10011574	ymfC	GI:16078744	-	-	HTH-type transcriptional regulator YmfC	Bacillus subtilis 168	NC_000964	Rich medium		0.463714
DNEG10011575	ymfD	GI:255767382	-	-	bacillibactin exporter	Bacillus subtilis 168	NC_000964	Rich medium		0.544907
DNEG10011576	ymfF	GI:255767383	-	-	inactive metalloprotease YmfF	Bacillus subtilis 168	NC_000964	Rich medium		0.527763
DNEG10011577	ymfH	GI:255767384	-	-	zinc protease YmfH	Bacillus subtilis 168	NC_000964	Rich medium		0.601434
DNEG10011578	fabG	GI:255767385	-	-	oxidoreductase YmfI	Bacillus subtilis 168	NC_000964	Rich medium		0.445084
DNEG10011579	ymfJ	GI:16078751	-	-	hypothetical protein	Bacillus subtilis 168	NC_000964	Rich medium		0.353786
DNEG10011580	ymfM	GI:255767386	-	-	membrane protein	Bacillus subtilis 168	NC_000964	Rich medium		0.743931
DNEG10011581	cinA	GI:255767388	-	-	competence-damage inducible protein	Bacillus subtilis 168	NC_000964	Rich medium		0.457787
DNEG10011582	recA	GI:255767389	-	-	protein RecA	Bacillus subtilis 168	NC_000964	Rich medium		0.501667
DNEG10011583	pbpX	GI:16078758	-	-	penicillin-binding protein PbpX	Bacillus subtilis 168	NC_000964	Rich medium		0.615489
DNEG10011584	ymdB	GI:255767390	-	-	hypothetical protein	Bacillus subtilis 168	NC_000964	Rich medium		0.4904
DNEG10011585	spoVS	GI:16078761	-	-	stage V sporulation protein S	Bacillus subtilis 168	NC_000964	Rich medium		0.578538
DNEG10011586	tdh	GI:16078762	-	-	L-threonine 3-dehydrogenase	Bacillus subtilis 168	NC_000964	Rich medium		0.454598
DNEG10011587	kbl	GI:16078763	-	-	2-amino-3-ketobutyrate CoA ligase	Bacillus subtilis 168	NC_000964	Rich medium		0.602276
DNEG10011588	ymcB	GI:16078764	-	-	(dimethylallyl)adenosine tRNA methylthiotransferase MiaB	Bacillus subtilis 168	NC_000964	Rich medium		0.49544
DNEG10011589	ymcA	GI:16078765	-	-	hypothetical protein	Bacillus subtilis 168	NC_000964	Rich medium		0.300691
DNEG10011590	cotE	GI:16078766	-	-	spore coat protein E	Bacillus subtilis 168	NC_000964	Rich medium		0.361947
DNEG10011591	mutS	GI:255767391	-	-	DNA mismatch repair protein MutS	Bacillus subtilis 168	NC_000964	Rich medium		0.455443
DNEG10011592	mutL	GI:16078768	-	-	DNA mismatch repair protein MutL	Bacillus subtilis 168	NC_000964	Rich medium		0.472077
DNEG10011593	ymzD	GI:50812231	-	-	hypothetical protein	Bacillus subtilis 168	NC_000964	Rich medium		0.753395
DNEG10011594	ymcC	GI:16078769	-	-	membrane protein	Bacillus subtilis 168	NC_000964	Rich medium		0.692335
DNEG10011595	pksA	GI:16078770	-	-	HTH-type transcriptional regulator PksA	Bacillus subtilis 168	NC_000964	Rich medium		0.633859
DNEG10011596	pksB	GI:16078771	-	-	polyketide biosynthesis zinc-dependent hydrolase PksB	Bacillus subtilis 168	NC_000964	Rich medium		0.444803
DNEG10011597	pksC	GI:16078772	-	-	polyketide biosynthesis malonyl CoA-acyl carrier protein transacylase PksC	Bacillus subtilis 168	NC_000964	Rich medium		0.551449
DNEG10011598	pksD	GI:255767392	-	-	polyketide biosynthesis acyltransferase homolog PksD	Bacillus subtilis 168	NC_000964	Rich medium		0.435813
DNEG10011599	pksE	GI:255767393	-	-	polyketide biosynthesis protein PksE	Bacillus subtilis 168	NC_000964	Rich medium		0.377252
DNEG10011600	acpK	GI:18677776	-	-	polyketide biosynthesis acyl-carrier-protein AcpK	Bacillus subtilis 168	NC_000964	Rich medium		0.147227
DNEG10011601	pksF	GI:255767394	-	-	polyketide biosynthesis malonyl-ACP decarboxylase PksF	Bacillus subtilis 168	NC_000964	Rich medium		0.482536
DNEG10011602	pksG	GI:50812233	-	-	polyketide biosynthesis 3-hydroxy-3-methylglutaryl-ACP synthase PksG	Bacillus subtilis 168	NC_000964	Rich medium		0.439002
DNEG10011603	pksH	GI:16078777	-	-	polyketide biosynthesis enoyl-CoA hydratase PksH	Bacillus subtilis 168	NC_000964	Rich medium		0.620482
DNEG10011604	pksI	GI:255767395	-	-	polyketide biosynthesis enoyl-CoA isomerase PksI	Bacillus subtilis 168	NC_000964	Rich medium		0.478896
DNEG10011605	pksJ	GI:255767396	-	-	polyketide synthase PksJ	Bacillus subtilis 168	NC_000964	Rich medium		0.552968
DNEG10011606	pksL	GI:255767397	-	-	polyketide synthase PksL	Bacillus subtilis 168	NC_000964	Rich medium		0.535838
DNEG10011607	pksM	GI:255767398	-	-	polyketide synthase PksM	Bacillus subtilis 168	NC_000964	Rich medium		0.544512
DNEG10011608	pksN	GI:255767399	-	-	polyketide synthase PksN	Bacillus subtilis 168	NC_000964	Rich medium		0.499819
DNEG10011609	pksR	GI:255767400	-	-	polyketide synthase PksR	Bacillus subtilis 168	NC_000964	Rich medium		0.499492
DNEG10011610	pksS	GI:255767401	-	-	polyketide biosynthesis cytochrome P450 PksS	Bacillus subtilis 168	NC_000964	Rich medium		0.575137
DNEG10011611	ymzB	GI:255767402	-	-	hypothetical protein	Bacillus subtilis 168	NC_000964	Rich medium		0.427645
DNEG10011612	ymaE	GI:255767403	-	-	hypothetical protein	Bacillus subtilis 168	NC_000964	Rich medium		0.490001
DNEG10011613	aprX	GI:16078789	-	-	serine protease AprX	Bacillus subtilis 168	NC_000964	Rich medium		0.523079
DNEG10011614	ymaC	GI:16078790	-	-	hypothetical protein	Bacillus subtilis 168	NC_000964	Rich medium		0.521911
DNEG10011615	ymaD	GI:16078791	-	-	hypothetical protein	Bacillus subtilis 168	NC_000964	Rich medium		0.558503
DNEG10011616	ebrB	GI:16078792	-	-	multidrug resistance protein EbrB	Bacillus subtilis 168	NC_000964	Rich medium		0.667246
DNEG10011617	ebrA	GI:16078793	-	-	multidrug resistance protein EbrA	Bacillus subtilis 168	NC_000964	Rich medium		0.583178
DNEG10011618	ymaG	GI:255767404	-	-	hypothetical protein	Bacillus subtilis 168	NC_000964	Rich medium		0.604092
DNEG10011619	ymaF	GI:255767405	-	-	hypothetical protein	Bacillus subtilis 168	NC_000964	Rich medium		0.599338
DNEG10011620	miaA	GI:255767406	-	-	tRNA dimethylallyltransferase	Bacillus subtilis 168	NC_000964	Rich medium		0.364227
DNEG10011621	hfq	GI:16078797	-	-	protein hfq	Bacillus subtilis 168	NC_000964	Rich medium		0.52379
DNEG10011622	ymzC	GI:16078798	-	-	hypothetical protein	Bacillus subtilis 168	NC_000964	Rich medium		0.700938
DNEG10011623	ymzA	GI:16078799	-	-	hypothetical protein	Bacillus subtilis 168	NC_000964	Rich medium		0.629602
DNEG10011624	ymaB	GI:16078803	-	-	hypothetical protein	Bacillus subtilis 168	NC_000964	Rich medium		0.667736
DNEG10011625	cwlC	GI:255767407	-	-	sporulation-specific N-acetylmuramoyl-L-alanine amidase	Bacillus subtilis 168	NC_000964	Rich medium		0.357825
DNEG10011626	spoVK	GI:255767408	-	-	stage V sporulation protein K	Bacillus subtilis 168	NC_000964	Rich medium		0.567188
DNEG10011627	ynbA	GI:255767409	-	-	GTPase HflX	Bacillus subtilis 168	NC_000964	Rich medium		0.529683
DNEG10011628	ynbB	GI:255767410	-	-	hypothetical protein	Bacillus subtilis 168	NC_000964	Rich medium		0.593248
DNEG10011629	glnR	GI:16078808	-	-	HTH-type transcriptional regulator GlnR	Bacillus subtilis 168	NC_000964	Rich medium		0.699504
DNEG10011630	glnA	GI:16078809	-	-	glutamine synthetase	Bacillus subtilis 168	NC_000964	Rich medium		0.536567
DNEG10011631	ynxB	GI:16078810	-	-	membrane protein	Bacillus subtilis 168	NC_000964	Rich medium		0.554798
DNEG10011632	ynzF	GI:16078811	-	-	hypothetical protein	Bacillus subtilis 168	NC_000964	Rich medium		0.581713
DNEG10011633	ynzG	GI:16078812	-	-	hypothetical protein	Bacillus subtilis 168	NC_000964	Rich medium		0.616273
DNEG10011634	ynaB	GI:255767411	-	-	hypothetical protein	Bacillus subtilis 168	NC_000964	Rich medium		0.394312
DNEG10011635	ynaC	GI:16078814	-	-	hypothetical protein	Bacillus subtilis 168	NC_000964	Rich medium		0.483923
DNEG10011636	ynaD	GI:16078815	-	-	N-acetyltransferase YnaD	Bacillus subtilis 168	NC_000964	Rich medium		0.55032
DNEG10011637	ynaE	GI:16078816	-	-	hypothetical protein	Bacillus subtilis 168	NC_000964	Rich medium		0.586279
DNEG10011638	ynaF	GI:16078817	-	-	hypothetical protein	Bacillus subtilis 168	NC_000964	Rich medium		0.442005
DNEG10011639	ynaG	GI:16078818	-	-	hypothetical protein	Bacillus subtilis 168	NC_000964	Rich medium		0.59578
DNEG10011640	ynzI	GI:255767412	-	-	membrane protein	Bacillus subtilis 168	NC_000964	Rich medium		0.636511
DNEG10011641	ynaI	GI:255767413	-	-	hypothetical protein	Bacillus subtilis 168	NC_000964	Rich medium		0.558258
DNEG10011642	xynP	GI:255767414	-	-	symporter YnaJ	Bacillus subtilis 168	NC_000964	Rich medium		0.581352
DNEG10011643	xynB	GI:255767415	-	-	beta-xylosidase	Bacillus subtilis 168	NC_000964	Rich medium		0.414801
DNEG10011644	xylR	GI:255767416	-	-	transcriptional regulator	Bacillus subtilis 168	NC_000964	Rich medium		0.403452
DNEG10011645	xylA	GI:255767417	-	-	xylose isomerase	Bacillus subtilis 168	NC_000964	Rich medium		0.509577
DNEG10011646	xylB	GI:16078824	-	-	xylulose kinase	Bacillus subtilis 168	NC_000964	Rich medium		0.488457
DNEG10011647	yncB	GI:16078825	-	-	endonuclease YncB	Bacillus subtilis 168	NC_000964	Rich medium		0.463708
DNEG10011648	yncC	GI:255767418	-	-	metabolite transport protein YncC	Bacillus subtilis 168	NC_000964	Rich medium		0.704379
DNEG10011649	alrB	GI:16078827	-	-	alanine racemase 2	Bacillus subtilis 168	NC_000964	Rich medium		0.597228
DNEG10011650	yncE	GI:255767419	-	-	hypothetical protein	Bacillus subtilis 168	NC_000964	Rich medium		0.351465
DNEG10011651	yncF	GI:16078829	-	-	deoxyuridine 5'-triphosphate nucleotidohydrolase YncF	Bacillus subtilis 168	NC_000964	Rich medium		0.581866
DNEG10011652	cotU	GI:16078830	-	-	hypothetical protein	Bacillus subtilis 168	NC_000964	Rich medium		0.464811
DNEG10011653	thyA	GI:16078831	-	-	thymidylate synthase 1	Bacillus subtilis 168	NC_000964	Rich medium		0.486992
DNEG10011654	yncM	GI:16078832	-	-	hypothetical protein	Bacillus subtilis 168	NC_000964	Rich medium		0.504632
DNEG10011655	ynzK	GI:255767420	-	-	membrane protein	Bacillus subtilis 168	NC_000964	Rich medium		0.53718
DNEG10011656	cotC	GI:255767421	-	-	spore coat protein C	Bacillus subtilis 168	NC_000964	Rich medium		0.404808
DNEG10011657	tatAC	GI:16078834	-	-	Sec-independent protein translocase protein TatAc	Bacillus subtilis 168	NC_000964	Rich medium		0.69874
DNEG10011658	yndA	GI:16078835	-	-	hypothetical protein	Bacillus subtilis 168	NC_000964	Rich medium		0.521647
DNEG10011659	yndB	GI:16078836	-	-	hypothetical protein	Bacillus subtilis 168	NC_000964	Rich medium		0.624491
DNEG10011660	ynzB	GI:255767422	-	-	hypothetical protein	Bacillus subtilis 168	NC_000964	Rich medium		0.184374
DNEG10011661	yndD	GI:16078838	-	-	membrane protein	Bacillus subtilis 168	NC_000964	Rich medium		0.669734
DNEG10011662	yndE	GI:16078839	-	-	spore germination protein YndE	Bacillus subtilis 168	NC_000964	Rich medium		0.512105
DNEG10011663	yndF	GI:16078840	-	-	spore germination protein YndF	Bacillus subtilis 168	NC_000964	Rich medium		0.590537
DNEG10011664	yndG	GI:16078841	-	-	membrane protein	Bacillus subtilis 168	NC_000964	Rich medium		0.775273
DNEG10011665	yndH	GI:16078842	-	-	hypothetical protein	Bacillus subtilis 168	NC_000964	Rich medium		0.536859
DNEG10011666	yndJ	GI:16078843	-	-	membrane protein	Bacillus subtilis 168	NC_000964	Rich medium		0.551214
DNEG10011667	yndK	GI:16078844	-	-	membrane protein	Bacillus subtilis 168	NC_000964	Rich medium		0.823581
DNEG10011668	yndL	GI:16078845	-	-	hypothetical protein	Bacillus subtilis 168	NC_000964	Rich medium		0.5315
DNEG10011669	yndM	GI:16078846	-	-	membrane protein	Bacillus subtilis 168	NC_000964	Rich medium		0.707491
DNEG10011670	yndN	GI:16078847	-	-	metallothiol transferase FosB	Bacillus subtilis 168	NC_000964	Rich medium		0.471585
DNEG10011671	lexA	GI:16078848	-	-	lexa repressor	Bacillus subtilis 168	NC_000964	Rich medium		0.575696
DNEG10011672	yneA	GI:16078849	-	-	cell division suppressor protein YneA	Bacillus subtilis 168	NC_000964	Rich medium		0.710829
DNEG10011673	yneB	GI:16078850	-	-	resolvase homolog YneB	Bacillus subtilis 168	NC_000964	Rich medium		0.590032
DNEG10011674	ynzC	GI:16078851	-	-	hypothetical protein	Bacillus subtilis 168	NC_000964	Rich medium		0.667595
DNEG10011675	yneE	GI:16078853	-	-	sporulation inhibitor of replication protein SirA	Bacillus subtilis 168	NC_000964	Rich medium		0.44491
DNEG10011676	yneF	GI:16078854	-	-	hypothetical protein	Bacillus subtilis 168	NC_000964	Rich medium		0.643368
DNEG10011677	ynzD	GI:16078855	-	-	aspartyl-phosphate phosphatase YnzD	Bacillus subtilis 168	NC_000964	Rich medium		0.669295
DNEG10011678	ccdA	GI:16078856	-	-	cytochrome c-type biogenesis protein CcdA	Bacillus subtilis 168	NC_000964	Rich medium		0.617457
DNEG10011679	yneI	GI:16078857	-	-	protein CcdB	Bacillus subtilis 168	NC_000964	Rich medium		0.463274
DNEG10011680	yneJ	GI:16078858	-	-	hypothetical protein	Bacillus subtilis 168	NC_000964	Rich medium		0.532988
DNEG10011681	yneK	GI:16078859	-	-	hypothetical protein	Bacillus subtilis 168	NC_000964	Rich medium		0.678926
DNEG10011682	cotM	GI:16078860	-	-	spore coat protein M	Bacillus subtilis 168	NC_000964	Rich medium		0.541864
DNEG10011683	sspP	GI:16078861	-	-	small, acid-soluble spore protein P	Bacillus subtilis 168	NC_000964	Rich medium		0.506828
DNEG10011684	sspO	GI:16078862	-	-	small, acid-soluble spore protein O	Bacillus subtilis 168	NC_000964	Rich medium		0.605569
DNEG10011685	citB	GI:16078863	-	-	aconitate hydratase	Bacillus subtilis 168	NC_000964	Rich medium		0.511978
DNEG10011686	yneN	GI:16078864	-	-	thioredoxin-like protein YneN	Bacillus subtilis 168	NC_000964	Rich medium		0.600902
DNEG10011687	ynzL	GI:255767423	-	-	hypothetical protein	Bacillus subtilis 168	NC_000964	Rich medium		0.658955
DNEG10011688	sspN	GI:255767424	-	-	small, acid-soluble spore protein N	Bacillus subtilis 168	NC_000964	Rich medium		0.205543
DNEG10011689	tlp	GI:16078865	-	-	small, acid-soluble spore protein Tlp	Bacillus subtilis 168	NC_000964	Rich medium		0.573048
DNEG10011690	yneP	GI:50812241	-	-	acyl-CoA thioesterase	Bacillus subtilis 168	NC_000964	Rich medium		0.522456
DNEG10011691	yneQ	GI:16078866	-	-	hypothetical protein	Bacillus subtilis 168	NC_000964	Rich medium		0.61396
DNEG10011692	yneR	GI:16078867	-	-	hypothetical protein	Bacillus subtilis 168	NC_000964	Rich medium		0.585539
DNEG10011693	yneT	GI:16078869	-	-	hypothetical protein	Bacillus subtilis 168	NC_000964	Rich medium		0.456942
DNEG10011694	ynfC	GI:16078872	-	-	hypothetical protein	Bacillus subtilis 168	NC_000964	Rich medium		0.605443
DNEG10011695	alsT	GI:16078873	-	-	amino-acid carrier protein AlsT	Bacillus subtilis 168	NC_000964	Rich medium		0.590143
DNEG10011696	eglS	GI:50812243	-	-	endoglucanase	Bacillus subtilis 168	NC_000964	Rich medium		0.463641
DNEG10011697	ynfE	GI:16078875	-	-	hypothetical protein	Bacillus subtilis 168	NC_000964	Rich medium		0.683371
DNEG10011698	xynC	GI:16078876	-	-	glucuronoxylanase XynC	Bacillus subtilis 168	NC_000964	Rich medium		0.43289
DNEG10011699	xynD	GI:16078877	-	-	arabinoxylan arabinofuranohydrolase	Bacillus subtilis 168	NC_000964	Rich medium		0.515665
DNEG10011700	yngA	GI:16078878	-	-	membrane protein	Bacillus subtilis 168	NC_000964	Rich medium		0.755855
DNEG10011701	yngB	GI:16078879	-	-	UTP--glucose-1-phosphate uridylyltransferase YngB	Bacillus subtilis 168	NC_000964	Rich medium		0.650094
DNEG10011702	yngC	GI:16078880	-	-	membrane protein	Bacillus subtilis 168	NC_000964	Rich medium		0.623144
DNEG10011703	yngD	GI:16078881	-	-	oligoribonuclease NrnB	Bacillus subtilis 168	NC_000964	Rich medium		0.549546
DNEG10011704	yngE	GI:255767426	-	-	carboxylase YngE	Bacillus subtilis 168	NC_000964	Rich medium		0.587289
DNEG10011705	yngF	GI:16078883	-	-	enoyl-CoA hydrataseisomerase YngF	Bacillus subtilis 168	NC_000964	Rich medium		0.454666
DNEG10011706	yngG	GI:16078884	-	-	hydroxymethylglutaryl-CoA lyase YngG	Bacillus subtilis 168	NC_000964	Rich medium		0.50817
DNEG10011707	yngHB	GI:255767427	-	-	biotinlipoyl attachment protein	Bacillus subtilis 168	NC_000964	Rich medium		0.368874
DNEG10011708	yngH	GI:16078885	-	-	biotin carboxylase 2	Bacillus subtilis 168	NC_000964	Rich medium		0.479439
DNEG10011709	yngI	GI:16078886	-	-	acyl-CoA synthetase YngI	Bacillus subtilis 168	NC_000964	Rich medium		0.642329
DNEG10011710	yngJ	GI:16078887	-	-	acyl-CoA dehydrogenase YngJ	Bacillus subtilis 168	NC_000964	Rich medium		0.477723
DNEG10011711	ynzE	GI:16078888	-	-	hypothetical protein	Bacillus subtilis 168	NC_000964	Rich medium		0.6447
DNEG10011712	yngK	GI:16078889	-	-	hypothetical protein	Bacillus subtilis 168	NC_000964	Rich medium		0.629311
DNEG10011713	yngL	GI:16078890	-	-	hypothetical protein	Bacillus subtilis 168	NC_000964	Rich medium		0.683932
DNEG10011714	ppsE	GI:16078891	-	-	plipastatin synthase subunit E	Bacillus subtilis 168	NC_000964	Rich medium		0.565311
DNEG10011715	ppsD	GI:255767428	-	-	plipastatin synthase subunit D	Bacillus subtilis 168	NC_000964	Rich medium		0.505883
DNEG10011716	ppsC	GI:16078893	-	-	plipastatin synthase subunit C	Bacillus subtilis 168	NC_000964	Rich medium		0.574591
DNEG10011717	ppsB	GI:16078894	-	-	plipastatin synthase subunit B	Bacillus subtilis 168	NC_000964	Rich medium		0.496064
DNEG10011718	ppsA	GI:255767429	-	-	plipastatin synthase subunit A	Bacillus subtilis 168	NC_000964	Rich medium		0.54207
DNEG10011719	dacC	GI:16078896	-	-	D-alanyl-D-alanine carboxypeptidase DacC	Bacillus subtilis 168	NC_000964	Rich medium		0.670569
DNEG10011720	yoxA	GI:16078897	-	-	aldose 1-epimerase	Bacillus subtilis 168	NC_000964	Rich medium		0.417972
DNEG10011721	yoeA	GI:255767430	-	-	multidrug resistance protein YoeA	Bacillus subtilis 168	NC_000964	Rich medium		0.561498
DNEG10011722	iseA	GI:255767431	-	-	hypothetical protein	Bacillus subtilis 168	NC_000964	Rich medium		0.450723
DNEG10011723	yoeC	GI:255767432	-	-	integraserecombinase YoeC	Bacillus subtilis 168	NC_000964	Rich medium		0.698859
DNEG10011724	yoeD	GI:16078901	-	-	hypothetical protein	Bacillus subtilis 168	NC_000964	Rich medium		0.30153
DNEG10011725	ggt	GI:16078902	-	-	gamma-glutamyltranspeptidase	Bacillus subtilis 168	NC_000964	Rich medium		0.559396
DNEG10011726	ftsR	GI:16078903	-	-	HTH-type transcriptional regulator YofA	Bacillus subtilis 168	NC_000964	Rich medium		0.610836
DNEG10011727	yogA	GI:16078904	-	-	zinc-type alcohol dehydrogenase	Bacillus subtilis 168	NC_000964	Rich medium		0.577021
DNEG10011728	gltD	GI:255767433	-	-	glutamate synthase [NADPH] small chain	Bacillus subtilis 168	NC_000964	Rich medium		0.563665
DNEG10011729	gltA	GI:255767434	-	-	glutamate synthase [NADPH] large chain	Bacillus subtilis 168	NC_000964	Rich medium		0.608717
DNEG10011730	gltC	GI:255767435	-	-	HTH-type transcriptional regulator GltC	Bacillus subtilis 168	NC_000964	Rich medium		0.46635
DNEG10011731	proJ	GI:16078908	-	-	glutamate 5-kinase 2	Bacillus subtilis 168	NC_000964	Rich medium		0.488408
DNEG10011732	proH	GI:50812244	-	-	pyrroline-5-carboxylate reductase 1	Bacillus subtilis 168	NC_000964	Rich medium		0.538454
DNEG10011733	rtp	GI:16078910	-	-	replication termination protein	Bacillus subtilis 168	NC_000964	Rich medium		0.536451
DNEG10011734	fabG	GI:16078911	-	-	oxidoreductase YoxD	Bacillus subtilis 168	NC_000964	Rich medium		0.405778
DNEG10011735	yoxC	GI:16078912	-	-	hypothetical protein	Bacillus subtilis 168	NC_000964	Rich medium		0.747885
DNEG10011736	yoxB	GI:16078913	-	-	hypothetical protein	Bacillus subtilis 168	NC_000964	Rich medium		0.569623
DNEG10011737	yoaA	GI:255767436	-	-	N-acetyltransferase YoaA	Bacillus subtilis 168	NC_000964	Rich medium		0.545734
DNEG10011738	yoaB	GI:16078915	-	-	transporter YoaB	Bacillus subtilis 168	NC_000964	Rich medium		0.586647
DNEG10011739	yoaC	GI:16078916	-	-	sugar kinase YoaC	Bacillus subtilis 168	NC_000964	Rich medium		0.532294
DNEG10011740	yoaD	GI:16078917	-	-	2-hydroxyacid dehydrogenase YoaD	Bacillus subtilis 168	NC_000964	Rich medium		0.581207
DNEG10011741	yoaE	GI:255767437	-	-	oxidoreductase YoaE	Bacillus subtilis 168	NC_000964	Rich medium		0.489715
DNEG10011742	yoaF	GI:16078919	-	-	hypothetical protein	Bacillus subtilis 168	NC_000964	Rich medium		0.726949
DNEG10011743	yoaG	GI:16078920	-	-	hypothetical protein	Bacillus subtilis 168	NC_000964	Rich medium		0.617427
DNEG10011744	yozQ	GI:50812245	-	-	hypothetical protein	Bacillus subtilis 168	NC_000964	Rich medium		0.696731
DNEG10011745	yoaH	GI:255767438	-	-	methyl-accepting chemotaxis protein YoaH	Bacillus subtilis 168	NC_000964	Rich medium		0.512422
DNEG10011746	yoaI	GI:255767439	-	-	4-hydroxyphenylacetate 3-monooxygenase	Bacillus subtilis 168	NC_000964	Rich medium		0.463175
DNEG10011747	exlX	GI:16078923	-	-	expansin-YoaJ	Bacillus subtilis 168	NC_000964	Rich medium		0.586151
DNEG10011748	yoaK	GI:16078924	-	-	hypothetical protein	Bacillus subtilis 168	NC_000964	Rich medium		0.639418
DNEG10011749	pelB	GI:16078925	-	-	pectin lyase	Bacillus subtilis 168	NC_000964	Rich medium		0.466229
DNEG10011750	yoaM	GI:16078926	-	-	hypothetical protein	Bacillus subtilis 168	NC_000964	Rich medium		0.498865
DNEG10011751	yozS	GI:255767440	-	-	membrane protein	Bacillus subtilis 168	NC_000964	Rich medium		0.798529
DNEG10011752	yoaN	GI:16078927	-	-	oxalate decarboxylase OxdD	Bacillus subtilis 168	NC_000964	Rich medium		0.52617
DNEG10011753	yoaO	GI:16078928	-	-	hypothetical protein	Bacillus subtilis 168	NC_000964	Rich medium		0.728499
DNEG10011754	yoaP	GI:16078929	-	-	N-acetyltransferase YoaP	Bacillus subtilis 168	NC_000964	Rich medium		0.412092
DNEG10011755	yoaQ	GI:16078930	-	-	hypothetical protein	Bacillus subtilis 168	NC_000964	Rich medium		0.5265
DNEG10011756	yozT	GI:255767441	-	-	hypothetical protein	Bacillus subtilis 168	NC_000964	Rich medium		0.43246
DNEG10011757	yozF	GI:255767442	-	-	hypothetical protein	Bacillus subtilis 168	NC_000964	Rich medium		0.657817
DNEG10011758	yoaR	GI:16078932	-	-	hypothetical protein	Bacillus subtilis 168	NC_000964	Rich medium		0.298228
DNEG10011759	yoaS	GI:16078933	-	-	membrane protein	Bacillus subtilis 168	NC_000964	Rich medium		0.630408
DNEG10011760	yozG	GI:16078934	-	-	HTH-type transcriptional regulator YozG	Bacillus subtilis 168	NC_000964	Rich medium		0.694018
DNEG10011761	yoaT	GI:16078935	-	-	hypothetical protein	Bacillus subtilis 168	NC_000964	Rich medium		0.632422
DNEG10011762	yoaU	GI:16078936	-	-	HTH-type transcriptional regulator YoaU	Bacillus subtilis 168	NC_000964	Rich medium		0.522367
DNEG10011763	cyeA	GI:16078937	-	-	transporter YoaV	Bacillus subtilis 168	NC_000964	Rich medium		0.587199
DNEG10011764	yoaW	GI:16078938	-	-	hypothetical protein	Bacillus subtilis 168	NC_000964	Rich medium		0.535432
DNEG10011765	yoaZ	GI:16078939	-	-	protease YoaZ	Bacillus subtilis 168	NC_000964	Rich medium		0.441993
DNEG10011766	penP	GI:16078940	-	-	beta-lactamase	Bacillus subtilis 168	NC_000964	Rich medium		0.36187
DNEG10011767	yobA	GI:16078941	-	-	hypothetical protein	Bacillus subtilis 168	NC_000964	Rich medium		0.693158
DNEG10011768	yobB	GI:16078942	-	-	hypothetical protein	Bacillus subtilis 168	NC_000964	Rich medium		0.724927
DNEG10011769	pps	GI:16078943	-	-	phosphoenolpyruvate synthase	Bacillus subtilis 168	NC_000964	Rich medium		0.561245
DNEG10011770	xynA	GI:16078944	-	-	endo-1,4-beta-xylanase A	Bacillus subtilis 168	NC_000964	Rich medium		0.48567
DNEG10011771	yozV	GI:255767443	-	-	membrane protein	Bacillus subtilis 168	NC_000964	Rich medium		0.791335
DNEG10011772	yobD	GI:16078945	-	-	HTH-type transcriptional regulator YobD	Bacillus subtilis 168	NC_000964	Rich medium		0.568056
DNEG10011773	yozH	GI:255767444	-	-	hypothetical protein	Bacillus subtilis 168	NC_000964	Rich medium		0.484648
DNEG10011774	yozI	GI:16078947	-	-	hypothetical protein	Bacillus subtilis 168	NC_000964	Rich medium		0.516352
DNEG10011775	yobE	GI:16078948	-	-	hypothetical protein	Bacillus subtilis 168	NC_000964	Rich medium		0.466596
DNEG10011776	yobF	GI:16078949	-	-	hypothetical protein	Bacillus subtilis 168	NC_000964	Rich medium		0.482675
DNEG10011777	yozW	GI:255767445	-	-	hypothetical protein	Bacillus subtilis 168	NC_000964	Rich medium		0.311746
DNEG10011778	yozX	GI:255767446	-	-	protein YozX	Bacillus subtilis 168	NC_000964	Rich medium		0.63201
DNEG10011779	yozJ	GI:16078950	-	-	hypothetical protein	Bacillus subtilis 168	NC_000964	Rich medium		0.696274
DNEG10011780	yozY	GI:255767447	-	-	hypothetical protein	Bacillus subtilis 168	NC_000964	Rich medium		0.60504
DNEG10011781	rapK	GI:16078951	-	-	response regulator aspartate phosphatase K	Bacillus subtilis 168	NC_000964	Rich medium		0.336037
DNEG10011782	phrK	GI:16078952	-	-	phosphatase RapK inhibitor	Bacillus subtilis 168	NC_000964	Rich medium		0.546379
DNEG10011783	yobH	GI:255767448	-	-	DNA repair protein	Bacillus subtilis 168	NC_000964	Rich medium		0.507062
DNEG10011784	yozK	GI:16078954	-	-	DNA repair protein fragment	Bacillus subtilis 168	NC_000964	Rich medium		0.500067
DNEG10011785	yozL	GI:16078955	-	-	hypothetical protein	Bacillus subtilis 168	NC_000964	Rich medium		0.396178
DNEG10011786	yozM	GI:16078956	-	-	prophage-derived-like hypothetical protein YozM	Bacillus subtilis 168	NC_000964	Rich medium		0.67557
DNEG10011787	yobI	GI:16078957	-	-	membrane protein	Bacillus subtilis 168	NC_000964	Rich medium		0.511165
DNEG10011788	yobJ	GI:16078958	-	-	hypothetical protein	Bacillus subtilis 168	NC_000964	Rich medium		0.704085
DNEG10011789	yobK	GI:16078959	-	-	hypothetical protein	Bacillus subtilis 168	NC_000964	Rich medium		0.56958
DNEG10011790	yobL	GI:16078960	-	-	hypothetical protein	Bacillus subtilis 168	NC_000964	Rich medium		0.581641
DNEG10011791	yobM	GI:255767449	-	-	hypothetical protein	Bacillus subtilis 168	NC_000964	Rich medium		0.333333
DNEG10011792	yobN	GI:16078962	-	-	amine oxidase	Bacillus subtilis 168	NC_000964	Rich medium		0.539938
DNEG10011793	yobO	GI:16078963	-	-	phage-related protein YobO	Bacillus subtilis 168	NC_000964	Rich medium		0.473476
DNEG10011794	csaA	GI:16078964	-	-	protein CsaA	Bacillus subtilis 168	NC_000964	Rich medium		0.593772
DNEG10011795	yobQ	GI:16078965	-	-	HTH-type transcriptional regulator YobQ	Bacillus subtilis 168	NC_000964	Rich medium		0.54062
DNEG10011796	yobR	GI:16078966	-	-	N-acetyltransferase YobR	Bacillus subtilis 168	NC_000964	Rich medium		0.536988
DNEG10011797	yobS	GI:16078967	-	-	HTH-type transcriptional regulator YobS	Bacillus subtilis 168	NC_000964	Rich medium		0.458176
DNEG10011798	yobT	GI:16078968	-	-	hypothetical protein	Bacillus subtilis 168	NC_000964	Rich medium		0.420578
DNEG10011799	yobU	GI:16078969	-	-	transcriptional regulator protein YobU	Bacillus subtilis 168	NC_000964	Rich medium		0.513449
DNEG10011800	yobV	GI:16078970	-	-	HTH-type transcriptional regulator YobV	Bacillus subtilis 168	NC_000964	Rich medium		0.549762
DNEG10011801	yobW	GI:16078971	-	-	protein csk22	Bacillus subtilis 168	NC_000964	Rich medium		0.683934
DNEG10011802	czrA	GI:16078972	-	-	HTH-type transcriptional repressor CzrA	Bacillus subtilis 168	NC_000964	Rich medium		0.482292
DNEG10011803	yocA	GI:16078973	-	-	membrane protein	Bacillus subtilis 168	NC_000964	Rich medium		0.795509
DNEG10011804	yozB	GI:16078974	-	-	membrane protein	Bacillus subtilis 168	NC_000964	Rich medium		0.674225
DNEG10011805	yocB	GI:16078975	-	-	hypothetical protein	Bacillus subtilis 168	NC_000964	Rich medium		0.518595
DNEG10011806	yocC	GI:16078976	-	-	hypothetical protein	Bacillus subtilis 168	NC_000964	Rich medium		0.278213
DNEG10011807	yocD	GI:16078977	-	-	carboxypeptidase YocD	Bacillus subtilis 168	NC_000964	Rich medium		0.489199
DNEG10011808	des	GI:16078978	-	-	fatty acid desaturase	Bacillus subtilis 168	NC_000964	Rich medium		0.675538
DNEG10011809	desK	GI:16078979	-	-	sensor histidine kinase	Bacillus subtilis 168	NC_000964	Rich medium		0.651573
DNEG10011810	desR	GI:16078980	-	-	transcriptional regulatory protein DesR	Bacillus subtilis 168	NC_000964	Rich medium		0.414343
DNEG10011811	yocH	GI:16078981	-	-	cell wall-binding protein YocH	Bacillus subtilis 168	NC_000964	Rich medium		0.540793
DNEG10011812	yocI	GI:16078982	-	-	ATP-dependent DNA helicase RecQ	Bacillus subtilis 168	NC_000964	Rich medium		0.586011
DNEG10011813	yocJ	GI:16078983	-	-	FMN-dependent NADH-azoreductase 1	Bacillus subtilis 168	NC_000964	Rich medium		0.630576
DNEG10011814	yocK	GI:255767450	-	-	general stress protein 16O	Bacillus subtilis 168	NC_000964	Rich medium		0.476088
DNEG10011815	yocL	GI:16078985	-	-	hypothetical protein	Bacillus subtilis 168	NC_000964	Rich medium		0.53629
DNEG10011816	yoyB	GI:255767451	-	-	hypothetical protein	Bacillus subtilis 168	NC_000964	Rich medium		0.626767
DNEG10011817	yocM	GI:16078986	-	-	hypothetical protein	Bacillus subtilis 168	NC_000964	Rich medium		0.472836
DNEG10011818	yozN	GI:16078987	-	-	hypothetical protein	Bacillus subtilis 168	NC_000964	Rich medium		0.540116
DNEG10011819	yocN	GI:16078988	-	-	hypothetical protein	Bacillus subtilis 168	NC_000964	Rich medium		0.429581
DNEG10011820	yozO	GI:16078989	-	-	hypothetical protein	Bacillus subtilis 168	NC_000964	Rich medium		0.387875
DNEG10011821	yozC	GI:16078990	-	-	hypothetical protein	Bacillus subtilis 168	NC_000964	Rich medium		0.663502
DNEG10011822	dhaS	GI:16078991	-	-	aldehyde dehydrogenase DhaS	Bacillus subtilis 168	NC_000964	Rich medium		0.523706
DNEG10011823	sqhC	GI:50812246	-	-	sporulenol synthase	Bacillus subtilis 168	NC_000964	Rich medium		0.642217
DNEG10011824	sodF	GI:16078993	-	-	superoxide dismutase [Fe]	Bacillus subtilis 168	NC_000964	Rich medium		0.526094
DNEG10011825	yocR	GI:16078994	-	-	sodium-dependent transporter YocR	Bacillus subtilis 168	NC_000964	Rich medium		0.509226
DNEG10011826	yocS	GI:16078995	-	-	sodium-dependent transporter YocS	Bacillus subtilis 168	NC_000964	Rich medium		0.643159
DNEG10011827	sucA	GI:255767453	-	-	2-oxoglutarate dehydrogenase E1 component	Bacillus subtilis 168	NC_000964	Rich medium		0.486595
DNEG10011828	yojO	GI:255767454	-	-	hypothetical protein	Bacillus subtilis 168	NC_000964	Rich medium		0.611403
DNEG10011829	yojN	GI:16078999	-	-	hypothetical protein	Bacillus subtilis 168	NC_000964	Rich medium		0.460754
DNEG10011830	sodC	GI:16079000	-	-	superoxide dismutase-like protein YojM	Bacillus subtilis 168	NC_000964	Rich medium		0.539255
DNEG10011831	cwlS	GI:16079001	-	-	D-gamma-glutamyl-meso-diaminopimelic acid endopeptidase CwlS	Bacillus subtilis 168	NC_000964	Rich medium		0.575311
DNEG10011832	yojK	GI:50812248	-	-	UDP-glucosyltransferase YojK	Bacillus subtilis 168	NC_000964	Rich medium		0.594934
DNEG10011833	yojJ	GI:255767455	-	-	hypothetical protein	Bacillus subtilis 168	NC_000964	Rich medium		0.54496
DNEG10011834	yojI	GI:16079004	-	-	multidrug resistance protein NorM	Bacillus subtilis 168	NC_000964	Rich medium		0.592206
DNEG10011835	rsbRC	GI:16079005	-	-	RsbT co-antagonist protein RsbRC	Bacillus subtilis 168	NC_000964	Rich medium		0.586608
DNEG10011836	yojG	GI:255767456	-	-	deacetylase YojG	Bacillus subtilis 168	NC_000964	Rich medium		0.513826
DNEG10011837	yojF	GI:16079006	-	-	hypothetical protein	Bacillus subtilis 168	NC_000964	Rich medium		0.500939
DNEG10011838	yoyC	GI:255767457	-	-	hypothetical protein	Bacillus subtilis 168	NC_000964	Rich medium		0.556272
DNEG10011839	yojE	GI:50812251	-	-	transporter YojE	Bacillus subtilis 168	NC_000964	Rich medium		0.67057
DNEG10011840	gerT	GI:50812252	-	-	spore germination protein GerT	Bacillus subtilis 168	NC_000964	Rich medium		0.548749
DNEG10011841	yojB	GI:16079009	-	-	hypothetical protein	Bacillus subtilis 168	NC_000964	Rich medium		0.64124
DNEG10011842	yojA	GI:16079010	-	-	permease YojA	Bacillus subtilis 168	NC_000964	Rich medium		0.560991
DNEG10011843	yodA	GI:16079011	-	-	tautomerase YolI	Bacillus subtilis 168	NC_000964	Rich medium		0.54311
DNEG10011844	yodB	GI:16079012	-	-	HTH-type transcriptional regulator YodB	Bacillus subtilis 168	NC_000964	Rich medium		0.560404
DNEG10011845	yodC	GI:16079013	-	-	NAD(P)H nitroreductase YodC	Bacillus subtilis 168	NC_000964	Rich medium		0.526742
DNEG10011846	yodD	GI:16079014	-	-	hydrolase MhqD	Bacillus subtilis 168	NC_000964	Rich medium		0.497982
DNEG10011847	yodE	GI:16079015	-	-	ring-cleaving dioxygenase MhqE	Bacillus subtilis 168	NC_000964	Rich medium		0.50895
DNEG10011848	yoyD	GI:255767458	-	-	membrane protein	Bacillus subtilis 168	NC_000964	Rich medium		0.87794
DNEG10011849	yodF	GI:16079016	-	-	symporter YodF	Bacillus subtilis 168	NC_000964	Rich medium		0.603931
DNEG10011850	ctpA	GI:16079017	-	-	carboxy-terminal processing protease CtpA	Bacillus subtilis 168	NC_000964	Rich medium		0.438489
DNEG10011851	yodH	GI:16079018	-	-	methyltransferase YodH	Bacillus subtilis 168	NC_000964	Rich medium		0.637379
DNEG10011852	yodI	GI:16079019	-	-	hypothetical protein	Bacillus subtilis 168	NC_000964	Rich medium		0.39676
DNEG10011853	yodJ	GI:16079020	-	-	carboxypeptidase YodJ	Bacillus subtilis 168	NC_000964	Rich medium		0.618849
DNEG10011854	deoD	GI:16079021	-	-	purine nucleoside phosphorylase DeoD-type	Bacillus subtilis 168	NC_000964	Rich medium		0.524007
DNEG10011855	yoyE	GI:255767459	-	-	hypothetical protein	Bacillus subtilis 168	NC_000964	Rich medium		0.527248
DNEG10011856	yodL	GI:255767460	-	-	hypothetical protein	Bacillus subtilis 168	NC_000964	Rich medium		0.573623
DNEG10011857	yodM	GI:16079023	-	-	lipid phosphate phosphatase YodM	Bacillus subtilis 168	NC_000964	Rich medium		0.591825
DNEG10011858	yozD	GI:16079024	-	-	hypothetical protein	Bacillus subtilis 168	NC_000964	Rich medium		0.653005
DNEG10011859	yoyF	GI:255767461	-	-	membrane protein	Bacillus subtilis 168	NC_000964	Rich medium		0.627024
DNEG10011860	yodN	GI:16079025	-	-	hypothetical protein	Bacillus subtilis 168	NC_000964	Rich medium		0.360031
DNEG10011861	yozE	GI:16079026	-	-	hypothetical protein	Bacillus subtilis 168	NC_000964	Rich medium		0.486937
DNEG10011862	yokU	GI:255767462	-	-	hypothetical protein	Bacillus subtilis 168	NC_000964	Rich medium		0.56852
DNEG10011863	kamA	GI:16079027	-	-	L-lysine 2,3-aminomutase	Bacillus subtilis 168	NC_000964	Rich medium		0.590307
DNEG10011864	yodP	GI:16079028	-	-	N-acetyltransferase YodP	Bacillus subtilis 168	NC_000964	Rich medium		0.676974
DNEG10011865	yodQ	GI:16079029	-	-	metallohydrolase YodQ	Bacillus subtilis 168	NC_000964	Rich medium		0.50511
DNEG10011866	yodR	GI:16079030	-	-	coenzyme A transferase subunit beta	Bacillus subtilis 168	NC_000964	Rich medium		0.565515
DNEG10011867	yodS	GI:16079031	-	-	coenzyme A transferase subunit alpha	Bacillus subtilis 168	NC_000964	Rich medium		0.547786
DNEG10011868	yodT	GI:16079032	-	-	aminotransferase YodT	Bacillus subtilis 168	NC_000964	Rich medium		0.576785
DNEG10011869	yoyG	GI:255767463	-	-	hypothetical protein	Bacillus subtilis 168	NC_000964	Rich medium		0.767728
DNEG10011870	cgeE	GI:16079033	-	-	N-acetyltransferase CgeE	Bacillus subtilis 168	NC_000964	Rich medium		0.589121
DNEG10011871	cgeD	GI:16079034	-	-	protein CgeD	Bacillus subtilis 168	NC_000964	Rich medium		0.570594
DNEG10011872	cgeC	GI:16079035	-	-	protein CgeC	Bacillus subtilis 168	NC_000964	Rich medium		0.611819
DNEG10011873	cgeA	GI:16079036	-	-	protein CgeA	Bacillus subtilis 168	NC_000964	Rich medium		0.601451
DNEG10011874	cgeB	GI:255767464	-	-	protein CgeB	Bacillus subtilis 168	NC_000964	Rich medium		0.4095
DNEG10011875	phy	GI:16079038	-	-	3-phytase	Bacillus subtilis 168	NC_000964	Rich medium		0.339048
DNEG10011876	yotN	GI:16079040	-	-	hypothetical protein	Bacillus subtilis 168	NC_000964	Rich medium		0.565605
DNEG10011877	yotM	GI:16079041	-	-	hypothetical protein	Bacillus subtilis 168	NC_000964	Rich medium		0.612338
DNEG10011878	yotL	GI:16079042	-	-	HTH-type transcriptional regulator YotL	Bacillus subtilis 168	NC_000964	Rich medium		0.554892
DNEG10011879	yotK	GI:16079043	-	-	hypothetical protein	Bacillus subtilis 168	NC_000964	Rich medium		0.383372
DNEG10011880	yotJ	GI:16079044	-	-	hypothetical protein	Bacillus subtilis 168	NC_000964	Rich medium		0.552126
DNEG10011881	yotI	GI:16079045	-	-	hypothetical protein	Bacillus subtilis 168	NC_000964	Rich medium		0.422328
DNEG10011882	yotH	GI:16079046	-	-	membrane protein	Bacillus subtilis 168	NC_000964	Rich medium		0.629644
DNEG10011883	yotG	GI:16079047	-	-	hypothetical protein	Bacillus subtilis 168	NC_000964	Rich medium		0.564772
DNEG10011884	yotF	GI:16079048	-	-	hypothetical protein	Bacillus subtilis 168	NC_000964	Rich medium		0.50371
DNEG10011885	yotE	GI:16079049	-	-	hypothetical protein	Bacillus subtilis 168	NC_000964	Rich medium		0.319644
DNEG10011886	yotD	GI:16079050	-	-	hypothetical protein	Bacillus subtilis 168	NC_000964	Rich medium		0.889617
DNEG10011887	yotC	GI:16079051	-	-	hypothetical protein	Bacillus subtilis 168	NC_000964	Rich medium		0.784976
DNEG10011888	yotB	GI:16079052	-	-	hypothetical protein	Bacillus subtilis 168	NC_000964	Rich medium		0.557958
DNEG10011889	sspC	GI:16079053	-	-	small, acid-soluble spore protein C	Bacillus subtilis 168	NC_000964	Rich medium		0.496509
DNEG10011890	yosX	GI:16079055	-	-	hypothetical protein	Bacillus subtilis 168	NC_000964	Rich medium		0.589394
DNEG10011891	yosW	GI:16079056	-	-	membrane protein	Bacillus subtilis 168	NC_000964	Rich medium		0.699778
DNEG10011892	yosV	GI:16079057	-	-	hypothetical protein	Bacillus subtilis 168	NC_000964	Rich medium		0.413719
DNEG10011893	yojW	GI:255767465	-	-	hypothetical protein	Bacillus subtilis 168	NC_000964	Rich medium		0.626512
DNEG10011894	yosU	GI:16079058	-	-	hypothetical protein	Bacillus subtilis 168	NC_000964	Rich medium		0.71052
DNEG10011895	yosT	GI:16079059	-	-	transcriptional regulator YosT	Bacillus subtilis 168	NC_000964	Rich medium		0.462324
DNEG10011896	yosS	GI:16079060	-	-	deoxyuridine 5'-triphosphate nucleotidohydrolase YosS	Bacillus subtilis 168	NC_000964	Rich medium		0.623412
DNEG10011897	yosR	GI:16079061	-	-	thioredoxin-like protein YosR	Bacillus subtilis 168	NC_000964	Rich medium		0.309435
DNEG10011898	nrdF	GI:50812253	-	-	ribonucleoside-diphosphate reductase subunit beta	Bacillus subtilis 168	NC_000964	Rich medium		0.556316
DNEG10011899	yosQ	GI:16079062	-	-	HNH homing endonuclease YosQ	Bacillus subtilis 168	NC_000964	Rich medium		0.406072
DNEG10011900	nrdEB	GI:50812254	-	-	ribonucleoside-diphosphate reductase NrdEB subunit alpha	Bacillus subtilis 168	NC_000964	Rich medium		0.436715
DNEG10011901	nrdI	GI:16079066	-	-	protein NrdI	Bacillus subtilis 168	NC_000964	Rich medium		0.520747
DNEG10011902	yosL	GI:16079067	-	-	hypothetical protein	Bacillus subtilis 168	NC_000964	Rich medium		0.431868
DNEG10011903	yosK	GI:16079068	-	-	hypothetical protein	Bacillus subtilis 168	NC_000964	Rich medium		0.641254
DNEG10011904	yosJ	GI:16079069	-	-	hypothetical protein	Bacillus subtilis 168	NC_000964	Rich medium		0.54951
DNEG10011905	yosI	GI:16079070	-	-	hypothetical protein	Bacillus subtilis 168	NC_000964	Rich medium		0.735535
DNEG10011906	yosH	GI:16079071	-	-	hypothetical protein	Bacillus subtilis 168	NC_000964	Rich medium		0.474572
DNEG10011907	yosG	GI:16079072	-	-	hypothetical protein	Bacillus subtilis 168	NC_000964	Rich medium		0.676237
DNEG10011908	yosF	GI:16079073	-	-	hypothetical protein	Bacillus subtilis 168	NC_000964	Rich medium		0.534104
DNEG10011909	yosE	GI:16079074	-	-	membrane protein	Bacillus subtilis 168	NC_000964	Rich medium		0.629317
DNEG10011910	yosD	GI:16079075	-	-	hypothetical protein	Bacillus subtilis 168	NC_000964	Rich medium		0.474334
DNEG10011911	yosC	GI:16079076	-	-	hypothetical protein	Bacillus subtilis 168	NC_000964	Rich medium		0.524709
DNEG10011912	yosB	GI:16079077	-	-	hypothetical protein	Bacillus subtilis 168	NC_000964	Rich medium		0.757119
DNEG10011913	yosA	GI:16079078	-	-	hypothetical protein	Bacillus subtilis 168	NC_000964	Rich medium		0.781421
DNEG10011914	yorZ	GI:16079079	-	-	hypothetical protein	Bacillus subtilis 168	NC_000964	Rich medium		0.402346
DNEG10011915	yorY	GI:16079080	-	-	hypothetical protein	Bacillus subtilis 168	NC_000964	Rich medium		0.478485
DNEG10011916	yorX	GI:16079081	-	-	hypothetical protein	Bacillus subtilis 168	NC_000964	Rich medium		0.376001
DNEG10011917	yorW	GI:16079082	-	-	hypothetical protein	Bacillus subtilis 168	NC_000964	Rich medium		0.406301
DNEG10011918	yorV	GI:16079083	-	-	hypothetical protein	Bacillus subtilis 168	NC_000964	Rich medium		0.520555
DNEG10011919	mtbP	GI:16079084	-	-	Phi-3T prophage-derived modification methylase Phi3TI	Bacillus subtilis 168	NC_000964	Rich medium		0.591305
DNEG10011920	yorT	GI:16079085	-	-	hypothetical protein	Bacillus subtilis 168	NC_000964	Rich medium		0.375216
DNEG10011921	yorS	GI:16079086	-	-	5'(3')-deoxyribonucleotidase	Bacillus subtilis 168	NC_000964	Rich medium		0.537841
DNEG10011922	yorR	GI:16079087	-	-	hypothetical protein	Bacillus subtilis 168	NC_000964	Rich medium		0.422747
DNEG10011923	yorQ	GI:16079088	-	-	hypothetical protein	Bacillus subtilis 168	NC_000964	Rich medium		0.466988
DNEG10011924	yorP	GI:16079089	-	-	hypothetical protein	Bacillus subtilis 168	NC_000964	Rich medium		0.545738
DNEG10011925	yorO	GI:16079090	-	-	hypothetical protein	Bacillus subtilis 168	NC_000964	Rich medium		0.613319
DNEG10011926	yorN	GI:16079091	-	-	hypothetical protein	Bacillus subtilis 168	NC_000964	Rich medium		0.553126
DNEG10011927	yorM	GI:16079092	-	-	hypothetical protein	Bacillus subtilis 168	NC_000964	Rich medium		0.653018
DNEG10011928	yorL	GI:16079093	-	-	DNA polymerase YorL	Bacillus subtilis 168	NC_000964	Rich medium		0.415422
DNEG10011929	yorK	GI:16079094	-	-	single-strand DNA-specific exonuclease YorK	Bacillus subtilis 168	NC_000964	Rich medium		0.437064
DNEG10011930	yorJ	GI:16079095	-	-	hypothetical protein	Bacillus subtilis 168	NC_000964	Rich medium		0.666187
DNEG10011931	yorI	GI:16079096	-	-	hypothetical protein	Bacillus subtilis 168	NC_000964	Rich medium		0.389626
DNEG10011932	yorH	GI:16079097	-	-	hypothetical protein	Bacillus subtilis 168	NC_000964	Rich medium		0.59659
DNEG10011933	yorG	GI:16079098	-	-	hypothetical protein	Bacillus subtilis 168	NC_000964	Rich medium		0.527433
DNEG10011934	yorF	GI:16079099	-	-	hypothetical protein	Bacillus subtilis 168	NC_000964	Rich medium		0.39444
DNEG10011935	yorE	GI:16079100	-	-	hypothetical protein	Bacillus subtilis 168	NC_000964	Rich medium		0.44855
DNEG10011936	yorD	GI:16079101	-	-	stress response protein SCP1	Bacillus subtilis 168	NC_000964	Rich medium		0.430501
DNEG10011937	yorC	GI:16079102	-	-	hypothetical protein	Bacillus subtilis 168	NC_000964	Rich medium		0.62987
DNEG10011938	yorB	GI:16079103	-	-	hypothetical protein	Bacillus subtilis 168	NC_000964	Rich medium		0.384237
DNEG10011939	yorA	GI:16079104	-	-	hypothetical protein	Bacillus subtilis 168	NC_000964	Rich medium		0.471572
DNEG10011940	yoqZ	GI:16079105	-	-	hypothetical protein	Bacillus subtilis 168	NC_000964	Rich medium		0.474905
DNEG10011941	yoqY	GI:16079106	-	-	hypothetical protein	Bacillus subtilis 168	NC_000964	Rich medium		0.508373
DNEG10011942	yoqX	GI:16079107	-	-	hypothetical protein	Bacillus subtilis 168	NC_000964	Rich medium		0.692049
DNEG10011943	yoqW	GI:16079108	-	-	hypothetical protein	Bacillus subtilis 168	NC_000964	Rich medium		0.362176
DNEG10011944	ligB	GI:16079109	-	-	DNA ligase-like protein LigB	Bacillus subtilis 168	NC_000964	Rich medium		0.46403
DNEG10011945	yoqU	GI:16079110	-	-	hypothetical protein	Bacillus subtilis 168	NC_000964	Rich medium		0.590587
DNEG10011946	yoqT	GI:16079111	-	-	hypothetical protein	Bacillus subtilis 168	NC_000964	Rich medium		0.666569
DNEG10011947	yoqS	GI:16079112	-	-	hypothetical protein	Bacillus subtilis 168	NC_000964	Rich medium		0.287467
DNEG10011948	yoqR	GI:16079113	-	-	hypothetical protein	Bacillus subtilis 168	NC_000964	Rich medium		0.549203
DNEG10011949	yoqP	GI:16079114	-	-	hypothetical protein	Bacillus subtilis 168	NC_000964	Rich medium		0.453942
DNEG10011950	yoqO	GI:16079115	-	-	hypothetical protein	Bacillus subtilis 168	NC_000964	Rich medium		0.621822
DNEG10011951	yoqN	GI:16079116	-	-	hypothetical protein	Bacillus subtilis 168	NC_000964	Rich medium		0.621533
DNEG10011952	yoqM	GI:16079117	-	-	hypothetical protein	Bacillus subtilis 168	NC_000964	Rich medium		0.836356
DNEG10011953	yoqL	GI:16079118	-	-	HNH endonuclease YoqL	Bacillus subtilis 168	NC_000964	Rich medium		0.588022
DNEG10011954	yoqK	GI:16079119	-	-	hypothetical protein	Bacillus subtilis 168	NC_000964	Rich medium		0.579252
DNEG10011955	yoqJ	GI:16079120	-	-	hypothetical protein	Bacillus subtilis 168	NC_000964	Rich medium		0.572451
DNEG10011956	yoqI	GI:16079121	-	-	hypothetical protein	Bacillus subtilis 168	NC_000964	Rich medium		0.643554
DNEG10011957	yoqH	GI:16079122	-	-	hypothetical protein	Bacillus subtilis 168	NC_000964	Rich medium		0.510778
DNEG10011958	yoqG	GI:16079123	-	-	hypothetical protein	Bacillus subtilis 168	NC_000964	Rich medium		0.506799
DNEG10011959	yoqF	GI:16079124	-	-	hypothetical protein	Bacillus subtilis 168	NC_000964	Rich medium		0.247215
DNEG10011960	yoqE	GI:16079125	-	-	hypothetical protein	Bacillus subtilis 168	NC_000964	Rich medium		0.738372
DNEG10011961	yoqD	GI:16079126	-	-	antirepressor protein YoqD	Bacillus subtilis 168	NC_000964	Rich medium		0.535592
DNEG10011962	yoqC	GI:16079127	-	-	hypothetical protein	Bacillus subtilis 168	NC_000964	Rich medium		0.509572
DNEG10011963	yoqB	GI:16079128	-	-	hypothetical protein	Bacillus subtilis 168	NC_000964	Rich medium		0.439494
DNEG10011964	yoqA	GI:16079129	-	-	hypothetical protein	Bacillus subtilis 168	NC_000964	Rich medium		0.490958
DNEG10011965	yopZ	GI:16079130	-	-	hypothetical protein	Bacillus subtilis 168	NC_000964	Rich medium		0.792687
DNEG10011966	yopY	GI:16079131	-	-	hypothetical protein	Bacillus subtilis 168	NC_000964	Rich medium		0.520493
DNEG10011967	yopX	GI:16079132	-	-	hypothetical protein	Bacillus subtilis 168	NC_000964	Rich medium		0.39687
DNEG10011968	yopW	GI:16079133	-	-	hypothetical protein	Bacillus subtilis 168	NC_000964	Rich medium		0.38443
DNEG10011969	yopV	GI:16079134	-	-	hypothetical protein	Bacillus subtilis 168	NC_000964	Rich medium		0.496305
DNEG10011970	yopU	GI:16079135	-	-	hypothetical protein	Bacillus subtilis 168	NC_000964	Rich medium		0.478912
DNEG10011971	yopT	GI:16079136	-	-	hypothetical protein	Bacillus subtilis 168	NC_000964	Rich medium		0.445857
DNEG10011972	yopS	GI:16079137	-	-	HTH-type transcriptional regulator YopS	Bacillus subtilis 168	NC_000964	Rich medium		0.501571
DNEG10011973	yopR	GI:255767466	-	-	hypothetical protein	Bacillus subtilis 168	NC_000964	Rich medium		0.542236
DNEG10011974	yopQ	GI:16079139	-	-	hypothetical protein	Bacillus subtilis 168	NC_000964	Rich medium		0.473343
DNEG10011975	yopP	GI:16079140	-	-	integraserecombinase YopP	Bacillus subtilis 168	NC_000964	Rich medium		0.525263
DNEG10011976	yopO	GI:16079141	-	-	HTH-type transcriptional regulator YopO	Bacillus subtilis 168	NC_000964	Rich medium		0.702043
DNEG10011977	yopN	GI:16079142	-	-	hypothetical protein	Bacillus subtilis 168	NC_000964	Rich medium		0.257547
DNEG10011978	yopM	GI:16079143	-	-	hypothetical protein	Bacillus subtilis 168	NC_000964	Rich medium		0.573462
DNEG10011979	yopL	GI:16079144	-	-	hypothetical protein	Bacillus subtilis 168	NC_000964	Rich medium		0.60766
DNEG10011980	yopK	GI:16079145	-	-	hypothetical protein	Bacillus subtilis 168	NC_000964	Rich medium		0.449045
DNEG10011981	yopJ	GI:16079146	-	-	hypothetical protein	Bacillus subtilis 168	NC_000964	Rich medium		0.36195
DNEG10011982	yopI	GI:16079147	-	-	hypothetical protein	Bacillus subtilis 168	NC_000964	Rich medium		0.477156
DNEG10011983	yopH	GI:16079148	-	-	hypothetical protein	Bacillus subtilis 168	NC_000964	Rich medium		0.70772
DNEG10011984	yopG	GI:16079149	-	-	hypothetical protein	Bacillus subtilis 168	NC_000964	Rich medium		0.635091
DNEG10011985	yopF	GI:16079150	-	-	hypothetical protein	Bacillus subtilis 168	NC_000964	Rich medium		0.571508
DNEG10011986	yopE	GI:16079151	-	-	hypothetical protein	Bacillus subtilis 168	NC_000964	Rich medium		0.697964
DNEG10011987	yoyH	GI:255767467	-	-	hypothetical protein	Bacillus subtilis 168	NC_000964	Rich medium		0.622972
DNEG10011988	yoyI	GI:255767468	-	-	membrane protein	Bacillus subtilis 168	NC_000964	Rich medium		0.54888
DNEG10011989	yopD	GI:16079152	-	-	hypothetical protein	Bacillus subtilis 168	NC_000964	Rich medium		0.365901
DNEG10011990	yopC	GI:16079153	-	-	hypothetical protein	Bacillus subtilis 168	NC_000964	Rich medium		0.433605
DNEG10011991	yopB	GI:16079154	-	-	hypothetical protein	Bacillus subtilis 168	NC_000964	Rich medium		0.350163
DNEG10011992	yopA	GI:16079155	-	-	hypothetical protein	Bacillus subtilis 168	NC_000964	Rich medium		0.489006
DNEG10011993	yonX	GI:16079156	-	-	hypothetical protein	Bacillus subtilis 168	NC_000964	Rich medium		0.436057
DNEG10011994	yonV	GI:16079157	-	-	hypothetical protein	Bacillus subtilis 168	NC_000964	Rich medium		0.458883
DNEG10011995	yonU	GI:16079158	-	-	hypothetical protein	Bacillus subtilis 168	NC_000964	Rich medium		0.542362
DNEG10011996	yoyJ	GI:255767469	-	-	membrane protein	Bacillus subtilis 168	NC_000964	Rich medium		0.600292
DNEG10011997	yonT	GI:16079159	-	-	hypothetical protein	Bacillus subtilis 168	NC_000964	Rich medium		0.740501
DNEG10011998	yonS	GI:16079160	-	-	lipoprotein	Bacillus subtilis 168	NC_000964	Rich medium		0.39332
DNEG10011999	yonR	GI:16079161	-	-	HTH-type transcriptional regulator YonR	Bacillus subtilis 168	NC_000964	Rich medium		0.418735
[truncated: 91,608 more rows]
